# Supplementary material for: Relict duck-billed dinosaurs survived into the last age of the dinosaurs in subantarctic Chile
Source: Sci Adv. 2023 Jun 16;9(24):eadg2456. doi: 10.1126/sciadv.adg2456 (PMC10275600; doi:10.1126/sciadv.adg2456)
Supplement: Supplementary file 2 — Data files S1 to S8 [file sciadv.adg2456_data_files_s1_to_s8.zip]

Archive with 8 entries (8 files):
- adg2456_Data_file_S1.nex
- adg2456_Data_file_S2.out
- adg2456_Data_file_S3.R
- adg2456_Data_file_S4.txt
- adg2456_Data_file_S5.txt
- adg2456_Data_file_S6.trprobs
- adg2456_Data_file_S7.trprobs
- adg2456_Data_file_s8.xlsx
