# Supplementary material for: Relict duck-billed dinosaurs survived into the last age of the dinosaurs in subantarctic Chile
Source: Sci Adv. 2023 Jun 16;9(24):eadg2456. doi: 10.1126/sciadv.adg2456 (PMC10275600; doi:10.1126/sciadv.adg2456)
Supplement: Supplementary file 2 — Data files S1 to S8 [file sciadv.adg2456_data_files_s1_to_s8.zip › adg2456_Data_file_S1.nex]

#NEXUS
[written Wed Mar 29 20:51:59 CLST 2023 by Mesquite  version 3.70 (build 940) at DESKTOP-MLM3B11/192.168.0.11]

BEGIN TAXA;
	TITLE Taxa;
	DIMENSIONS NTAX=77;
	TAXLABELS
		Ouranosaurus_nigeriensis Iguanodon_bernissartensis Mantellisaurus_atherfieldensis Jinzhousaurus_yangi Equijubus_normani Sirindhorna_khoratensis Xuwulong_yueluni Probactrosaurus_gobiensis Zuoyunlong_huangi Yunganglong_datongensis Eolambia_caroljonesa Protohadros_byrdi Jintasaurus_meniscus Levnesovia_transoxiana Tanius_sinensis Bactrosaurus_johnsoni Gilmoreosaurus_mongoliensis Claosaurus_agilis Nanningosaurus_dashiensis Adynomosaurus_arcanus Telmatosaurus_transsylvanicus Tethyshadros_insularis Eotrachodon_orientalis Zhanghenglong_yangchengensis Plesiohadros_djadokhtaensis Lophorhothon_atopus Hadrosaurus_foulkii Yamatosaurus_izanagii Acristavus_gagslarsoni Wulagasaurus_dongi Maiasaura_peeblesorum Brachylophosaurus_canadensis Probrachylophosaurus_bergei Kritosaurus_navajovius Huallasaurus_australis Gryposaurus_latidens Rhinorex_condrupus Gryposaurus_monumentensis Gryposaurus_notabilis Prosaurolophus_maximus Saurolophus_angustirostris Saurolophus_osborni Shantungosaurus_giganteus Edmontosaurus_annectens Edmontosaurus_regalis Kamuysaurus_japonicus Kerberosaurus_manakini Laiyangosaurus_youngi Aralosaurus_tuberiferus Canardia_garonnensis Nipponosaurus_sachalinensis Blasisaurus_canudoi Pararhabdodon_isonensis Tsintaosaurus_spinorhinus Jaxartosaurus_aralensis Parasaurolophus_cyrtocristatus Parasaurolophus_walkeri Charonosaurus_jiayinensis Parasaurolophus_tubicen Arenysaurus_ardevoli Olorotitan_arharensis Amurosaurus_riabinini Sahaliyania_elunchunorum Lambeosaurus_lambei Lambeosaurus_magnicristatus Magnapaulia_laticaudus Velafrons_coahuilensis Corythosaurus_casuarius Corythosaurus_intermedius Hypacrosaurus_altispinus Hypacrosaurus_stebingeri Kelumapusaura_machi Bonapartesaurus_rionegrensis Secernosaurus_koerneri Gobihadros_mongoliensis Huehuecanauhtlus_tiquichensis Gonkoken_nanoi 
	;

END;


BEGIN CHARACTERS;
	TITLE  Character_Matrix;
	DIMENSIONS  NCHAR=365;
	FORMAT DATATYPE = STANDARD RESPECTCASE GAP = - MISSING = ? SYMBOLS = "  0 1 2 3 4 5 6";
	MATRIX
	Ouranosaurus_nigeriensis        0000000000000000000000?200100000000??01002010000000000000000000000000000?0000000000000000?0?0?00?000000010000003200?00000000000000000000000001000000020000001000001??00??000000000011000000?0000000000???01000000010000000100000100011001000100?11102000010000010000000000000000000000000000000120000000000100000000000000000000000001100000000000?100000000??00?0100000?0010
	Iguanodon_bernissartensis       000000000000000001000000{0 1}0000000000000011000000000000000000000000000000000000000000000000?0?00000000000000000000000000000100000000000000000000000000000000001000000??00??00000000000000100010000000000???010000000000000??10000000000000000000000001100000000000000000000000000000000000000000100{0 1}0000000001000000100000000000000000001000000000000011000000??00?0010000?0000
	Mantellisaurus_atherfieldensis  00000000000000000{0 1}00000000000000000000110100000000000000000000000000000000000000000000000?0?00000000000000000000000000000100000010000000000000000000001000001000000??00??00000000000000100010000000000???000000000100000??100000100010000000000000001000000000000000000000000000000000000000000{0 1}0{0 1}0000000000000000000000000000000000001000000000000000000000?????0010000?0000
	Jinzhousaurus_yangi             00000000??00?0000??0000??0?00????0?0000102??0?00??0??0?0000000000?0???0?100000?0000000000?0?0?0?0?000?0000010000??00000002000000000?0?00000000000001001000001010000??00??00000000000000000010000000000???00000??????????????000000001011?0?000000000100000000000000000000000000000000000000000000000000000010000000000000000000000000110000000000001000000?0?0???0?0??????0??
	Equijubus_normani               00110000??000??00??00000001000000000000002?010000?0?0???000000100?01000000000001000000000?0?000000010??0000100000?000000010001?000000000000000000021000000001000000??00??1000000?00000000001??00000000???00?0?0?0001???0???0???00000?001?00000100??0?0????????????????????????????????????????000000000000000??0??????????????????????????????????????????00???0?00100????01?
	Sirindhorna_khoratensis         001?01001100011001?1001??010??0???0000000200000000000000100??0100001??0000000011000????0?????00000?100000001000000?0000?01?0010??????00?0?000?????0??0?00?00?0???????0???????????000?000?0010000?00000???00000000?110?0000100??000001??1?00???????????????????????????????????????????????????????????????????????????????????????????????????????????????000????0000?????00?
	Xuwulong_yueluni                00110100??00111001?100100?100000000010010200100000000001100?00100001000000000011000000000?0?000000010??00001000?0100000002?001001000000000000000000?0000000010100?0??00??10000000000000100010000000000???000000000110??0???000?000000001100000100000??1???????????????????????????????????????000000000000000000??000000000100000010012000????????????????00?????0010000??00?
	Probactrosaurus_gobiensis       00111100210011100??1?0?000?000011?1??01101101?0000000001100??0????0???00000000?0000000000?0?000???????0??0??0??00?00000000??0?0?1000?00???000000???????00000?0???????00????????0?00???00?00?0000000000???0{0 1}000??0??????????0???0000000?1?00??????000?0?000010000000000000000000001??01???001??0?0000000000000000100000?00???0001001001100000000?????00000000??????01000000010
	Zuoyunlong_huangi               ????????????????????????????????????????????????????????????????????????????????????????????????????????????????????????????????????????????????????????????????????????????????????????????????????????????????????????????????????????????????????????????????????????????????????????????????000000000000000010?????????????????????000???????????????????????????????????
	Yunganglong_datongensis         ?????????????????????????????????????????????????????????????????????????????????????????????????????????????????????????????????????????????????????????????????????????????????????????????????????????0??010?01110?????100????????????00??01??????????????????????????????????????????????????????????????????????????????????????1?000???01?????????????0????????????????
	Eolambia_caroljonesa            01110{2 3}001110111001010011000000111?10?00102101{0 1}000000000110000010000?111110000000000000000?0?00?001010?00?00?0010100?00000100020?0000000?0000000?000100?0000010?0000??00????????00000000?000000000000000?001000000111010000100????000????110??01?0000?01000020000010000000000000001???110?0?1??0000000000011000000000000000010011101001100000001000?1000?0000???0?000200010010
	Protohadros_byrdi               01??01001?1011?101?110100?0??001111??20022??1?000000???0100?00100?????12100000??0?00?0???0???0?00100000110?1?00110??000?01?002000100000???????????????????????????????????00000??00?00????????????0000????????????????????????????????????????????????????????????????????????????????????????????????????????????????????????????????????????????????????00??0?0?0?????0?01?
	Jintasaurus_meniscus            ????????????????????????????????????????????????????????????????????????????????????????????????????????????????????????????????????????0?0?0??????1?????????????????????????????0011001?0010000000000000110000101110?000?100????00?1??1100?????????????????????????????????????????????????????????????????????????????????????????????????????????????????1?????000??????0?
	Levnesovia_transoxiana          00??110?111011100?11101??010000???1??001011010???????00?10110010000??????????????????????????0??0?0??010100?0010110?00000???001??111?00???????????????????????????????????00000000011001?100000000000000001001000011110000100????00?0??1100????????0?1????0100??????????00000??0???????????????????101000??????????00??011?1??????????????1??1??????????100?1?????011????????
	Tanius_sinensis                 ??????????????????????????????????????????????????????????????????????????????????????????????????????????????????0?00000000011?01??0???0000?00??????????????0???????????????0?0?0011001010?0?0000000000?0100100001111000?10000?00000??0100?101???0?1??????????100000000000000100?????????????10200111000111100000????????????????????????10???1???????????01????????000????0
	Bactrosaurus_johnsoni           0111{1 2}100212?1110{0 1}111{0 1}010001000011010001211101{0 1}0000000001101100100011111000000011000000000?0?00?0{0 1}101001000010010110000000200011?011100000000000000?100?00000?0?0000??00??1000000000000010101000000000000000001000011111000100??000000??0100?001??00011?10002000000010011000000{0 1}0010??101???1??1020011100011000001000001001110011111001201011111000?1000010001??1?0000000100?0
	Gilmoreosaurus_mongoliensis     01112???????11?001111010??0?0001101??0??010010???0?0000110???????????????????????????????????0???10200101001?011110??0000??00???00110001??00000000???????000?0????????0??100???0?00????????????????00????????????????????????????????????????01??00??????002000000??001100000000010??1????????1021011100{0 1}120100010?????001?1?011111001100011111000?10000000??0?1?????00000000
	Claosaurus_agilis               ????1300??1????????11?1????????????????????????????????????????????????????????????????????????????????????????????????????????????????????????????????????????????????????????????????????????????????????????????????????????????????????????????0?1?????????00000002000000000000???????????0?111112?00?1111?0???????????????????????????????????1110??????0???????000????0
	Nanningosaurus_dashiensis       01??1101111?11100?1110???????????????????2????011101100110?????????1?????????????????????????0?0000101100001?11111???????????????????11????????????????????????????????????????????????1?101??????????????????????1?1????????????????????????11?????????????????????0010?????????????????????????????????????????????????????100001001?00011111???????????0?????????????0000?
	Adynomosaurus_arcanus           ?1??2?????????1???????????????????????????????01???111121??????????????????????????????????????????????????????????????????????????????????????????????????????????????????????????????????????????????????????????????????????????????????????????????0???????1??000010?????????????????????????01?320?1?2?????1????????????1000????1????11???0????1????????????????????????
	Telmatosaurus_transsylvanicus   011?1200??0?11101?11100??????????????0000001100011010011101101101011111100000001000000000?0?00??010200101101002111?0?0000???001?01??01110000000???010?1000001000000??00????????0?00???????0??0000000000??00?0??1??11111???100????0000001?1??011????????????????????????????????????????????????????????????????????????????????????????????????0??????????0?1???????????01000
	Tethyshadros_insularis          0110100100001??011101100001{0 1}?0011?000?1000?000000?0??000001100100?0??1??0000000?10000000000?000010000010?11100????000??0000000?00?1?1???000000000000001000001000000??00??0000000010110000000000000000?????100????????1?????00??00000?00???00000000001{0 1}01000????100010??0??00??0?010111??0011110???1?220001?011?0??1000?01??1?0???0000101???0??10???010001?00?10?00002000??000
	Eotrachodon_orientalis          ?1??12001110111?01?1101101110001101000010110100001010101101101100011??1003000011000000000?0?000101?2001001{0 1}101112100001012?0021?011111?10000000??121001000001011210??00??1000000?0011001?10010000000000??0100010011??11000100??000000001??1?001?000?????????????????????????????????????????1?????????????????????11?0?01101?210112?01?000????1???????????001??000000???0000?
	Zhanghenglong_yangchengensis    01211210?11?11100111111??????????????01202011000???0011110???????????1???????????????????????0?01101001011010121210?012?12?0021???????????????????????????????????????????????????????????????????????????????????????????????????????????????1?1??????????????101000010?????????1????????????????????????????????????????????????????????????????????????0??????????????002?
	Plesiohadros_djadokhtaensis     11??1200??1011100?1110?0012100013111?11001111000010111111?????100??1??1??40001110????????????0?0100??0???????????1??????1000??100112?001??????????????????????????????????00000??0011001?1001?00000000??????0?0?011111?0??20000???00?????10?????????????????????????????????????????1101?01?????????????????????????????????????????????????????00?1?0111?00??0??0002????????
	Lophorhothon_atopus             ????12112110??1?1??11?1???????????????????????????????????????????????????????1??????????????1??1??????????????211000001??????1?01???{0 1}1?021006??21?002?00000???1221??????200000010011000?1021?000?00000?0??0???101?1????????1????0??0??1?1???????00????11001000101010??00000010???0?1110??????11200?32?111?21??0111?????11???????????1????110010????0??????01?????100???0000?
	Hadrosaurus_foulkii             ?1??131?112???1????1101?????????????????????????????????????????????????????????????????????????????????????????2????????????????????????????????????????????????????????????????????????????????????????????????????????????????????????????????????????????1??????????00000110010???????????1?21132211112??12111?????11????21111??1?????111?1???????????0??1???????0??????0
	Yamatosaurus_izanagii           112122112120??1??????????????????????1?21?10100?????1112111112???????????????????????????????????????????????????????????????????????????????????????????????????????????????????????????????????????????????????????????????????????????????01??????????002110??????????????????????????????????????????????????????????????????????????????????????????????????????????????
	Acristavus_gagslarsoni          1122131??12?11111121111??????????????21{1 2}00011101110111121011110010111112?11101?0000000000?0?00?1010210211111112121001121113120110011111100000001?10001?0000000?11?0??00??1000000100{0 1}0001110?1200000000?1010020111011110100200???100?0??0111??????????????????????????????????????1????????????????????????????????1????11101??????????????1111????????????00????0?002???0000?
	Wulagasaurus_dongi              11??????????11???????????????????????11101011?01?1?1111210???????????1?????????????????????????????????????1??????00?12???3??01?01111?1????????????????????????????????????????????????????????????????????????????????????????????????????????????????111121121011?1021001010110?????????????10??1222011?2?112111???????????21111201111???????0?????????????????????000????1
	Maiasaura_peeblesorum           11222311212?111111211??201211121202112021101110111111112101111001011111211110111000000000?0?00110102102111111122211011211231{1 2}01100110111012005011120011000000001101??00??1000010100110011100120013000001?1002011101111010020010110000000111?11110001111?111211?10111102100101011011111?01111111120122201112111211111300111111{0 2}1111201111??11111000110?00110101110010200000001
	Brachylophosaurus_canadensis    11222311212?111111211{0 1}120121112120211312{0 1}{1 2}1111011111111210111100101111121111011{0 1}000000000?0?00110102102111111122211011211231{1 2}0110111011101100301112001{1 2}000000011101??00??1000010100{0 1}{0 1}00111001110111001?2010020111011110100200101100000101111111100011111111211210111102100101011012111101111111120122201112111211111300111111{0 2}11112{0 1}1111??11111{0 1}001100001100011100102???00001
	Probrachylophosaurus_bergei     11222311212?111211?11112??2???212????202211111011101111210111100?011?11??11???11?0000?0??????01101?210211111?1222110?1211131201?011101010110030?11?00??00000?0?1101??00???0000?010011001?1001110111001?2?10020111011110100?00????0000????11??11?000???1???????????????????????????????????????1?201222?11??11121111????111?1?011112?1?????????1100????????000??1??1020000000?
	Kritosaurus_navajovius          11232210??2?1111112110?00?1?1101212??1012001110121011112111111001?1111???30??????00000000?0?0001120210211111?12321111110022112110111011102100200110102?0000010?1101??00??20010001001100110021?00000000???{0 1}0020112011110000100?01010000?1111??11???????????????????????????????????????????????????????????2???????????????????????????????????????????????00?10?001000000000?
	Huallasaurus_australis          1???231???2?111111?11????1?1?????????100111111011?01?112?11???????1111????????1??????????????0????????2111????21210????????????????????????????????2??????????????????????001100100130100?0?1?000000?0??01002011201111000?000???????0??1?1???11??00?1??11111012101001121?????????1???1????????1001122200112011111111301111202211112011?1??11111????11?????0?1??1??0101110000?
	Gryposaurus_latidens            10230311111011110?211????????????????202120111012101111211111100101111121301??10000000000?0??001120310211111012321???11001??121????????100000200110?12200000?0?1101??00???00???01?????0???02??0000?????????????????????????????10?00?????11?011????10111111211210100112100101{0 1}{1 2}1001??1????????101?112210112211211111301111?02??????????1???????1????????1001??0?0?10200000001
	Rhinorex_condrupus              10231301??2?11110?21??????????????????????????0121?1111211?????????1?11?13?10110?00000000?0?1???12?31??111110??321111??01???121?0???????000002001102222000001021101??00??200100010011001100?1100000000?1?10020?????????????00??111000?11??1???????????????????????????????????????????????????????????????????????????????????????????????????????????????0?0???00102????0???
	Gryposaurus_monumentensis       11231310??2?111201211020011101013121020221011101?1011112111112001011111113010110000000000?0?10011203102111110123211111101221221101110111000002001102222000001031101??00??20010001001100110021?0000000001?10?2011?011?10???10000111000021111???????????????????????????????????????????????????????????????????????????????????????????????????????????????011?0?001020000000?
	Gryposaurus_notabilis           11231310112?111101211??00021010131210{1 2}02{1 2}{0 1}01110121011112111112001011111113010110000000000?0?10011203102111110123211111101121121101110111000002001102222000001031101??00??200100010011001100211000000000101002011201111000010000101000011111101110001011111121121010011210010112101111111101111111111221111221??11111301?11?0221111201101??1111110011100?1001110100102000????1
	Prosaurolophus_maximus          {1 2}1232310112?1112112110?01121011131211110{0 1}001011{1 2}21011112111112001011111213010110000000000?0?00011{0 1}02102111110123211101200{0 1}20211101121111021006022121021000002021221??00??20010{0 1}010011011110211000000110101002011201111000000000110110{0 1}111111?11?0001011111121121011111210010112211111111101111102112{2 3}21011221121111131011120221211211111??111110001100111000?10?1000200000001
	Saurolophus_angustirostris      11231310??2?111211211??01121011131211{1 2}100001011121011112111112001011111113010110000100100?0?00011102102111110123211101200020211101121111021004022121021000002021221??00??2000010110110111102121012001122?1002011201111?0??00000110110111111111111001011111121111011110210010{1 2}222101111??1011111021123211112211211?11300111?0021211211111??1111110011101110000{0 1}0110102000??001
	Saurolophus_osborni             21232310112?1112112110?0113101113121?2100001011121011112111112001011111113010110000100100?0?00011102102111110123211101200020211101121111021004022121021000002021221??00??2000010110110111102121012001122?1002011201111?0??00000110110111111101111001011?111211110111102100101222101111??1011111021123211112211211?11300111??021211211111??1111110011101110000?0?101020000?001
	Shantungosaurus_giganteus       21331311??2?11121?211???0?2??????????110020111112101111211????????1111??140??????0000000??0??0?110?210211111??2321??????????????1111111?00000002?12102000000?0??210??00???00?00010012011?102110000000001012120112?111100??100???101100?1101??11?00011111111211210110102100101{1 2}21111??1????????102113221111211121111120011111021211201111??11111000?1100?100?1?????102000?0001
	Edmontosaurus_annectens         213313102121111211211?21{0 1}111?111302113100{0 1}0101122101111211111200101111121401111{0 1}100000000?0?00111012102111111123211101201020211101111111000000022121020000001011210??00??20010001001211111021100000000010101201120111100{0 1}01010111011010110110111000101111112112101111021001011111{0 1}1111111011111{0 1}2113221111211121111120011110{0 1}21211211101??1111100011000010001{0 1}011001100000001
	Edmontosaurus_regalis           21332{2 3}1021211112112110210111?11130211{2 3}100{0 1}0101122101111211111{1 2}001011111214011110100000000?0?00111102102111111123211101201020211101111111000000022121020000001011210??00??2001000100121111102110000000001010120112011110000101011101100111011011?0001011111121111011110210010112111111111101111102113221111211121111120011110021211111101??1111100011100?100011010101100000001
	Kamuysaurus_japonicus           ?1??33112121111?1??1112??????????????11010111111110111121?11120011?1?1?????????????????????????????????????????3211111101030211101111111??????????????????????????????????000?0??001?0???00?11101?0000?????0?01?211?1???????0?0100010??111?1?11?100???1?111111110110112100101020111??111?0??1?0?????22111???112111??????????????1????1????111010?0??111010?0110???000000???01
	Kerberosaurus_manakini          1????????????1?211211?????????????????????????01?101111211?????????1?1???????????00?00???????0??110210211111?12321110120{0 1}020211?0111111?0000000?21?202000000?0?1210??00???00100010011001?1021?00000000?1010020??2?111100?0100???0011?????11??????????1?1???????10?10112100101121111???????????0?2113221111211121111130011111121211201111??????????????????001????0??????0000?
	Laiyangosaurus_youngi           {1 2}1?????????????{1 2}1??1002??????????????1101{0 1}010?01210111121111121011????1??40??110?????????????0??1{0 1}0210211111?123211101{1 2}000?0211?????????000000???1??02?00??0???12?0???????????????????????02??????????????????????????????????????????????????????????????????????????????????????????????????????????????????????????????????????????????????????????????00????0???????0000?
	Aralosaurus_tuberiferus         11222211?11011111??110????????????????1?11????011101111211?????????1?????????????00000000?0??1??002201201101?12121111???11?020??11121??110110?0????0???00?00?0????10000???00000010011001?10?000000000000?0?010110?1????????????110001??1?1??????????????????????????????101?11?10????????????????????????????????????????????????????????????1????????????10??????100???0000?
	Canardia_garonnensis            ?1?23200??????1?1?{1 2}1102???????????????????????????????????11?11??????????????????????????????1??012?1?311121??2321??????????????11121?1???????????????????????????????????12010????????????????????????????????????????????????????????????????????????1???????11??1???01011111???????????????????????????????????????????????????????????????????????????1????????00???01001
	Nipponosaurus_sachalinensis     ?{0 1}{1 2 3}{2 3}{2 3}2101?????1?{0 1}?{0 1 2}110????????????????????????0{1 2}?1?1???11?111????????????????????????0???????1???{0 1}?????????????{1 2 3}?1?????????1?????????????????????????????1???????????1?????????????????????????????????????????????????????????????????????2?11?????????????{0 1}??0??1?001{0 1}?????????{0 1}??1{0 1}???01111??????{0 1 2 3}2101???111111???????????1?{0 1}?????1{0 1}00{0 1}11??{0 1}101?1{0 1}?111001?0?1??202??????0?
	Blasisaurus_canudoi             11233310?????11?1?211?1??????????????10012101?01110111111111?1111????????????????????????????????????????????????11?21111031?01??????????????????????????????????????????3???????????????????????????????????????????????????????????????????????????????????????????????????????1?????????????????????????????????????????????????????????????????????????1?????0???????????
	Pararhabdodon_isonensis         11??????????11111????????????????0???100222101??????111211??????????11???????????????????????????0?10?4111?1?12321??????????????????????????????????????????????????????????????1????????????????????????????????????????????????????????????11????111?????????1?????010111122220????????????????????????????????????????????1?????????????????????????????????1????????01101
	Tsintaosaurus_spinorhinus       1122221111101111112110?10121011140110{1 2}002221010{1 2}110111121111111{0 1}1011111011000110011100100?00?1??001101411121?123211?212?1110301?101{1 2}111110321?03?212?2?11111????0011001???11?00010011001?1021010001110??10201011011111100?100??110??10?11111?11?110111001112010100110010111{0 1}22220121?1011??1?11021132200112011{1 2}11110100111110111111001100111111101?1011110000??1?0??????01001
	Jaxartosaurus_aralensis         ????????????????????????????????????????????????????????????????????????????????????????????????????????????????????????????????????????10????????11????11?1????001???????11????10011001?1021011111110??100010110?111??0???00???10??1??1?11???????????????????????????????????????????????????????????????????????????????????????????????????????????????????????200????????
	Parasaurolophus_cyrtocristatus  112222112110111???????????????????1???????????0??1?1?1121?1111????1111???????????1301000??00?1??1????1???????????????1?????????????????110332?04?211?2211121????001220100312010111011001?2121212110112?2?02010110011111001100??112??10?1?111?11?1101110????????10011101111112122011111??1?1???1021133210112011211110100111110100011001201111111111110???100?01?1??202000????1
	Parasaurolophus_walkeri         11233???????111?1??111111121?1113011010202111?01?1?111121?11111111111111111000?0013010001000?1??1111013111?10?232?1221?11010301110?1111110332?04?211?2211121????00122010031201011101100111121212120112?2102010110011???????0???11200102111110111110111??11121111121110111111222201111101121111102013221011201121?1101001111?0111112001101111111???11?????0000101?020200001001
	Charonosaurus_jiayinensis       11233311212011111??111???????????????{0 1}02121110011101111211111111111111???????????1???????????1??11?10?311121??23211321211010201111111111103?2?????11???111?1????001???????12010?1101100112121212130112121020?0110011111001100??112??1??11111?111110111?011121111121110111111222201?1?1011??11110201322101120112111101001111?0111112001101111111111?10?1?100?0????020????????1
	Parasaurolophus_tubicen         11233{2 3}11??2011111121111???????????1??112121110011101111211111111111111???????????1301000??00?1??1111013111210223211{2 3}21211010{2 3}0111111111110332?04?211?2211121????0012201003120101110110011{1 2}121212130112?2102010110011111001100??112??1??1111????????????????????????????????????????????????????????????0???????????01???111???????????????????????????????000????02020000100?
	Arenysaurus_ardevoli            112?2211211?111?1????????????????????100121101011101111211111111111111????????????????????????????????????2?????2????????????0??????????10?????????1??????????????????????12110?1101100101111211131111?2?0201011011111100?100???1?0?1??1111??11??10???0?1?1??1?100?1??2???????????????????????????????????????????101??1??????????????????1??1??????????????1????0202????????
	Olorotitan_arharensis           11?3221121???11111211??1113111114?1?02111111000111011112111112111111111112100010011201101010?1??0011013111211223211421211010211?1??11??110322?1??211?2111111????0013??1??31201011???????????12111???1112??2???????11?????????0011200?021?1120111110111?11112111112111010111122221?????????????1120132210112111211??????1111??111112001100?11111???????????00?1???020200001001
	Amurosaurus_riabinini           11232211212?11111121111??????????????10222111101110111121111111111111111121000100122011?11?1?1??101201311121?22321132121101020111001111110332?14?211?2?11111????00132?????12010?111110010111121111111112102010110111111000100?01????1?2??11??11??101?1?01112111112?1001011112222112??1????????1020132210112111211110100111110111112?01100?11111101?10???10001??1?02020??01001
	Sahaliyania_elunchunorum        11232211212?111?1?21111??????????????10222111101110111121111?11111111111??10001001?2011?11?1?1??101?0?311121??2321132121101?20111101111110342?????11???111?1????0013??????12010?1??????1?111121111111112102011110111111000100?01????1?2??11??11??101?1?01112111112?1001011112222112??1?????1??0020132210112111211110100111110111112?01100?11111101?10???10001????0??????01?01
	Lambeosaurus_lambei             1123{2 3}21121101111112111101?2101114021011111011{0 1}0111011112111112111111111112100010012201111112?1??0012013111211223211321211{0 1}1020111001111110332?14?211?2111111?1??001321121312010111111001011112111111111210201011001111100011000112001020111201111101110111121111121100101111??22112111111011111{0 1}201322101121112111101?011111111111210110011111110111011110001101?02000000000?
	Lambeosaurus_magnicristatus     11?3?211????11111121111?112?01114021011111??11011?0?1112111111111?11111112100010012201111112?1??00120131112112232?132121101021111001111110332?14?211?2111111?1??0013211213120101111110010111121111111112?02?10110011???????1???1120010201112?11?110????11??????11211001011112222112111??1011111020132210112111211?101001111?1111112?012001111111??110???1000?10??020000000001
	Magnapaulia_laticaudus          11?3221121??11111?211????????????????????????????????112?1??????????11111200001001????1?10???1??001201311121??232113212111?02???????????103??????21??2?111?1????001?????????????1?????????????1??????????????????????????????????????????????11?1?1?2???1112111??????01?111121221?????????????1020132210112?1??111101?01111101111121001011?????????1??????00?????????0??00001
	Velafrons_coahuilensis          11??????????11?11??????11122?1114?1??012111111011101111211????????11111112100010011201101001?1??1012013111211122211321211110201?1100111?10322?15?211?2111111?1??001311111?12????111??001?1??1211111?1112?02010110??????????????11?001020?????????????????????????????01?1111?2221????1????????112013121011211111111????11111?1111121011001?????????10???1000?????0202???0000?
	Corythosaurus_casuarius         112322112110111111211??01132111140210111{1 2}{0 1}111{0 1}0111011112111112111111111112100010011201101111?1??{0 1}012013111211223211321211{0 1}1021111000111110322?15?211?2{0 1}11111?1??001321111312010111111001011112111111111210201011001111101100000112001020111201111101111111121111121110101111222211211111101111112013221011211121111010011111011111210120011111110111011110001101?020200000001
	Corythosaurus_intermedius       112322112110111111211??01132111140210111{1 2}1111{0 1}0111011112111112111111111112100010011201101111?1??1012013111211223211321211{0 1}1021111000111110322?15?211?2{0 1}11111?1??00132111131201011111100101111211111111121020101100111110110000011200102011120111110111?111121111121110101111222211211111101111112013221011211121111010011111011111210120011111110111011110001?01?020200000001
	Hypacrosaurus_altispinus        11233211212?11111121112?113221114021?1111{1 2}11110111011112111112111011111112100010011201101011?1??1012013111211223211321211{0 1}1021111000111110322?15?211?2111111?2??00132111131201011111100111111211111111121020101100111110100{0 1}0001120010101112111?1111210111121111121100101111222211211111101111112013221011211111111010011111011111210120011111110111111110011101?020201000001
	Hypacrosaurus_stebingeri        112332{0 1}02110111111211??111321111402101011201110111011112111112111011111111100010011201101111?1??101201311121122321132121111021111000111110322?15?211?2111111?2??0013211113120101111110011111121111111112102010110011111011100??1120010201112?111?11121?1111211111211001011112222112???????????112013221011211121111010011111011111?101200111111?01?11111100011?1?02020??0000?
	Kelumapusaura_machi             1???22??2121111111211?21111111113021?1001101110111?1111211???????????????????????????????????0?112?10?????????2221????????????????????????????????????????????????????????00110?100130100??????????????????????????????????????????????????????????????????????1????002???????????????????????1?001322001120111111???????????21?11?011?1??1111????????????????????0101110010?
	Bonapartesaurus_rionegrensis    ???????????????????????????????????????????????????????????????????????????????????????????????????????????????????????????????????????????????????????????????????????????????????????????????????????????????????????????????????????????????????1100??????????????????????????0????????????1?0112220011211111111130111????2???????1?1??11110000?11????????????????111?????
	Secernosaurus_koerneri          ???????????????????????????????????????????????????????????????????????????????????????????????????????????????????????????????????????????????????????????????????????????????????????????????????????????????????????????????????????????????????????????????10??11?21?????????????1????????101112120001211111111130?01120?????????????????????????????????????????111?????
	Gobihadros_mongoliensis         011112011000??10101111?2001100113?11000200??1?100?0????11?1101100011?111000000110000000002??00000121101111?1011011000000100000100111100?000000000001001000001000000??00??10000000001100001001000?010000??0000001?11?11??002?00?0100100011000??1000000011111200?00111001000000100010111110001011011012200012010?1??11101??11?0010011001110010011000110011100010010000000?00010
	Huehuecanauhtlus_tiquichensis   ?1{1 2}2{1 2}2?0??1??11?1?{1 2}?1??????????????????????????????????????????????????????????????????????????????????????????121??????????????????????????????????????????????????????????????????????????????????????????????????????????????????????????011??0001?????????????????????????????????????????101111120?1111110111????00111??????????????????????????????????????????????????
	Gonkoken_nanoi                  01??????????11???????????????????????1022110100111?1111111???????????????30000110???????????0????????010111????121??????????????0110110???????????????????????????????????????????0110????????????????????????????????????????????????????????1????????????????101000030100001000?????????????1?21111101012?111100???????????0111120??????10100?????1??????????11??0001000010

;

END;
BEGIN ASSUMPTIONS;
	TYPESET * UNTITLED   =  unord:  1- 365;

END;

BEGIN MESQUITECHARMODELS;
	ProbModelSet * UNTITLED   =  'Mk1 (est.)':  1- 365;
END;

BEGIN NOTES;

	SU  C = 295 N = selected B = TRUE;

END;

Begin MESQUITE;
		MESQUITESCRIPTVERSION 2;
		TITLE AUTO;
		tell ProjectCoordinator;
		timeSaved 1680133919208;
		getEmployee #mesquite.minimal.ManageTaxa.ManageTaxa;
		tell It;
			setID 0 350563719582894429;
			tell It;
				setDefaultOrder  0 1 2 3 4 5 6 7 8 9 10 11 12 13 14 15 16 17 18 19 20 21 22 23 24 25 26 27 28 29 30 31 32 33 34 35 36 37 38 39 40 41 42 43 44 45 46 47 48 49 50 51 52 53 54 55 56 57 58 59 60 61 62 63 64 65 66 67 68 69 70 71 72 73 76 77 74;
				attachments ;
			endTell;
		endTell;
		getEmployee #mesquite.charMatrices.ManageCharacters.ManageCharacters;
		tell It;
			setID 0 7484559550152076376;
			tell It;
				setSelected  295;
				setDefaultOrder  0 1 2 3 4 5 6 7 8 9 10 11 12 13 14 15 16 17 18 19 20 21 22 23 24 25 26 27 28 29 30 31 32 33 34 35 36 37 38 39 40 41 42 43 44 45 46 47 48 49 50 51 52 53 54 55 56 57 58 59 60 61 62 63 64 65 66 67 68 69 70 71 72 73 74 75 76 77 78 79 80 81 82 83 84 85 86 87 88 89 90 91 92 93 94 95 96 97 98 99 100 101 102 103 104 105 106 107 108 109 110 111 112 113 114 115 116 117 118 119 120 121 122 123 124 125 126 127 128 129 130 131 132 133 134 135 136 137 138 139 140 141 142 143 144 145 146 147 148 149 150 151 152 153 154 155 156 157 158 159 160 161 162 163 164 165 166 167 168 169 170 171 172 173 174 175 176 177 178 179 180 181 182 183 184 185 186 187 188 189 190 191 192 193 194 195 196 197 198 199 200 201 202 203 204 205 206 207 208 209 210 211 212 213 214 215 216 217 218 219 220 221 222 223 224 225 226 227 228 229 230 231 232 233 234 235 236 237 238 239 240 241 242 243 244 245 246 247 248 249 250 251 252 253 254 255 256 257 258 259 260 261 262 263 264 265 266 267 268 269 270 271 272 273 274 275 276 277 278 279 280 281 282 283 284 285 286 287 288 289 290 291 292 293 294 295 296 297 298 299 300 301 302 303 304 305 306 307 308 309 310 311 312 313 314 315 316 317 318 319 320 321 322 323 324 325 326 327 328 329 330 331 332 333 334 335 336 337 338 339 340 341 342 343 344 345 346 347 348 349 350 351 352 353 354 355 356 357 358 359 361 362 363 364 360;
				attachments ;
			endTell;
			mqVersion 370;
			checksumv 0 3 415152972 null  getNumChars 365 numChars 365 getNumTaxa 77 numTaxa 77   short true   bits 2305843009213694079   states 127   sumSquaresStatesOnly 99416.0 sumSquares -6.502477285982617E20 longCompressibleToShort false usingShortMatrix true   NumFiles 1 NumMatrices 1;
			mqVersion;
		endTell;
		getWindow;
		tell It;
			suppress;
			setResourcesState false false 100;
			setPopoutState 400;
			setExplanationSize 0;
			setAnnotationSize 0;
			setFontIncAnnot 0;
			setFontIncExp 0;
			setSize 1588 464;
			setLocation -8 0;
			setFont SanSerif;
			setFontSize 10;
			getToolPalette;
			tell It;
			endTell;
			desuppress;
		endTell;
		getEmployee  #mesquite.charMatrices.BasicDataWindowCoord.BasicDataWindowCoord;
		tell It;
			showDataWindow #7484559550152076376 #mesquite.charMatrices.BasicDataWindowMaker.BasicDataWindowMaker;
			tell It;
				getWindow;
				tell It;
					getTable;
					tell It;
						rowNamesWidth 156;
					endTell;
					setExplanationSize 30;
					setAnnotationSize 20;
					setFontIncAnnot 0;
					setFontIncExp 0;
					setSize 1488 392;
					setLocation -8 0;
					setFont SanSerif;
					setFontSize 10;
					getToolPalette;
					tell It;
						setTool mesquite.charMatrices.BasicDataWindowMaker.BasicDataWindow.ibeam;
					endTell;
					setActive;
					setTool mesquite.charMatrices.BasicDataWindowMaker.BasicDataWindow.ibeam;
					colorCells  #mesquite.charMatrices.NoColor.NoColor;
					colorRowNames  #mesquite.charMatrices.TaxonGroupColor.TaxonGroupColor;
					colorColumnNames  #mesquite.charMatrices.CharGroupColor.CharGroupColor;
					colorText  #mesquite.charMatrices.NoColor.NoColor;
					setBackground White;
					toggleShowNames on;
					toggleShowTaxonNames on;
					toggleTight off;
					toggleThinRows off;
					toggleShowChanges on;
					toggleSeparateLines off;
					toggleShowStates on;
					toggleReduceCellBorders off;
					toggleAutoWCharNames on;
					toggleAutoTaxonNames off;
					toggleShowDefaultCharNames off;
					toggleConstrainCW on;
					toggleBirdsEye off;
					toggleColorOnlyTaxonNames off;
					toggleShowPaleGrid off;
					toggleShowPaleCellColors off;
					toggleShowPaleExcluded off;
					togglePaleInapplicable on;
					togglePaleMissing off;
					toggleShowBoldCellText off;
					toggleAllowAutosize on;
					toggleColorsPanel off;
					toggleDiagonal on;
					setDiagonalHeight 80;
					toggleLinkedScrolling on;
					toggleScrollLinkedTables off;
				endTell;
				showWindow;
				getWindow;
				tell It;
					forceAutosize;
				endTell;
				getEmployee #mesquite.charMatrices.AlterData.AlterData;
				tell It;
					toggleBySubmenus off;
				endTell;
				getEmployee #mesquite.charMatrices.ColorByState.ColorByState;
				tell It;
					setStateLimit 9;
					toggleUniformMaximum on;
				endTell;
				getEmployee #mesquite.charMatrices.ColorCells.ColorCells;
				tell It;
					setColor Red;
					removeColor off;
				endTell;
				getEmployee #mesquite.categ.StateNamesStrip.StateNamesStrip;
				tell It;
					showStrip off;
				endTell;
				getEmployee #mesquite.charMatrices.AnnotPanel.AnnotPanel;
				tell It;
					togglePanel off;
				endTell;
				getEmployee #mesquite.charMatrices.CharReferenceStrip.CharReferenceStrip;
				tell It;
					showStrip off;
				endTell;
				getEmployee #mesquite.charMatrices.QuickKeySelector.QuickKeySelector;
				tell It;
					autotabOff;
				endTell;
				getEmployee #mesquite.charMatrices.SelSummaryStrip.SelSummaryStrip;
				tell It;
					showStrip off;
				endTell;
				getEmployee #mesquite.categ.SmallStateNamesEditor.SmallStateNamesEditor;
				tell It;
					panelOpen true;
				endTell;
			endTell;
		endTell;
		endTell;
end;
