# Supplementary material for: Relict duck-billed dinosaurs survived into the last age of the dinosaurs in subantarctic Chile
Source: Sci Adv. 2023 Jun 16;9(24):eadg2456. doi: 10.1126/sciadv.adg2456 (PMC10275600; doi:10.1126/sciadv.adg2456)
Supplement: Supplementary file 2 — Data files S1 to S8 [file sciadv.adg2456_data_files_s1_to_s8.zip › adg2456_Data_file_S2.out]

Reading from C:\Users\Jhonatan Alarc�n\Desktop\Correcci�n Paper Gonkoken\Alex_JAM_actualizado_CORRECCIONES\Matriz modificada Gonkoken_SA\z-matriz definitiva_Gonkoken nanoi\Gonkoken_nanoi_JAM et al. 2023_9_ March_TNT 
Matrix (365x77, 16 states). Memory required for data: 0.69 Mbytes 
Space for 99999 trees in memory 
Outgroup is taxon 0  -  Ouranosaurus_nigeriensis 
Constraints is OFF 
Random seed is 1 
0 trees in memory 
Repl. Algor.     Tree        Score       Best Score   Time       Rearrangs.
100   FUSE       5           ------      1335         0:01:12    3,672,156,853 
Completed search.
Total rearrangements examined: 3,672,156,853. 
No target score defined.  Best score hit 100 times.
Best score: 1335.  4 trees retained. 
Time 72.58 secs. 
Start swapping from 3 trees (score 1335)... 
Repl. Algor.     Tree        Score       Best Score   Time       Rearrangs.
---   TBR        3 of 4      ------      1335         0:00:00    580,444       
Completed TBR branch-swapping.
Total rearrangements examined: 580,444. 
Best score (TBR): 1335.  4 trees found. 
Time 1.34 secs. 
 
Synapomorphies common to 4 trees 
(Node numbers refer to nodes in consensus) 
 
   Ouranosaurus_nigeriensis : 
     All trees: 
       No autapomorphies: 
 
   Iguanodon_bernissartensis : 
     All trees: 
       Char. 40: 0 --> 1 
       Char. 210: 1 --> 0 
       Char. 228: 1 --> 0 
       Char. 243: 0 --> 1 
       Char. 286: 0 --> 1 
       Char. 306: 0 --> 1 
       Char. 340: 0 --> 1 
       Char. 341: 0 --> 1 
 
   Mantellisaurus_atherfieldensis : 
     All trees: 
       Char. 128: 0 --> 1 
       Char. 150: 0 --> 1 
       Char. 299: 1 --> 0 
 
   Jinzhousaurus_yangi : 
     All trees: 
       Char. 72: 0 --> 1 
       Char. 121: 1 --> 2 
       Char. 150: 0 --> 1 
       Char. 158: 0 --> 1 
       Char. 230: 0 --> 1 
 
   Equijubus_normani : 
     All trees: 
       Char. 146: 0 --> 2 
       Char. 210: 1 --> 0 
 
   Sirindhorna_khoratensis : 
     All trees: 
       No autapomorphies: 
 
   Xuwulong_yueluni : 
     All trees: 
       Char. 36: 0 --> 1 
       Char. 158: 0 --> 1 
       Char. 326: 1 --> 2 
     Some trees: 
       Char. 113: 0 --> 1 
       Char. 121: 1 --> 2 
 
   Probactrosaurus_gobiensis : 
     All trees: 
       No autapomorphies: 
 
   Zuoyunlong_huangi : 
     All trees: 
       No autapomorphies: 
 
   Yunganglong_datongensis : 
     Some trees: 
       Char. 205: 0 --> 1 
 
   Eolambia_caroljonesa : 
     All trees: 
       Char. 5: 1 --> 23 
       Char. 23: 0 --> 1 
       Char. 30: 0 --> 1 
       Char. 360: 0 --> 1 
     Some trees: 
       Char. 78: 1 --> 0 
       Char. 187: 1 --> 0 
       Char. 233: 0 --> 1 
       Char. 257: 0 --> 1 
       Char. 356: 0 --> 2 
 
   Protohadros_byrdi : 
     All trees: 
       Char. 15: 0 --> 1 
       Char. 37: 0 --> 2 
       Char. 39: 1 --> 0 
       Char. 40: 0 --> 2 
       Char. 55: 1 --> 0 
       Char. 99: 1 --> 0 
       Char. 103: 0 --> 1 
       Char. 111: 0 --> 1 
     Some trees: 
       Char. 33: 0 --> 1 
       Char. 71: 01 --> 2 
 
   Jintasaurus_meniscus : 
     All trees: 
       Char. 201: 0 --> 1 
       Char. 207: 0 --> 1 
       Char. 228: 0 --> 1 
 
   Levnesovia_transoxiana : 
     All trees: 
       Char. 187: 1 --> 0 
       Char. 312: 0 --> 1 
       Char. 355: 0 --> 1 
       Char. 356: 0 --> 1 
     Some trees: 
       Char. 1: 1 --> 0 
       Char. 125: 1 --> 0 
 
   Tanius_sinensis : 
     All trees: 
       Char. 236: 0 --> 1 
       Char. 255: 0 --> 1 
       Char. 270: 0 --> 1 
       Char. 299: 0 --> 1 
       Char. 335: 0 --> 1 
 
   Bactrosaurus_johnsoni : 
     All trees: 
       Char. 8: 1 --> 2 
       Char. 10: 1 --> 2 
       Char. 38: 0 --> 1 
       Char. 40: 0 --> 1 
       Char. 104: 1 --> 0 
       Char. 121: 0 --> 2 
       Char. 179: 1 --> 0 
       Char. 180: 1 --> 0 
       Char. 326: 1 --> 2 
       Char. 328: 0 --> 1 
       Char. 360: 0 --> 1 
 
   Gilmoreosaurus_mongoliensis : 
     All trees: 
       Char. 4: 1 --> 2 
       Char. 26: 1 --> 0 
       Char. 99: 1 --> 2 
       Char. 129: 1 --> 0 
       Char. 344: 1 --> 0 
 
   Claosaurus_agilis : 
     All trees: 
       Char. 5: 2 --> 3 
       Char. 273: 1 --> 0 
       Char. 299: 0 --> 1 
       Char. 341: 0 --> 1 
 
   Nanningosaurus_dashiensis : 
     All trees: 
       Char. 7: 0 --> 1 
       Char. 47: 0 --> 1 
       Char. 48: 0 --> 1 
       Char. 52: 0 --> 1 
       Char. 97: 1 --> 0 
       Char. 101: 0 --> 1 
       Char. 104: 1 --> 0 
       Char. 317: 0 --> 1 
       Char. 318: 1 --> 0 
 
   Adynomosaurus_arcanus : 
     All trees: 
       Char. 258: 1 --> 0 
       Char. 259: 1 --> 0 
       Char. 294: 1 --> 0 
       Char. 335: 1 --> 0 
       Char. 340: 0 --> 1 
 
   Telmatosaurus_transsylvanicus : 
     All trees: 
       Char. 43: 0 --> 1 
       Char. 48: 0 --> 1 
       Char. 64: 0 --> 1 
 
   Tethyshadros_insularis : 
     All trees: 
       Char. 5: 2 --> 0 
       Char. 7: 0 --> 1 
       Char. 19: 1 --> 0 
       Char. 21: 0 --> 1 
       Char. 38: 0 --> 1 
       Char. 44: 1 --> 0 
       Char. 55: 1 --> 0 
       Char. 56: 1 --> 0 
       Char. 66: 1 --> 0 
       Char. 80: 0 --> 1 
       Char. 96: 0 --> 1 
       Char. 97: 1 --> 0 
       Char. 106: 0 --> 1 
       Char. 147: 1 --> 0 
       Char. 177: 0 --> 1 
       Char. 202: 0 --> 1 
       Char. 238: 1 --> 0 
 
   Eotrachodon_orientalis : 
     All trees: 
       Char. 32: 3 --> 1 
       Char. 35: 1 --> 0 
       Char. 39: 2 --> 1 
       Char. 104: 1 --> 0 
       Char. 118: 02 --> 1 
       Char. 161: 0 --> 1 
       Char. 202: 0 --> 1 
       Char. 207: 1 --> 0 
       Char. 314: 1 --> 0 
       Char. 351: 1 --> 0 
 
   Zhanghenglong_yangchengensis : 
     All trees: 
       Char. 6: 0 --> 1 
       Char. 21: 0 --> 1 
       Char. 41: 1 --> 2 
       Char. 51: 1 --> 0 
 
   Plesiohadros_djadokhtaensis : 
     All trees: 
       Char. 0: 0 --> 1 
       Char. 37: 0 --> 1 
       Char. 39: 2 --> 0 
       Char. 52: 0 --> 1 
       Char. 97: 1 --> 0 
 
   Lophorhothon_atopus : 
     All trees: 
       Char. 96: 0 --> 1 
       Char. 111: 1 --> 2 
       Char. 112: 2 --> 1 
       Char. 137: 0 --> 2 
       Char. 141: 0 --> 6 
       Char. 161: 0 --> 2 
       Char. 183: 1 --> 0 
       Char. 220: 0 --> 1 
       Char. 251: 2 --> 1 
       Char. 279: 1 --> 0 
       Char. 287: 0 --> 1 
       Char. 289: 1 --> 0 
       Char. 290: 1 --> 0 
       Char. 299: 01 --> 2 
       Char. 303: 1 --> 0 
       Char. 332: 1 --> 0 
 
   Hadrosaurus_foulkii : 
     All trees: 
       Char. 5: 2 --> 3 
 
   Yamatosaurus_izanagii : 
     All trees: 
       Char. 61: 1 --> 2 
 
   Acristavus_gagslarsoni : 
     All trees: 
       Char. 41: 1 --> 0 
       Char. 129: 1 --> 0 
 
   Wulagasaurus_dongi : 
     All trees: 
       No autapomorphies: 
 
   Maiasaura_peeblesorum : 
     All trees: 
       Char. 129: 1 --> 0 
       Char. 138: 1 --> 2 
       Char. 347: 0 --> 1 
 
   Brachylophosaurus_canadensis : 
     All trees: 
       Char. 37: 2 --> 3 
       Char. 38: 0 --> 1 
 
   Probrachylophosaurus_bergei : 
     All trees: 
       Char. 15: 1 --> 2 
       Char. 40: 1 --> 2 
       Char. 134: 1 --> 0 
 
   Kritosaurus_navajovius : 
     All trees: 
       Char. 5: 3 --> 2 
       Char. 32: 3 --> 2 
       Char. 41: 1 --> 0 
       Char. 120: 1 --> 0 
       Char. 137: 0 --> 2 
 
   Huallasaurus_australis : 
     All trees: 
       Char. 42: 0 --> 1 
 
   Gryposaurus_latidens : 
     All trees: 
       Char. 4: 1 --> 0 
       Char. 10: 2 --> 1 
       Char. 120: 1 --> 0 
       Char. 148: 2 --> 1 
 
   Rhinorex_condrupus : 
     All trees: 
       Char. 6: 1 --> 0 
 
   Gryposaurus_monumentensis : 
     All trees: 
       Char. 15: 1 --> 2 
       Char. 124: 1 --> 2 
       Char. 230: 1 --> 2 
 
   Gryposaurus_notabilis : 
     All trees: 
       Char. 25: 1 --> 0 
       Char. 26: 1 --> 2 
 
   Prosaurolophus_maximus : 
     All trees: 
       Char. 295: 1 --> 0 
       Char. 309: 0 --> 1 
       Char. 316: 0 --> 2 
       Char. 340: 1 --> 0 
 
   Saurolophus_angustirostris : 
     All trees: 
       Char. 4: 2 --> 1 
       Char. 236: 0 --> 1 
 
   Saurolophus_osborni : 
     All trees: 
       Char. 0: 1 --> 2 
       Char. 26: 2 --> 3 
 
   Shantungosaurus_giganteus : 
     All trees: 
       Char. 41: 0 --> 2 
       Char. 44: 0 --> 1 
       Char. 128: 0 --> 1 
       Char. 202: 0 --> 2 
 
   Edmontosaurus_annectens : 
     All trees: 
       Char. 98: 0 --> 1 
       Char. 229: 0 --> 1 
       Char. 230: 1 --> 0 
       Char. 270: 2 --> 1 
       Char. 340: 1 --> 0 
       Char. 352: 0 --> 1 
 
   Edmontosaurus_regalis : 
     All trees: 
       Char. 254: 2 --> 1 
       Char. 322: 2 --> 1 
       Char. 353: 0 --> 1 
 
   Kamuysaurus_japonicus : 
     All trees: 
       Char. 4: 2 --> 3 
       Char. 21: 0 --> 1 
       Char. 42: 0 --> 1 
       Char. 65: 0 --> 1 
       Char. 190: 0 --> 1 
       Char. 192: 0 --> 1 
       Char. 209: 0 --> 1 
       Char. 240: 0 --> 1 
       Char. 251: 2 --> 1 
       Char. 254: 2 --> 1 
       Char. 269: 1 --> 0 
       Char. 271: 1 --> 0 
       Char. 286: 1 --> 0 
       Char. 333: 1 --> 0 
       Char. 341: 0 --> 1 
 
   Kerberosaurus_manakini : 
     All trees: 
       No autapomorphies: 
 
   Laiyangosaurus_youngi : 
     All trees: 
       Char. 20: 1 --> 0 
 
   Aralosaurus_tuberiferus : 
     All trees: 
       Char. 38: 0 --> 1 
       Char. 188: 1 --> 0 
 
   Canardia_garonnensis : 
     All trees: 
       Char. 4: 2 --> 3 
       Char. 6: 1 --> 0 
       Char. 7: 1 --> 0 
       Char. 22: 1 --> 2 
       Char. 100: 0 --> 1 
       Char. 256: 0 --> 1 
 
   Nipponosaurus_sachalinensis : 
     All trees: 
       No autapomorphies: 
 
   Blasisaurus_canudoi : 
     All trees: 
       Char. 5: 2 --> 3 
 
   Pararhabdodon_isonensis : 
     All trees: 
       Char. 362: 0 --> 1 
 
   Tsintaosaurus_spinorhinus : 
     All trees: 
       No autapomorphies: 
 
   Jaxartosaurus_aralensis : 
     All trees: 
       No autapomorphies: 
 
   Parasaurolophus_cyrtocristatus : 
     All trees: 
       Char. 289: 0 --> 1 
 
   Parasaurolophus_walkeri : 
     All trees: 
       Char. 40: 1 --> 0 
       Char. 115: 3 --> 2 
       Char. 124: 2 --> 3 
 
   Charonosaurus_jiayinensis : 
     All trees: 
       No autapomorphies: 
 
   Parasaurolophus_tubicen : 
     All trees: 
       Char. 38: 0 --> 1 
 
   Arenysaurus_ardevoli : 
     All trees: 
       Char. 44: 1 --> 0 
       Char. 262: 1 --> 2 
 
   Olorotitan_arharensis : 
     All trees: 
       Char. 26: 2 --> 3 
       Char. 37: 1 --> 2 
       Char. 44: 1 --> 0 
       Char. 45: 1 --> 0 
       Char. 115: 3 --> 4 
       Char. 260: 0 --> 1 
       Char. 287: 0 --> 1 
 
   Amurosaurus_riabinini : 
     All trees: 
       No autapomorphies: 
 
   Sahaliyania_elunchunorum : 
     All trees: 
       Char. 129: 0 --> 1 
       Char. 205: 0 --> 1 
       Char. 286: 1 --> 0 
 
   Lambeosaurus_lambei : 
     All trees: 
       No autapomorphies: 
 
   Lambeosaurus_magnicristatus : 
     All trees: 
       Char. 61: 2 --> 1 
       Char. 326: 1 --> 2 
 
   Magnapaulia_laticaudus : 
     All trees: 
       Char. 74: 1 --> 0 
       Char. 269: 2 --> 1 
       Char. 325: 1 --> 0 
       Char. 328: 0 --> 1 
 
   Velafrons_coahuilensis : 
     All trees: 
       Char. 37: 1 --> 0 
       Char. 39: 1 --> 2 
       Char. 90: 1 --> 0 
       Char. 109: 2 --> 1 
       Char. 111: 3 --> 2 
       Char. 129: 0 --> 1 
       Char. 164: 2 --> 1 
       Char. 292: 2 --> 1 
       Char. 302: 2 --> 1 
 
   Corythosaurus_casuarius : 
     All trees: 
       No autapomorphies: 
 
   Corythosaurus_intermedius : 
     All trees: 
       No autapomorphies: 
 
   Hypacrosaurus_altispinus : 
     All trees: 
       Char. 10: 1 --> 2 
       Char. 28: 1 --> 2 
       Char. 230: 2 --> 1 
       Char. 302: 2 --> 1 
       Char. 347: 0 --> 1 
 
   Hypacrosaurus_stebingeri : 
     All trees: 
       Char. 7: 1 --> 0 
       Char. 38: 1 --> 0 
       Char. 42: 1 --> 0 
       Char. 73: 2 --> 1 
 
   Kelumapusaura_machi : 
     All trees: 
       Char. 5: 3 --> 2 
       Char. 260: 1 --> 0 
       Char. 261: 1 --> 0 
       Char. 289: 1 --> 0 
       Char. 291: 2 --> 3 
       Char. 362: 0 --> 1 
 
   Bonapartesaurus_rionegrensis : 
     All trees: 
       Char. 273: 1 --> 0 
       Char. 334: 1 --> 0 
 
   Secernosaurus_koerneri : 
     All trees: 
       Char. 259: 0 --> 1 
       Char. 292: 2 --> 1 
       Char. 296: 1 --> 0 
       Char. 311: 1 --> 0 
 
   Gobihadros_mongoliensis : 
     All trees: 
       Char. 7: 0 --> 1 
       Char. 10: 1 --> 0 
       Char. 17: 1 --> 0 
       Char. 21: 0 --> 1 
       Char. 23: 0 --> 2 
       Char. 30: 0 --> 1 
       Char. 46: 0 --> 1 
       Char. 89: 0 --> 2 
       Char. 98: 0 --> 2 
       Char. 100: 0 --> 1 
       Char. 103: 0 --> 1 
       Char. 111: 1 --> 0 
       Char. 194: 0 --> 1 
       Char. 227: 0 --> 1 
       Char. 244: 1 --> 0 
       Char. 245: 1 --> 0 
       Char. 249: 0 --> 1 
       Char. 250: 0 --> 1 
       Char. 258: 0 --> 1 
       Char. 292: 1 --> 2 
       Char. 332: 1 --> 0 
       Char. 363: 0 --> 1 
 
   Huehuecanauhtlus_tiquichensis : 
     All trees: 
       Char. 298: 2 --> 1 
 
   Gonkoken_nanoi : 
     All trees: 
       Char. 131: 1 --> 0 
       Char. 262: 1 --> 3 
       Char. 264: 0 --> 1 
       Char. 293: 2 --> 1 
       Char. 302: 0 --> 1 
       Char. 304: 1 --> 0 
       Char. 334: 1 --> 0 
       Char. 340: 0 --> 1 
       Char. 352: 0 --> 1 
       Char. 358: 0 --> 1 
       Char. 363: 0 --> 1 
 
   Node 78 : 
     All trees: 
       Char. 26: 1 --> 0 
       Char. 183: 0 --> 1 
       Char. 232: 1 --> 0 
       Char. 325: 1 --> 0 
       Char. 339: 1 --> 0 
 
   Node 79 : 
     All trees: 
       No synapomorphies 
 
   Node 80 : 
     All trees: 
       Char. 107: 0 --> 1 
       Char. 147: 0 --> 1 
       Char. 231: 0 --> 1 
 
   Node 81 : 
     All trees: 
       Char. 2: 0 --> 1 
       Char. 3: 0 --> 1 
       Char. 62: 0 --> 1 
       Char. 79: 0 --> 1 
       Char. 99: 0 --> 1 
       Char. 125: 0 --> 1 
       Char. 169: 0 --> 1 
       Char. 238: 0 --> 1 
       Char. 299: 1 --> 0 
 
   Node 82 : 
     All trees: 
       Char. 5: 0 --> 1 
       Char. 19: 0 --> 1 
       Char. 22: 0 --> 1 
       Char. 56: 0 --> 1 
       Char. 78: 0 --> 1 
 
   Node 83 : 
     All trees: 
       Char. 12: 0 --> 1 
       Char. 55: 0 --> 1 
       Char. 228: 1 --> 0 
 
   Node 84 : 
     All trees: 
       Char. 304: 0 --> 1 
 
   Node 85 : 
     All trees: 
       Char. 31: 0 --> 1 
       Char. 32: 0 --> 1 
       Char. 34: 0 --> 1 
       Char. 42: 0 --> 1 
       Char. 319: 0 --> 1 
 
   Node 86 : 
     All trees: 
       Char. 10: 0 --> 1 
       Char. 70: 0 --> 1 
       Char. 112: 0 --> 1 
       Char. 297: 0 --> 1 
       Char. 298: 0 --> 1 
       Char. 318: 0 --> 1 
       Char. 320: 0 --> 1 
       Char. 334: 0 --> 1 
     Some trees: 
       Char. 1: 0 --> 1 
 
   Node 87 : 
     All trees: 
       Char. 212: 0 --> 1 
     Some trees: 
       Char. 185: 0 --> 1 
       Char. 205: 0 --> 1 
       Char. 209: 1 --> 0 
       Char. 333: 0 --> 1 
 
   Node 88 : 
     All trees: 
       Char. 292: 0 --> 1 
 
   Node 89 : 
     All trees: 
       Char. 202: 1 --> 0 
       Char. 214: 0 --> 1 
       Char. 262: 0 --> 1 
       Char. 304: 0 --> 1 
       Char. 331: 0 --> 1 
 
   Node 90 : 
     All trees: 
       Char. 111: 0 --> 1 
       Char. 135: 0 --> 1 
       Char. 289: 0 --> 1 
 
   Node 91 : 
     All trees: 
       Char. 286: 1 --> 0 
       Char. 340: 0 --> 1 
 
   Node 92 : 
     All trees: 
       Char. 5: 1 --> 2 
       Char. 105: 0 --> 1 
       Char. 187: 1 --> 0 
       Char. 331: 1 --> 0 
 
   Node 93 : 
     All trees: 
       Char. 49: 0 --> 1 
       Char. 51: 0 --> 1 
       Char. 319: 1 --> 0 
 
   Node 94 : 
     All trees: 
       Char. 292: 2 --> 3 
       Char. 318: 1 --> 0 
       Char. 319: 1 --> 0 
       Char. 320: 1 --> 0 
 
   Node 95 : 
     All trees: 
       Char. 82: 1 --> 3 
       Char. 84: 0 --> 1 
       Char. 150: 1 --> 2 
       Char. 154: 1 --> 2 
       Char. 191: 1 --> 2 
       Char. 194: 1 --> 0 
       Char. 209: 1 --> 0 
       Char. 217: 0 --> 1 
       Char. 328: 0 --> 1 
       Char. 336: 0 --> 1 
 
   Node 96 : 
     All trees: 
       Char. 177: 0 --> 1 
       Char. 186: 0 --> 1 
       Char. 189: 0 --> 2 
       Char. 225: 0 --> 2 
       Char. 356: 0 --> 2 
 
   Node 97 : 
     All trees: 
       Char. 191: 0 --> 1 
       Char. 192: 0 --> 1 
       Char. 193: 0 --> 1 
 
   Node 98 : 
     All trees: 
       Char. 98: 2 --> 1 
       Char. 129: 1 --> 0 
       Char. 247: 1 --> 0 
       Char. 265: 0 --> 1 
       Char. 268: 1 --> 2 
       Char. 269: 1 --> 2 
       Char. 270: 1 --> 2 
 
   Node 99 : 
     All trees: 
       Char. 102: 2 --> 3 
       Char. 111: 1 --> 3 
       Char. 170: 0 --> 1 
       Char. 361: 0 --> 1 
 
   Node 100 : 
     All trees: 
       Char. 10: 2 --> 1 
       Char. 98: 0 --> 2 
       Char. 101: 0 --> 1 
       Char. 128: 0 --> 1 
       Char. 136: 0 --> 1 
       Char. 228: 0 --> 1 
       Char. 264: 0 --> 1 
 
   Node 101 : 
     All trees: 
       Char. 43: 0 --> 1 
       Char. 45: 0 --> 1 
       Char. 249: 0 --> 1 
       Char. 250: 0 --> 1 
 
   Node 102 : 
     All trees: 
       Char. 4: 1 --> 2 
 
   Node 103 : 
     All trees: 
       Char. 10: 1 --> 2 
       Char. 253: 0 --> 1 
       Char. 270: 0 --> 1 
 
   Node 104 : 
     All trees: 
       Char. 7: 0 --> 1 
 
   Node 105 : 
     All trees: 
       Char. 296: 0 --> 1 
       Char. 305: 0 --> 1 
 
   Node 106 : 
     All trees: 
       Char. 37: 0 --> 1 
       Char. 47: 0 --> 1 
       Char. 48: 0 --> 1 
       Char. 52: 0 --> 1 
       Char. 57: 0 --> 1 
       Char. 319: 0 --> 1 
 
   Node 107 : 
     All trees: 
       Char. 23: 0 --> 1 
       Char. 95: 0 --> 1 
       Char. 99: 1 --> 2 
       Char. 206: 0 --> 1 
       Char. 234: 0 --> 1 
 
   Node 108 : 
     All trees: 
       Char. 2: 1 --> 2 
       Char. 25: 0 --> 1 
       Char. 112: 1 --> 2 
       Char. 255: 0 --> 1 
 
   Node 109 : 
     All trees: 
       Char. 32: 1 --> 3 
       Char. 35: 0 --> 1 
       Char. 120: 0 --> 1 
       Char. 188: 0 --> 1 
       Char. 248: 0 --> 1 
       Char. 257: 0 --> 1 
       Char. 269: 0 --> 1 
       Char. 303: 0 --> 1 
       Char. 307: 0 --> 1 
       Char. 308: 0 --> 1 
       Char. 342: 0 --> 1 
       Char. 343: 0 --> 1 
 
   Node 110 : 
     All trees: 
       Char. 10: 1 --> 0 
       Char. 22: 1 --> 0 
 
   Node 111 : 
     All trees: 
       Char. 38: 0 --> 1 
       Char. 43: 0 --> 1 
       Char. 96: 0 --> 1 
 
   Node 112 : 
     All trees: 
       Char. 38: 0 --> 1 
       Char. 40: 1 --> 0 
       Char. 114: 1 --> 0 
 
   Node 113 : 
     All trees: 
       Char. 21: 0 --> 1 
       Char. 57: 1 --> 0 
       Char. 74: 0 --> 1 
       Char. 108: 0 --> 1 
       Char. 143: 0 --> 1 
       Char. 149: 2 --> 1 
       Char. 156: 1 --> 0 
       Char. 215: 0 --> 1 
       Char. 218: 1 --> 2 
       Char. 231: 1 --> 0 
       Char. 269: 1 --> 0 
       Char. 356: 0 --> 2 
 
   Node 114 : 
     All trees: 
       Char. 5: 2 --> 3 
       Char. 34: 1 --> 2 
       Char. 42: 1 --> 0 
       Char. 62: 1 --> 0 
       Char. 71: 01 --> 2 
       Char. 75: 0 --> 1 
       Char. 100: 0 --> 1 
       Char. 199: 0 --> 1 
       Char. 201: 0 --> 1 
       Char. 209: 1 --> 0 
       Char. 214: 1 --> 0 
       Char. 254: 0 --> 2 
       Char. 260: 0 --> 1 
       Char. 262: 1 --> 2 
       Char. 263: 0 --> 1 
       Char. 291: 3 --> 2 
       Char. 308: 1 --> 3 
       Char. 343: 1 --> 0 
 
   Node 115 : 
     All trees: 
       Char. 79: 0 --> 1 
       Char. 111: 1 --> 2 
       Char. 132: 1 --> 0 
       Char. 137: 0 --> 1 
       Char. 174: 0 --> 1 
       Char. 192: 0 --> 1 
       Char. 287: 0 --> 1 
 
   Node 116 : 
     All trees: 
       Char. 42: 0 --> 1 
       Char. 190: 0 --> 1 
       Char. 194: 0 --> 1 
       Char. 197: 0 --> 1 
       Char. 199: 1 --> 2 
 
   Node 117 : 
     All trees: 
       Char. 23: 1 --> 0 
       Char. 30: 1 --> 0 
       Char. 33: 0 --> 1 
       Char. 48: 1 --> 2 
 
   Node 118 : 
     All trees: 
       Char. 26: 2 --> 1 
       Char. 97: 1 --> 2 
       Char. 258: 1 --> 0 
       Char. 288: 2 --> 1 
       Char. 310: 0 --> 1 
       Char. 316: 0 --> 2 
 
   Node 119 : 
     All trees: 
       Char. 3: 2 --> 3 
       Char. 22: 1 --> 2 
       Char. 96: 0 --> 1 
       Char. 119: 1 --> 0 
       Char. 259: 1 --> 0 
       Char. 261: 0 --> 1 
       Char. 270: 1 --> 2 
       Char. 340: 0 --> 1 
 
   Node 120 : 
     All trees: 
       Char. 299: 1 --> 0 
 
   Node 121 : 
     All trees: 
       Char. 288: 1 --> 0 
 
   Node 122 : 
     All trees: 
       Char. 302: 2 --> 1 
       Char. 357: 0 --> 1 
       Char. 358: 0 --> 1 
       Char. 359: 0 --> 1 
 
   Node 123 : 
     All trees: 
       Char. 1: 1 --> 0 
 
   Node 124 : 
     All trees: 
       Char. 4: 2 --> 1 
       Char. 16: 1 --> 0 
       Char. 37: 1 --> 2 
       Char. 92: 0 --> 1 
       Char. 99: 2 --> 3 
       Char. 138: 1 --> 0 
       Char. 148: 0 --> 2 
       Char. 347: 0 --> 1 
       Char. 356: 0 --> 2 
 
   Node 125 : 
     All trees: 
       Char. 61: 1 --> 2 
       Char. 71: 2 --> 1 
 
   Node 126 : 
     All trees: 
       Char. 8: 2 --> 1 
       Char. 23: 1 --> 0 
       Char. 24: 0 --> 1 
       Char. 33: 0 --> 1 
       Char. 131: 1 --> 2 
       Char. 137: 0 --> 2 
       Char. 156: 1 --> 2 
       Char. 196: 0 --> 1 
       Char. 197: 0 --> 1 
       Char. 218: 1 --> 0 
       Char. 259: 0 --> 1 
       Char. 271: 1 --> 2 
       Char. 299: 1 --> 2 
       Char. 323: 0 --> 1 
       Char. 343: 0 --> 1 
       Char. 352: 0 --> 1 
 
   Node 127 : 
     All trees: 
       Char. 44: 1 --> 0 
       Char. 48: 1 --> 2 
       Char. 116: 1 --> 0 
       Char. 226: 0 --> 1 
       Char. 356: 0 --> 2 
 
   Node 128 : 
     All trees: 
       Char. 38: 0 --> 1 
       Char. 41: 1 --> 0 
       Char. 46: 0 --> 1 
       Char. 61: 1 --> 2 
       Char. 121: 12 --> 0 
       Char. 227: 0 --> 1 
       Char. 272: 0 --> 1 
 
   Node 129 : 
     All trees: 
       Char. 71: 2 --> 1 
       Char. 83: 0 --> 1 
       Char. 86: 0 --> 1 
       Char. 177: 0 --> 1 
       Char. 189: 1 --> 2 
       Char. 190: 0 --> 1 
       Char. 192: 0 --> 1 
       Char. 193: 0 --> 2 
       Char. 198: 0 --> 2 
       Char. 199: 1 --> 2 
       Char. 240: 0 --> 1 
       Char. 254: 2 --> 1 
       Char. 261: 1 --> 0 
       Char. 269: 1 --> 2 
       Char. 273: 1 --> 0 
       Char. 335: 0 --> 1 
 
   Node 130 : 
     All trees: 
       Char. 0: 1 --> 2 
       Char. 180: 1 --> 2 
       Char. 203: 0 --> 1 
       Char. 233: 1 --> 0 
       Char. 261: 1 --> 0 
       Char. 308: 3 --> 2 
 
   Node 131 : 
     All trees: 
       Char. 73: 3 --> 4 
       Char. 138: 1 --> 0 
       Char. 150: 1 --> 0 
       Char. 162: 1 --> 0 
       Char. 291: 2 --> 3 
 
   Node 132 : 
     All trees: 
       Char. 26: 2 --> 1 
       Char. 37: 1 --> 3 
       Char. 47: 1 --> 2 
       Char. 181: 0 --> 1 
       Char. 220: 0 --> 1 
       Char. 259: 0 --> 1 
       Char. 323: 0 --> 1 
       Char. 326: 1 --> 0 
       Char. 355: 0 --> 1 
       Char. 356: 2 --> 1 
 
   Node 133 : 
     All trees: 
       Char. 46: 1 --> 0 
 
   Node 134 : 
     All trees: 
       Char. 7: 1 --> 0 
       Char. 55: 2 --> 1 
 
   Node 135 : 
     All trees: 
       Char. 39: 2 --> 0 
 
   Node 136 : 
     All trees: 
       Char. 165: 0 --> 1 
       Char. 187: 2 --> 1 
       Char. 235: 1 --> 2 
 
   Node 137 : 
     All trees: 
       Char. 39: 2 --> 0 
       Char. 40: 1 --> 2 
       Char. 42: 1 --> 2 
       Char. 44: 1 --> 0 
       Char. 102: 3 --> 4 
 
   Node 138 : 
     All trees: 
       Char. 4: 2 --> 3 
       Char. 256: 0 --> 1 
       Char. 257: 0 --> 2 
 
   Node 139 : 
     All trees: 
       Char. 129: 0 --> 1 
 
   Node 140 : 
     All trees: 
       Char. 38: 0 --> 1 
       Char. 39: 2 --> 1 
       Char. 41: 2 --> 1 
       Char. 61: 1 --> 2 
       Char. 247: 0 --> 1 
 
   Node 141 : 
     All trees: 
       Char. 85: 0 --> 1 
       Char. 178: 0 --> 1 
       Char. 256: 0 --> 1 
       Char. 257: 0 --> 2 
 
   Node 142 : 
     All trees: 
       Char. 10: 1 --> 2 
       Char. 40: 1 --> 2 
       Char. 89: 0 --> 1 
 
   Node 143 : 
     All trees: 
       Char. 82: 1 --> 2 
       Char. 87: 0 --> 1 
       Char. 89: 0 --> 1 
       Char. 219: 0 --> 1 
       Char. 316: 0 --> 1 
       Char. 356: 2 --> 0 
 
   Node 144 : 
     All trees: 
       Char. 231: 1 --> 0 
       Char. 323: 0 --> 1 
       Char. 361: 1 --> 0 
 
   Node 145 : 
     All trees: 
       Char. 121: 0 --> 1 
 
   Node 146 : 
     All trees: 
       Char. 96: 0 --> 1 
       Char. 287: 0 --> 1 
 
   Node 147 : 
     All trees: 
       Char. 23: 1 --> 0 
       Char. 260: 0 --> 1 
 
   Node 148 : 
     All trees: 
       Char. 26: 2 --> 3 
       Char. 326: 1 --> 2 
 
   Node 149 : 
     All trees: 
       Char. 4: 2 --> 3 
       Char. 65: 1 --> 0 
       Char. 157: 1 --> 2 
       Char. 184: 0 --> 1 
       Char. 340: 0 --> 1 
 
Time 0.17 secs. 
Log file: C:\Users\Jhonatan Alarc�n\Desktop\Correcci�n Paper Gonkoken\Alex_JAM_actualizado_CORRECCIONES\Matriz modificada Gonkoken_SA\z-matriz definitiva_Gonkoken nanoi\Lista de sinapomorf�as.out 
Buffer: lines 0 - 1143 saved to C:\Users\Jhonatan Alarc�n\Desktop\Correcci�n Paper Gonkoken\Alex_JAM_actualizado_CORRECCIONES\Matriz modificada Gonkoken_SA\z-matriz definitiva_Gonkoken nanoi\Lista de sinapomorf�as.out 
Time 0.00 secs. 
