# Supplementary material for: Relict duck-billed dinosaurs survived into the last age of the dinosaurs in subantarctic Chile
Source: Sci Adv. 2023 Jun 16;9(24):eadg2456. doi: 10.1126/sciadv.adg2456 (PMC10275600; doi:10.1126/sciadv.adg2456)
Supplement: Supplementary file 2 — Data files S1 to S8 [file sciadv.adg2456_data_files_s1_to_s8.zip › adg2456_Data_file_S3.R]

#######################################################
# The package is designed for ML and Bayesian inference
# of 
# 
# (a) ancestral geographic ranges, and 
# 
# (b) perhaps more importantly, models for the 
#     evolution of geographic range across a phylogeny.
#
# The example below implements and compares:
# 
# (1) The standard 2-parameter DEC model implemented in 
#     the program LAGRANGE (Ree & Smith 2008); users will
#     notice that the ML parameter inference and log-
#     likelihoods are identical
#
# (2) A DEC+J model implemented in BioGeoBEARS, wherein
#     a third parameter, j, is added, representing the 
#     relative per-event weight of founder-event / jump
#     speciation events at cladogenesis events.  The 
#     higher j is, the more probability these events have,
#     and the less probability the standard LAGRANGE
#     cladogenesis events have.
#
# (3) Some standard model-testing (LRT and AIC) is 
#     implemented at the end so that users may compare models
#
# (4) The script does similar tests of a DIVA-like model (Ronquist 1997)
#     and a BAYAREA-like model (Landis, Matzke, Moore, & Huelsenbeck, 2013)
# 
#######################################################

#######################################################
# SETUP -- libraries/BioGeoBEARS updates
#######################################################

# Load the package (after installation, see above).
library(optimx)   # optimx seems better than R's default optim()
library(GenSA)    # GenSA seems better than optimx (but slower) on 5+ parameters, 
# seems to sometimes fail on simple problems (2-3 parameters)
library(FD)       # for FD::maxent() (make sure this is up-to-date)
library(snow)     # (if you want to use multicore functionality; some systems/R versions prefer library(parallel), try either)
library(parallel)
library(rexpokit)
library(cladoRcpp)
library(BioGeoBEARS)
library(paleotree)

#######################################################
# SETUP: YOUR WORKING DIRECTORY
#######################################################
# You will need to set your working directory to match your local system

# Note these very handy functions!
# Command "setwd(x)" sets your working directory
# Command "getwd()" gets your working directory and tells you what it is.
# Command "list.files()" lists the files in your working directory
# To get help on any command, use "?".  E.g., "?list.files"

# Set your working directory for output files
#setwd("")
#######################################################
# SETUP: Extension data directory
#######################################################
# When R packages contain extra files, they are stored in the "extdata" directory 
# inside the installed package.
#
# BioGeoBEARS contains various example files and scripts in its extdata directory.
# 
# Each computer operating system might install BioGeoBEARS in a different place, 
# depending on your OS and settings. 
# 
# However, you can find the extdata directory like this:
extdata_dir = np(system.file("extdata", package="BioGeoBEARS"))
extdata_dir
list.files(extdata_dir)

# "system.file" looks in the directory of a specified package (in this case BioGeoBEARS)
# The function "np" is just a shortcut for normalizePath(), which converts the 
# path to the format appropriate for your system (e.g., Mac/Linux use "/", but 
# Windows uses "\\", if memory serves).

# Even when using your own data files, you should KEEP these commands in your 
# script, since the plot_BioGeoBEARS_results function needs a script from the 
# extdata directory to calculate the positions of "corners" on the plot. This cannot
# be made into a straight up BioGeoBEARS function because it uses C routines 
# from the package APE which do not pass R CMD check for some reason.

#######################################################
# SETUP: YOUR FILE AND GEOGRAPHY FILE
#######################################################

#MCCT<-obtainDatedPosteriorTreesMrB(
  #runFile = "Gonkoken_v3_dated_gamma_2.nex.run1.t",
  #nRuns = 2,
  #burnin = 0.5,
  #outputTrees= "MCCT",
  #labelPostProb = TRUE,
  #getFixedTimes = TRUE,
  #getRootAges = TRUE,
  #originalNexusFile = NULL,
  #file = NULL
#)

#Root time (MCCT$root.time): 129.819 Ma

# Look at your phylogeny (plots to a PDF, which avoids issues with multiple graphics in same window):
pdffn = "tree.pdf"
pdf(file=pdffn, width=9, height=12)

plot(read.tree("Gonkoken_MCCT_tree.newick"))
title("Hadros_MCMCT")
axisPhylo() # plots timescale

dev.off()
cmdstr = paste0("open ", pdffn)
system(cmdstr)

#######################################################
# Geography file

# Look at the raw geography text file:
moref("Gonkoken_geog.data.txt")

# Look at your geographic range data:
tipranges = getranges_from_LagrangePHYLIP(lgdata_fn="Gonkoken_geog.data.txt")
tipranges

# Maximum range size observed:
max(rowSums(dfnums_to_numeric(tipranges@df)))

# Set the maximum number of areas any species may occupy; this cannot be larger 
# than the number of areas you set up, but it can be smaller.
max_range_size = 4

####################################################
#######################################################
# Run DEC
#######################################################
# Intitialize a default model (DEC model)
BioGeoBEARS_run_object = define_BioGeoBEARS_run()

# Give BioGeoBEARS the location of the phylogeny Newick file
BioGeoBEARS_run_object$trfn = "Gonkoken_MCCT_tree.newick"

# Give BioGeoBEARS the location of the geography text file
BioGeoBEARS_run_object$geogfn = "Gonkoken_geog.data.txt"

# Input the maximum range size
BioGeoBEARS_run_object$max_range_size = max_range_size

BioGeoBEARS_run_object$min_branchlength = 0.000001    # Min to treat tip as a direct ancestor (no speciation event)
BioGeoBEARS_run_object$include_null_range = TRUE    # set to FALSE for e.g. DEC* model, DEC*+J, etc.
# (For DEC* and other "*" models, please cite: Massana, Kathryn A.; Beaulieu, 
#  Jeremy M.; Matzke, Nicholas J.; O’Meara, Brian C. (2015). Non-null Effects of 
#  the Null Range in Biogeographic Models: Exploring Parameter Estimation in the 
#  DEC Model. bioRxiv,  http://biorxiv.org/content/early/2015/09/16/026914 )
# Also: search script on "include_null_range" for other places to change

# Set up a time-stratified analysis:
# 1. Here, un-comment ONLY the files you want to use.
# 2. Also un-comment "BioGeoBEARS_run_object = section_the_tree(...", below.
# 3. For example files see (a) extdata_dir, 
#  or (b) http://phylo.wikidot.com/biogeobears#files
#  and BioGeoBEARS Google Group posts for further hints)
#
# Uncomment files you wish to use in time-stratified analyses:
#BioGeoBEARS_run_object$timesfn = "timeperiods.txt"
BioGeoBEARS_run_object$dispersal_multipliers_fn = "Dispersal_matrix_hadros.txt"
#BioGeoBEARS_run_object$areas_allowed_fn = "areas_allowed.txt"
#BioGeoBEARS_run_object$areas_adjacency_fn = "areas_adjacency.txt"
#BioGeoBEARS_run_object$distsfn = "distances_matrix.txt"
# See notes on the distances model on PhyloWiki's BioGeoBEARS updates page.

# Speed options and multicore processing if desired
BioGeoBEARS_run_object$on_NaN_error = -1e50    # returns very low lnL if parameters produce NaN error (underflow check)
BioGeoBEARS_run_object$speedup = TRUE          # shorcuts to speed ML search; use FALSE if worried (e.g. >3 params)
BioGeoBEARS_run_object$use_optimx = TRUE    # if FALSE, use optim() instead of optimx();
# if "GenSA", use Generalized Simulated Annealing, which seems better on high-dimensional
# problems (5+ parameters), but seems to sometimes fail to optimize on simple problems
BioGeoBEARS_run_object$num_cores_to_use = 1
# (use more cores to speed it up; this requires
# library(parallel) and/or library(snow). The package "parallel" 
# is now default on Macs in R 3.0+, but apparently still 
# has to be typed on some Windows machines. Note: apparently 
# parallel works on Mac command-line R, but not R.app.
# BioGeoBEARS checks for this and resets to 1
# core with R.app)

# Sparse matrix exponentiation is an option for huge numbers of ranges/states (600+)
# I have experimented with sparse matrix exponentiation in EXPOKIT/rexpokit,
# but the results are imprecise and so I haven't explored it further.
# In a Bayesian analysis, it might work OK, but the ML point estimates are
# not identical.
# Also, I have not implemented all functions to work with force_sparse=TRUE.
# Volunteers are welcome to work on it!!
BioGeoBEARS_run_object$force_sparse = FALSE    # force_sparse=TRUE causes pathology & isn't much faster at this scale

# This function loads the dispersal multiplier matrix etc. from the text files into the model object. Required for these to work!
# (It also runs some checks on these inputs for certain errors.)
BioGeoBEARS_run_object = readfiles_BioGeoBEARS_run(BioGeoBEARS_run_object)

# Divide the tree up by timeperiods/strata (uncomment this for stratified analysis)
#BioGeoBEARS_run_object = section_the_tree(inputs=BioGeoBEARS_run_object, make_master_table=TRUE, plot_pieces=FALSE)
# The stratified tree is described in this table:
#BioGeoBEARS_run_object$master_table

# Good default settings to get ancestral states
BioGeoBEARS_run_object$return_condlikes_table = TRUE
BioGeoBEARS_run_object$calc_TTL_loglike_from_condlikes_table = TRUE
BioGeoBEARS_run_object$calc_ancprobs = TRUE    # get ancestral states from optim run

# Set up DEC model
# (nothing to do; defaults)

# Look at the BioGeoBEARS_run_object; it's just a list of settings etc.
BioGeoBEARS_run_object

# This contains the model object
BioGeoBEARS_run_object$BioGeoBEARS_model_object

# This table contains the parameters of the model 
BioGeoBEARS_run_object$BioGeoBEARS_model_object@params_table

# Run this to check inputs. Read the error messages if you get them!
check_BioGeoBEARS_run(BioGeoBEARS_run_object)

# For a slow analysis, run once, then set runslow=FALSE to just 
# load the saved result.
runslow = TRUE
resfn = "Hadros_DEC_M0_unconstrained_v1.Rdata"
if (runslow)
{
  res = bears_optim_run(BioGeoBEARS_run_object)
  res    
  
  save(res, file=resfn)
  resDEC = res
} else {
  # Loads to "res"
  load(resfn)
  resDEC = res
}


#######################################################
# Run DEC+J
#######################################################
BioGeoBEARS_run_object = define_BioGeoBEARS_run()
BioGeoBEARS_run_object$trfn = "Gonkoken_MCCT_tree.newick"
BioGeoBEARS_run_object$geogfn = "Gonkoken_geog.data.txt"
BioGeoBEARS_run_object$max_range_size = max_range_size
BioGeoBEARS_run_object$min_branchlength = 0.000001    # Min to treat tip as a direct ancestor (no speciation event)
BioGeoBEARS_run_object$include_null_range = TRUE    # set to FALSE for e.g. DEC* model, DEC*+J, etc.
# (For DEC* and other "*" models, please cite: Massana, Kathryn A.; Beaulieu, 
#  Jeremy M.; Matzke, Nicholas J.; O’Meara, Brian C. (2015). Non-null Effects of 
#  the Null Range in Biogeographic Models: Exploring Parameter Estimation in the 
#  DEC Model. bioRxiv,  http://biorxiv.org/content/early/2015/09/16/026914 )
# Also: search script on "include_null_range" for other places to change

# Set up a time-stratified analysis:
#BioGeoBEARS_run_object$timesfn = "timeperiods.txt"
BioGeoBEARS_run_object$dispersal_multipliers_fn = "Dispersal_matrix_hadros.txt"
#BioGeoBEARS_run_object$areas_allowed_fn = "areas_allowed.txt"
#BioGeoBEARS_run_object$areas_adjacency_fn = "areas_adjacency.txt"
#BioGeoBEARS_run_object$distsfn = "distances_matrix.txt"
# See notes on the distances model on PhyloWiki's BioGeoBEARS updates page.

# Speed options and multicore processing if desired
BioGeoBEARS_run_object$on_NaN_error = -1e50    # returns very low lnL if parameters produce NaN error (underflow check)
BioGeoBEARS_run_object$speedup = TRUE          # shorcuts to speed ML search; use FALSE if worried (e.g. >3 params)
BioGeoBEARS_run_object$use_optimx = TRUE    # if FALSE, use optim() instead of optimx();
# if "GenSA", use Generalized Simulated Annealing, which seems better on high-dimensional
# problems (5+ parameters), but seems to sometimes fail to optimize on simple problems
BioGeoBEARS_run_object$num_cores_to_use = 1
BioGeoBEARS_run_object$force_sparse = FALSE    # force_sparse=TRUE causes pathology & isn't much faster at this scale

# This function loads the dispersal multiplier matrix etc. from the text files into the model object. Required for these to work!
# (It also runs some checks on these inputs for certain errors.)
BioGeoBEARS_run_object = readfiles_BioGeoBEARS_run(BioGeoBEARS_run_object)

# Divide the tree up by timeperiods/strata (uncomment this for stratified analysis)
#BioGeoBEARS_run_object = section_the_tree(inputs=BioGeoBEARS_run_object, make_master_table=TRUE, plot_pieces=FALSE)
# The stratified tree is described in this table:
#BioGeoBEARS_run_object$master_table

# Good default settings to get ancestral states
BioGeoBEARS_run_object$return_condlikes_table = TRUE
BioGeoBEARS_run_object$calc_TTL_loglike_from_condlikes_table = TRUE
BioGeoBEARS_run_object$calc_ancprobs = TRUE    # get ancestral states from optim run

# Set up DEC+J model
# Get the ML parameter values from the 2-parameter nested model
# (this will ensure that the 3-parameter model always does at least as good)
dstart = resDEC$outputs@params_table["d","est"]
estart = resDEC$outputs@params_table["e","est"]
jstart = 0.0001

# Input starting values for d, e
BioGeoBEARS_run_object$BioGeoBEARS_model_object@params_table["d","init"] = dstart
BioGeoBEARS_run_object$BioGeoBEARS_model_object@params_table["d","est"] = dstart
BioGeoBEARS_run_object$BioGeoBEARS_model_object@params_table["e","init"] = estart
BioGeoBEARS_run_object$BioGeoBEARS_model_object@params_table["e","est"] = estart

# Add j as a free parameter
BioGeoBEARS_run_object$BioGeoBEARS_model_object@params_table["j","type"] = "free"
BioGeoBEARS_run_object$BioGeoBEARS_model_object@params_table["j","init"] = jstart
BioGeoBEARS_run_object$BioGeoBEARS_model_object@params_table["j","est"] = jstart

check_BioGeoBEARS_run(BioGeoBEARS_run_object)

resfn = "Hadros_DEC+J_M0_unconstrained_v1.Rdata"
runslow = TRUE
if (runslow)
{
  #sourceall("/Dropbox/_njm/__packages/BioGeoBEARS_setup/")
  
  res = bears_optim_run(BioGeoBEARS_run_object)
  res    
  
  save(res, file=resfn)
  
  resDECj = res
} else {
  # Loads to "res"
  load(resfn)
  resDECj = res
}

#######################################################
# PDF plots
#######################################################
pdffn = "Hadros_DEC_vs_DEC+J_M0_unconstrained_v1.pdf"
pdf(pdffn, width=10, height=16)

#######################################################
# Plot ancestral states - DEC
#######################################################
analysis_titletxt ="BioGeoBEARS DEC on Hadros M0_unconstrained"

# Setup
results_object = resDEC
scriptdir = np(system.file("extdata/a_scripts", package="BioGeoBEARS"))

# States
res2 = plot_BioGeoBEARS_results(results_object, analysis_titletxt, addl_params=list("j"), plotwhat="text", label.offset=0.45, tipcex=0.7, statecex=0.7, splitcex=0.6, titlecex=0.8, plotsplits=TRUE, cornercoords_loc=scriptdir, include_null_range=TRUE, tr=ladderize(read.tree(results_object$inputs$trfn),right = TRUE))

# Pie chart
plot_BioGeoBEARS_results(results_object, analysis_titletxt, addl_params=list("j"), plotwhat="pie", label.offset=0.45, tipcex=0.7, statecex=0.7, splitcex=0.6, titlecex=0.8, plotsplits=TRUE, cornercoords_loc=scriptdir, include_null_range=TRUE)

#######################################################
# Plot ancestral states - DECJ
#######################################################
analysis_titletxt ="BioGeoBEARS DEC+J on Hadros M0_unconstrained"

# Setup
results_object = resDECj
scriptdir = np(system.file("extdata/a_scripts", package="BioGeoBEARS"))

# States
res1 = plot_BioGeoBEARS_results(results_object, analysis_titletxt, addl_params=list("j"), plotwhat="text", label.offset=0.45, tipcex=0.7, statecex=0.7, splitcex=0.6, titlecex=0.8, plotsplits=TRUE, cornercoords_loc=scriptdir, include_null_range=TRUE)

# Pie chart
plot_BioGeoBEARS_results(results_object, analysis_titletxt, addl_params=list("j"), plotwhat="pie", label.offset=0.45, tipcex=0.7, statecex=0.7, splitcex=0.6, titlecex=0.8, plotsplits=TRUE, cornercoords_loc=scriptdir, include_null_range=TRUE)

dev.off()  # Turn off PDF

cmdstr = paste("open ", pdffn, sep="")
system(cmdstr) # Plot it

#######################################################
#######################################################
# DIVALIKE AND DIVALIKE+J ANALYSIS
#######################################################
#######################################################
# NOTE: The BioGeoBEARS "DIVALIKE" model is not identical with 
# Ronquist (1997)'s parsimony DIVA. It is a likelihood
# interpretation of DIVA, constructed by modelling DIVA's
# processes the way DEC does, but only allowing the 
# processes DIVA allows (widespread vicariance: yes; subset
# sympatry: no; see Ronquist & Sanmartin 2011, Figure 4).
#
# DIVALIKE is a likelihood interpretation of parsimony
# DIVA, and it is "like DIVA" -- similar to, but not
# identical to, parsimony DIVA.
#
# I thus now call the model "DIVALIKE", and you should also. ;-)
#######################################################
#######################################################

#######################################################
# Run DIVALIKE
#######################################################
BioGeoBEARS_run_object = define_BioGeoBEARS_run()
BioGeoBEARS_run_object$trfn = "Gonkoken_MCCT_tree.newick"
BioGeoBEARS_run_object$geogfn = "Gonkoken_geog.data.txt"
BioGeoBEARS_run_object$max_range_size = max_range_size
BioGeoBEARS_run_object$min_branchlength = 0.000001    # Min to treat tip as a direct ancestor (no speciation event)
BioGeoBEARS_run_object$include_null_range = TRUE    # set to FALSE for e.g. DEC* model, DEC*+J, etc.
# (For DEC* and other "*" models, please cite: Massana, Kathryn A.; Beaulieu, 
#  Jeremy M.; Matzke, Nicholas J.; O’Meara, Brian C. (2015). Non-null Effects of 
#  the Null Range in Biogeographic Models: Exploring Parameter Estimation in the 
#  DEC Model. bioRxiv,  http://biorxiv.org/content/early/2015/09/16/026914 )
# Also: search script on "include_null_range" for other places to change

# Set up a time-stratified analysis:
#BioGeoBEARS_run_object$timesfn = "timeperiods.txt"
BioGeoBEARS_run_object$dispersal_multipliers_fn = "Dispersal_matrix_hadros.txt"
#BioGeoBEARS_run_object$areas_allowed_fn = "areas_allowed.txt"
#BioGeoBEARS_run_object$areas_adjacency_fn = "areas_adjacency.txt"
#BioGeoBEARS_run_object$distsfn = "distances_matrix.txt"
# See notes on the distances model on PhyloWiki's BioGeoBEARS updates page.

# Speed options and multicore processing if desired
BioGeoBEARS_run_object$on_NaN_error = -1e50    # returns very low lnL if parameters produce NaN error (underflow check)
BioGeoBEARS_run_object$speedup = TRUE          # shorcuts to speed ML search; use FALSE if worried (e.g. >3 params)
BioGeoBEARS_run_object$use_optimx = TRUE    # if FALSE, use optim() instead of optimx();
# if "GenSA", use Generalized Simulated Annealing, which seems better on high-dimensional
# problems (5+ parameters), but seems to sometimes fail to optimize on simple problems
BioGeoBEARS_run_object$num_cores_to_use = 1
BioGeoBEARS_run_object$force_sparse = FALSE    # force_sparse=TRUE causes pathology & isn't much faster at this scale

# This function loads the dispersal multiplier matrix etc. from the text files into the model object. Required for these to work!
# (It also runs some checks on these inputs for certain errors.)
BioGeoBEARS_run_object = readfiles_BioGeoBEARS_run(BioGeoBEARS_run_object)

# Divide the tree up by timeperiods/strata (uncomment this for stratified analysis)
#BioGeoBEARS_run_object = section_the_tree(inputs=BioGeoBEARS_run_object, make_master_table=TRUE, plot_pieces=FALSE)
# The stratified tree is described in this table:
#BioGeoBEARS_run_object$master_table

# Good default settings to get ancestral states
BioGeoBEARS_run_object$return_condlikes_table = TRUE
BioGeoBEARS_run_object$calc_TTL_loglike_from_condlikes_table = TRUE
BioGeoBEARS_run_object$calc_ancprobs = TRUE    # get ancestral states from optim run

# Set up DIVALIKE model
# Remove subset-sympatry
BioGeoBEARS_run_object$BioGeoBEARS_model_object@params_table["s","type"] = "fixed"
BioGeoBEARS_run_object$BioGeoBEARS_model_object@params_table["s","init"] = 0.0
BioGeoBEARS_run_object$BioGeoBEARS_model_object@params_table["s","est"] = 0.0

BioGeoBEARS_run_object$BioGeoBEARS_model_object@params_table["ysv","type"] = "2-j"
BioGeoBEARS_run_object$BioGeoBEARS_model_object@params_table["ys","type"] = "ysv*1/2"
BioGeoBEARS_run_object$BioGeoBEARS_model_object@params_table["y","type"] = "ysv*1/2"
BioGeoBEARS_run_object$BioGeoBEARS_model_object@params_table["v","type"] = "ysv*1/2"

# Allow classic, widespread vicariance; all events equiprobable
BioGeoBEARS_run_object$BioGeoBEARS_model_object@params_table["mx01v","type"] = "fixed"
BioGeoBEARS_run_object$BioGeoBEARS_model_object@params_table["mx01v","init"] = 0.5
BioGeoBEARS_run_object$BioGeoBEARS_model_object@params_table["mx01v","est"] = 0.5

# No jump dispersal/founder-event speciation
# BioGeoBEARS_run_object$BioGeoBEARS_model_object@params_table["j","type"] = "free"
# BioGeoBEARS_run_object$BioGeoBEARS_model_object@params_table["j","init"] = 0.01
# BioGeoBEARS_run_object$BioGeoBEARS_model_object@params_table["j","est"] = 0.01

check_BioGeoBEARS_run(BioGeoBEARS_run_object)

runslow = TRUE
resfn = "Hadros_DIVALIKE_M0_unconstrained_v1.Rdata"
if (runslow)
{
  res = bears_optim_run(BioGeoBEARS_run_object)
  res    
  
  save(res, file=resfn)
  resDIVALIKE = res
} else {
  # Loads to "res"
  load(resfn)
  resDIVALIKE = res
}

#######################################################
# Run DIVALIKE+J
#######################################################
BioGeoBEARS_run_object = define_BioGeoBEARS_run()
BioGeoBEARS_run_object$trfn = "Gonkoken_MCCT_tree.newick"
BioGeoBEARS_run_object$geogfn = "Gonkoken_geog.data.txt"
BioGeoBEARS_run_object$max_range_size = max_range_size
BioGeoBEARS_run_object$min_branchlength = 0.000001    # Min to treat tip as a direct ancestor (no speciation event)
BioGeoBEARS_run_object$include_null_range = TRUE    # set to FALSE for e.g. DEC* model, DEC*+J, etc.
# (For DEC* and other "*" models, please cite: Massana, Kathryn A.; Beaulieu, 
#  Jeremy M.; Matzke, Nicholas J.; O’Meara, Brian C. (2015). Non-null Effects of 
#  the Null Range in Biogeographic Models: Exploring Parameter Estimation in the 
#  DEC Model. bioRxiv,  http://biorxiv.org/content/early/2015/09/16/026914 )
# Also: search script on "include_null_range" for other places to change

# Set up a time-stratified analysis:
#BioGeoBEARS_run_object$timesfn = "timeperiods.txt"
BioGeoBEARS_run_object$dispersal_multipliers_fn = "Dispersal_matrix_hadros.txt"
#BioGeoBEARS_run_object$areas_allowed_fn = "areas_allowed.txt"
#BioGeoBEARS_run_object$areas_adjacency_fn = "areas_adjacency.txt"
#BioGeoBEARS_run_object$distsfn = "distances_matrix.txt"
# See notes on the distances model on PhyloWiki's BioGeoBEARS updates page.

# Speed options and multicore processing if desired
BioGeoBEARS_run_object$on_NaN_error = -1e50    # returns very low lnL if parameters produce NaN error (underflow check)
BioGeoBEARS_run_object$speedup = TRUE          # shorcuts to speed ML search; use FALSE if worried (e.g. >3 params)
BioGeoBEARS_run_object$use_optimx = TRUE    # if FALSE, use optim() instead of optimx();
# if "GenSA", use Generalized Simulated Annealing, which seems better on high-dimensional
# problems (5+ parameters), but seems to sometimes fail to optimize on simple problems
BioGeoBEARS_run_object$num_cores_to_use = 1
BioGeoBEARS_run_object$force_sparse = FALSE    # force_sparse=TRUE causes pathology & isn't much faster at this scale

# This function loads the dispersal multiplier matrix etc. from the text files into the model object. Required for these to work!
# (It also runs some checks on these inputs for certain errors.)
BioGeoBEARS_run_object = readfiles_BioGeoBEARS_run(BioGeoBEARS_run_object)

# Divide the tree up by timeperiods/strata (uncomment this for stratified analysis)
#BioGeoBEARS_run_object = section_the_tree(inputs=BioGeoBEARS_run_object, make_master_table=TRUE, plot_pieces=FALSE)
# The stratified tree is described in this table:
#BioGeoBEARS_run_object$master_table

# Good default settings to get ancestral states
BioGeoBEARS_run_object$return_condlikes_table = TRUE
BioGeoBEARS_run_object$calc_TTL_loglike_from_condlikes_table = TRUE
BioGeoBEARS_run_object$calc_ancprobs = TRUE    # get ancestral states from optim run

# Set up DIVALIKE+J model
# Get the ML parameter values from the 2-parameter nested model
# (this will ensure that the 3-parameter model always does at least as good)
dstart = resDIVALIKE$outputs@params_table["d","est"]
estart = resDIVALIKE$outputs@params_table["e","est"]
jstart = 0.0001

# Input starting values for d, e
BioGeoBEARS_run_object$BioGeoBEARS_model_object@params_table["d","init"] = dstart
BioGeoBEARS_run_object$BioGeoBEARS_model_object@params_table["d","est"] = dstart
BioGeoBEARS_run_object$BioGeoBEARS_model_object@params_table["e","init"] = estart
BioGeoBEARS_run_object$BioGeoBEARS_model_object@params_table["e","est"] = estart

# Remove subset-sympatry
BioGeoBEARS_run_object$BioGeoBEARS_model_object@params_table["s","type"] = "fixed"
BioGeoBEARS_run_object$BioGeoBEARS_model_object@params_table["s","init"] = 0.0
BioGeoBEARS_run_object$BioGeoBEARS_model_object@params_table["s","est"] = 0.0

BioGeoBEARS_run_object$BioGeoBEARS_model_object@params_table["ysv","type"] = "2-j"
BioGeoBEARS_run_object$BioGeoBEARS_model_object@params_table["ys","type"] = "ysv*1/2"
BioGeoBEARS_run_object$BioGeoBEARS_model_object@params_table["y","type"] = "ysv*1/2"
BioGeoBEARS_run_object$BioGeoBEARS_model_object@params_table["v","type"] = "ysv*1/2"

# Allow classic, widespread vicariance; all events equiprobable
BioGeoBEARS_run_object$BioGeoBEARS_model_object@params_table["mx01v","type"] = "fixed"
BioGeoBEARS_run_object$BioGeoBEARS_model_object@params_table["mx01v","init"] = 0.5
BioGeoBEARS_run_object$BioGeoBEARS_model_object@params_table["mx01v","est"] = 0.5

# Add jump dispersal/founder-event speciation
BioGeoBEARS_run_object$BioGeoBEARS_model_object@params_table["j","type"] = "free"
BioGeoBEARS_run_object$BioGeoBEARS_model_object@params_table["j","init"] = jstart
BioGeoBEARS_run_object$BioGeoBEARS_model_object@params_table["j","est"] = jstart

# Under DIVALIKE+J, the max of "j" should be 2, not 3 (as is default in DEC+J)
BioGeoBEARS_run_object$BioGeoBEARS_model_object@params_table["j","min"] = 0.00001
BioGeoBEARS_run_object$BioGeoBEARS_model_object@params_table["j","max"] = 1.99999

check_BioGeoBEARS_run(BioGeoBEARS_run_object)

resfn = "Hadros_DIVALIKE+J_M0_unconstrained_v1.Rdata"
runslow = TRUE
if (runslow)
{
  #sourceall("/Dropbox/_njm/__packages/BioGeoBEARS_setup/")
  
  res = bears_optim_run(BioGeoBEARS_run_object)
  res    
  
  save(res, file=resfn)
  
  resDIVALIKEj = res
} else {
  # Loads to "res"
  load(resfn)
  resDIVALIKEj = res
}

pdffn = "Hadros_DIVALIKE_vs_DIVALIKE+J_M0_unconstrained_v1.pdf"
pdf(pdffn, width=10, height=16)

#######################################################
# Plot ancestral states - DIVALIKE
#######################################################
analysis_titletxt ="BioGeoBEARS DIVALIKE on Psychotria M0_unconstrained"

# Setup
results_object = resDIVALIKE
scriptdir = np(system.file("extdata/a_scripts", package="BioGeoBEARS"))

# States
res2 = plot_BioGeoBEARS_results(results_object, analysis_titletxt, addl_params=list("j"), plotwhat="text", label.offset=0.45, tipcex=0.7, statecex=0.7, splitcex=0.6, titlecex=0.8, plotsplits=TRUE, cornercoords_loc=scriptdir, include_null_range=TRUE)

# Pie chart
plot_BioGeoBEARS_results(results_object, analysis_titletxt, addl_params=list("j"), plotwhat="pie", label.offset=0.45, tipcex=0.7, statecex=0.7, splitcex=0.6, titlecex=0.8, plotsplits=TRUE, cornercoords_loc=scriptdir, include_null_range=TRUE)

#######################################################
# Plot ancestral states - DIVALIKE+J
#######################################################
analysis_titletxt ="BioGeoBEARS DIVALIKE+J on Psychotria M0_unconstrained"

# Setup
results_object = resDIVALIKEj
scriptdir = np(system.file("extdata/a_scripts", package="BioGeoBEARS"))

# States
res1 = plot_BioGeoBEARS_results(results_object, analysis_titletxt, addl_params=list("j"), plotwhat="text", label.offset=0.45, tipcex=0.7, statecex=0.7, splitcex=0.6, titlecex=0.8, plotsplits=TRUE, cornercoords_loc=scriptdir, include_null_range=TRUE)

# Pie chart
plot_BioGeoBEARS_results(results_object, analysis_titletxt, addl_params=list("j"), plotwhat="pie", label.offset=0.45, tipcex=0.7, statecex=0.7, splitcex=0.6, titlecex=0.8, plotsplits=TRUE, cornercoords_loc=scriptdir, include_null_range=TRUE)

dev.off()
cmdstr = paste("open ", pdffn, sep="")
system(cmdstr)

#######################################################
#######################################################
# BAYAREALIKE AND BAYAREALIKE+J ANALYSIS
#######################################################
#######################################################
# NOTE: As with DIVA, the BioGeoBEARS BayArea-like model is 
# not identical with the full Bayesian model implemented 
# in the "BayArea" program of Landis et al. (2013). 
#
# Instead, this is a simplified likelihood interpretation
# of the model.  Basically, in BayArea and BioGeoBEARS-BAYAREALIKE, 
# "d" and "e" work like they do in the DEC model of Lagrange 
# (and BioGeoBEARS), and then BayArea's cladogenesis assumption
# (which is that nothing in particular happens at cladogenesis) is 
# replicated by BioGeoBEARS.
#
# This leaves out 3 important things that are in BayArea:
# 1. Distance dependence (you can add this with a distances 
#    matrix + the "x" parameter in BioGeoBEARS, however)
# 2. A correction for disallowing "e" events that drive
#    a species extinct (a null geographic range)
# 3. The neat Bayesian sampling of histories, which allows
#    analyses on large numbers of areas.
#
# The main purpose of having a "BAYAREALIKE" model is 
# to test the importance of the cladogenesis model on 
# particular datasets. Does it help or hurt the data 
# likelihood if there is no special cladogenesis process?
# 
# BAYAREALIKE is a likelihood interpretation of BayArea,
# and it is "like BayArea" -- similar to, but not
# identical to, Bayesian BayArea.
# I thus now call the model "BAYAREALIKE", and you should also. ;-)
#######################################################
#######################################################

#######################################################
# Run BAYAREALIKE
#######################################################
BioGeoBEARS_run_object = define_BioGeoBEARS_run()
BioGeoBEARS_run_object$trfn = "Gonkoken_MCCT_tree.newick"
BioGeoBEARS_run_object$geogfn = "Gonkoken_geog.data.txt"
BioGeoBEARS_run_object$max_range_size = max_range_size
BioGeoBEARS_run_object$min_branchlength = 0.000001    # Min to treat tip as a direct ancestor (no speciation event)
BioGeoBEARS_run_object$include_null_range = TRUE    # set to FALSE for e.g. DEC* model, DEC*+J, etc.
# (For DEC* and other "*" models, please cite: Massana, Kathryn A.; Beaulieu, 
#  Jeremy M.; Matzke, Nicholas J.; O’Meara, Brian C. (2015). Non-null Effects of 
#  the Null Range in Biogeographic Models: Exploring Parameter Estimation in the 
#  DEC Model. bioRxiv,  http://biorxiv.org/content/early/2015/09/16/026914 )
# Also: search script on "include_null_range" for other places to change

# Set up a time-stratified analysis:
#BioGeoBEARS_run_object$timesfn = "timeperiods.txt"
BioGeoBEARS_run_object$dispersal_multipliers_fn = "Dispersal_matrix_hadros.txt"
#BioGeoBEARS_run_object$areas_allowed_fn = "areas_allowed.txt"
#BioGeoBEARS_run_object$areas_adjacency_fn = "areas_adjacency.txt"
#BioGeoBEARS_run_object$distsfn = "distances_matrix.txt"
# See notes on the distances model on PhyloWiki's BioGeoBEARS updates page.

# Speed options and multicore processing if desired
BioGeoBEARS_run_object$on_NaN_error = -1e50    # returns very low lnL if parameters produce NaN error (underflow check)
BioGeoBEARS_run_object$speedup = TRUE          # shorcuts to speed ML search; use FALSE if worried (e.g. >3 params)
BioGeoBEARS_run_object$use_optimx = TRUE    # if FALSE, use optim() instead of optimx();
# if "GenSA", use Generalized Simulated Annealing, which seems better on high-dimensional
# problems (5+ parameters), but seems to sometimes fail to optimize on simple problems
BioGeoBEARS_run_object$num_cores_to_use = 1
BioGeoBEARS_run_object$force_sparse = FALSE    # force_sparse=TRUE causes pathology & isn't much faster at this scale

# This function loads the dispersal multiplier matrix etc. from the text files into the model object. Required for these to work!
# (It also runs some checks on these inputs for certain errors.)
BioGeoBEARS_run_object = readfiles_BioGeoBEARS_run(BioGeoBEARS_run_object)

# Divide the tree up by timeperiods/strata (uncomment this for stratified analysis)
#BioGeoBEARS_run_object = section_the_tree(inputs=BioGeoBEARS_run_object, make_master_table=TRUE, plot_pieces=FALSE)
# The stratified tree is described in this table:
#BioGeoBEARS_run_object$master_table

# Good default settings to get ancestral states
BioGeoBEARS_run_object$return_condlikes_table = TRUE
BioGeoBEARS_run_object$calc_TTL_loglike_from_condlikes_table = TRUE
BioGeoBEARS_run_object$calc_ancprobs = TRUE    # get ancestral states from optim run

# Set up BAYAREALIKE model
# No subset sympatry
BioGeoBEARS_run_object$BioGeoBEARS_model_object@params_table["s","type"] = "fixed"
BioGeoBEARS_run_object$BioGeoBEARS_model_object@params_table["s","init"] = 0.0
BioGeoBEARS_run_object$BioGeoBEARS_model_object@params_table["s","est"] = 0.0

# No vicariance
BioGeoBEARS_run_object$BioGeoBEARS_model_object@params_table["v","type"] = "fixed"
BioGeoBEARS_run_object$BioGeoBEARS_model_object@params_table["v","init"] = 0.0
BioGeoBEARS_run_object$BioGeoBEARS_model_object@params_table["v","est"] = 0.0

# No jump dispersal/founder-event speciation
# BioGeoBEARS_run_object$BioGeoBEARS_model_object@params_table["j","type"] = "free"
# BioGeoBEARS_run_object$BioGeoBEARS_model_object@params_table["j","init"] = 0.01
# BioGeoBEARS_run_object$BioGeoBEARS_model_object@params_table["j","est"] = 0.01

# Adjust linkage between parameters
BioGeoBEARS_run_object$BioGeoBEARS_model_object@params_table["ysv","type"] = "1-j"
BioGeoBEARS_run_object$BioGeoBEARS_model_object@params_table["ys","type"] = "ysv*1/1"
BioGeoBEARS_run_object$BioGeoBEARS_model_object@params_table["y","type"] = "1-j"

# Only sympatric/range-copying (y) events allowed, and with 
# exact copying (both descendants always the same size as the ancestor)
BioGeoBEARS_run_object$BioGeoBEARS_model_object@params_table["mx01y","type"] = "fixed"
BioGeoBEARS_run_object$BioGeoBEARS_model_object@params_table["mx01y","init"] = 0.9999
BioGeoBEARS_run_object$BioGeoBEARS_model_object@params_table["mx01y","est"] = 0.9999

# Check the inputs
check_BioGeoBEARS_run(BioGeoBEARS_run_object)

runslow = TRUE
resfn = "Psychotria_BAYAREALIKE_M0_unconstrained_v1.Rdata"
if (runslow)
{
  res = bears_optim_run(BioGeoBEARS_run_object)
  res    
  
  save(res, file=resfn)
  resBAYAREALIKE = res
} else {
  # Loads to "res"
  load(resfn)
  resBAYAREALIKE = res
}

#######################################################
# Run BAYAREALIKE+J
#######################################################
BioGeoBEARS_run_object = define_BioGeoBEARS_run()
BioGeoBEARS_run_object$trfn = "Gonkoken_MCCT_tree.newick"
BioGeoBEARS_run_object$geogfn = "Gonkoken_geog.data.txt"
BioGeoBEARS_run_object$max_range_size = max_range_size
BioGeoBEARS_run_object$min_branchlength = 0.000001    # Min to treat tip as a direct ancestor (no speciation event)
BioGeoBEARS_run_object$include_null_range = TRUE    # set to FALSE for e.g. DEC* model, DEC*+J, etc.
# (For DEC* and other "*" models, please cite: Massana, Kathryn A.; Beaulieu, 
#  Jeremy M.; Matzke, Nicholas J.; O’Meara, Brian C. (2015). Non-null Effects of 
#  the Null Range in Biogeographic Models: Exploring Parameter Estimation in the 
#  DEC Model. bioRxiv,  http://biorxiv.org/content/early/2015/09/16/026914 )
# Also: search script on "include_null_range" for other places to change

# Set up a time-stratified analysis:
#BioGeoBEARS_run_object$timesfn = "timeperiods.txt"
BioGeoBEARS_run_object$dispersal_multipliers_fn = "Dispersal_matrix_hadros.txt"
#BioGeoBEARS_run_object$areas_allowed_fn = "areas_allowed.txt"
#BioGeoBEARS_run_object$areas_adjacency_fn = "areas_adjacency.txt"
#BioGeoBEARS_run_object$distsfn = "distances_matrix.txt"
# See notes on the distances model on PhyloWiki's BioGeoBEARS updates page.

# Speed options and multicore processing if desired
BioGeoBEARS_run_object$on_NaN_error = -1e50    # returns very low lnL if parameters produce NaN error (underflow check)
BioGeoBEARS_run_object$speedup = TRUE          # shorcuts to speed ML search; use FALSE if worried (e.g. >3 params)
BioGeoBEARS_run_object$use_optimx = "GenSA"
BioGeoBEARS_run_object$num_cores_to_use = 1
BioGeoBEARS_run_object$force_sparse = FALSE    # force_sparse=TRUE causes pathology & isn't much faster at this scale

# This function loads the dispersal multiplier matrix etc. from the text files into the model object. Required for these to work!
# (It also runs some checks on these inputs for certain errors.)
BioGeoBEARS_run_object = readfiles_BioGeoBEARS_run(BioGeoBEARS_run_object)

# Divide the tree up by timeperiods/strata (uncomment this for stratified analysis)
#BioGeoBEARS_run_object = section_the_tree(inputs=BioGeoBEARS_run_object, make_master_table=TRUE, plot_pieces=FALSE)
# The stratified tree is described in this table:
#BioGeoBEARS_run_object$master_table

# Good default settings to get ancestral states
BioGeoBEARS_run_object$return_condlikes_table = TRUE
BioGeoBEARS_run_object$calc_TTL_loglike_from_condlikes_table = TRUE
BioGeoBEARS_run_object$calc_ancprobs = TRUE    # get ancestral states from optim run

# Set up BAYAREALIKE+J model
# Get the ML parameter values from the 2-parameter nested model
# (this will ensure that the 3-parameter model always does at least as good)
dstart = resBAYAREALIKE$outputs@params_table["d","est"]
estart = resBAYAREALIKE$outputs@params_table["e","est"]
jstart = 0.0001

# Input starting values for d, e
BioGeoBEARS_run_object$BioGeoBEARS_model_object@params_table["d","init"] = dstart
BioGeoBEARS_run_object$BioGeoBEARS_model_object@params_table["d","est"] = dstart
BioGeoBEARS_run_object$BioGeoBEARS_model_object@params_table["e","init"] = estart
BioGeoBEARS_run_object$BioGeoBEARS_model_object@params_table["e","est"] = estart

# No subset sympatry
BioGeoBEARS_run_object$BioGeoBEARS_model_object@params_table["s","type"] = "fixed"
BioGeoBEARS_run_object$BioGeoBEARS_model_object@params_table["s","init"] = 0.0
BioGeoBEARS_run_object$BioGeoBEARS_model_object@params_table["s","est"] = 0.0

# No vicariance
BioGeoBEARS_run_object$BioGeoBEARS_model_object@params_table["v","type"] = "fixed"
BioGeoBEARS_run_object$BioGeoBEARS_model_object@params_table["v","init"] = 0.0
BioGeoBEARS_run_object$BioGeoBEARS_model_object@params_table["v","est"] = 0.0

# *DO* allow jump dispersal/founder-event speciation (set the starting value close to 0)
BioGeoBEARS_run_object$BioGeoBEARS_model_object@params_table["j","type"] = "free"
BioGeoBEARS_run_object$BioGeoBEARS_model_object@params_table["j","init"] = jstart
BioGeoBEARS_run_object$BioGeoBEARS_model_object@params_table["j","est"] = jstart

# Under BAYAREALIKE+J, the max of "j" should be 1, not 3 (as is default in DEC+J) or 2 (as in DIVALIKE+J)
BioGeoBEARS_run_object$BioGeoBEARS_model_object@params_table["j","max"] = 0.99999

# Adjust linkage between parameters
BioGeoBEARS_run_object$BioGeoBEARS_model_object@params_table["ysv","type"] = "1-j"
BioGeoBEARS_run_object$BioGeoBEARS_model_object@params_table["ys","type"] = "ysv*1/1"
BioGeoBEARS_run_object$BioGeoBEARS_model_object@params_table["y","type"] = "1-j"

# Only sympatric/range-copying (y) events allowed, and with 
# exact copying (both descendants always the same size as the ancestor)
BioGeoBEARS_run_object$BioGeoBEARS_model_object@params_table["mx01y","type"] = "fixed"
BioGeoBEARS_run_object$BioGeoBEARS_model_object@params_table["mx01y","init"] = 0.9999
BioGeoBEARS_run_object$BioGeoBEARS_model_object@params_table["mx01y","est"] = 0.9999

# NOTE (NJM, 2014-04): BAYAREALIKE+J seems to crash on some computers, usually Windows 
# machines. I can't replicate this on my Mac machines, but it is almost certainly
# just some precision under-run issue, when optim/optimx tries some parameter value 
# just below zero.  The "min" and "max" options on each parameter are supposed to
# prevent this, but apparently optim/optimx sometimes go slightly beyond 
# these limits.  Anyway, if you get a crash, try raising "min" and lowering "max" 
# slightly for each parameter:
BioGeoBEARS_run_object$BioGeoBEARS_model_object@params_table["d","min"] = 0.0000001
BioGeoBEARS_run_object$BioGeoBEARS_model_object@params_table["d","max"] = 4.9999999

BioGeoBEARS_run_object$BioGeoBEARS_model_object@params_table["e","min"] = 0.0000001
BioGeoBEARS_run_object$BioGeoBEARS_model_object@params_table["e","max"] = 4.9999999

BioGeoBEARS_run_object$BioGeoBEARS_model_object@params_table["j","min"] = 0.00001
BioGeoBEARS_run_object$BioGeoBEARS_model_object@params_table["j","max"] = 0.99999

check_BioGeoBEARS_run(BioGeoBEARS_run_object)

resfn = "Psychotria_BAYAREALIKE+J_M0_unconstrained_v1.Rdata"
runslow = TRUE
if (runslow)
{
  res = bears_optim_run(BioGeoBEARS_run_object)
  res    
  
  save(res, file=resfn)
  
  resBAYAREALIKEj = res
} else {
  # Loads to "res"
  load(resfn)
  resBAYAREALIKEj = res
}

pdffn = "Hadros_BAYAREALIKE_vs_BAYAREALIKE+J_M0_unconstrained_v1.pdf"
pdf(pdffn, width=12, height=20)

#######################################################
# Plot ancestral states - BAYAREALIKE
#######################################################
analysis_titletxt ="BioGeoBEARS BAYAREALIKE on Psychotria M0_unconstrained"

# Setup
results_object = resBAYAREALIKE
scriptdir = np(system.file("extdata/a_scripts", package="BioGeoBEARS"))

# States
res2 = plot_BioGeoBEARS_results(results_object, analysis_titletxt, addl_params=list("j"), plotwhat="text", label.offset=0.45, tipcex=0.7, statecex=0.7, splitcex=0.6, titlecex=0.8, plotsplits=TRUE, cornercoords_loc=scriptdir, include_null_range=TRUE)

# Pie chart
plot_BioGeoBEARS_results(results_object, analysis_titletxt, addl_params=list("j"), plotwhat="pie", label.offset=0.45, tipcex=0.7, statecex=0.7, splitcex=0.6, titlecex=0.8, plotsplits=TRUE, cornercoords_loc=scriptdir, include_null_range=TRUE)

#######################################################
# Plot ancestral states - BAYAREALIKE+J
#######################################################
analysis_titletxt ="BioGeoBEARS BAYAREALIKE+J on Psychotria M0_unconstrained"

# Setup
results_object = resBAYAREALIKEj
scriptdir = np(system.file("extdata/a_scripts", package="BioGeoBEARS"))

# States
res1 = plot_BioGeoBEARS_results(results_object, analysis_titletxt, addl_params=list("j"), plotwhat="text", label.offset=0.45, tipcex=0.7, statecex=0.7, splitcex=0.6, titlecex=0.8, plotsplits=TRUE, cornercoords_loc=scriptdir, include_null_range=TRUE)

# Pie chart
plot_BioGeoBEARS_results(results_object, analysis_titletxt, addl_params=list("j"), plotwhat="pie", label.offset=0.45, tipcex=0.7, statecex=0.7, splitcex=0.6, titlecex=0.8, plotsplits=TRUE, cornercoords_loc=scriptdir, include_null_range=TRUE)

dev.off()
cmdstr = paste("open ", pdffn, sep="")
system(cmdstr)

#########################################################################
#########################################################################
#########################################################################
#########################################################################
# 
# CALCULATE SUMMARY STATISTICS TO COMPARE
# DEC, DEC+J, DIVALIKE, DIVALIKE+J, BAYAREALIKE, BAYAREALIKE+J
# 
#########################################################################
#########################################################################
#########################################################################
#########################################################################

#########################################################################
#########################################################################
# REQUIRED READING:
#
# Practical advice / notes / basic principles on statistical model 
#    comparison in general, and in BioGeoBEARS:
# http://phylo.wikidot.com/advice-on-statistical-model-comparison-in-biogeobears
#########################################################################
#########################################################################

# Set up empty tables to hold the statistical results
restable = NULL
teststable = NULL

#######################################################
# Statistics -- DEC vs. DEC+J
#######################################################
# We have to extract the log-likelihood differently, depending on the 
# version of optim/optimx
LnL_2 = get_LnL_from_BioGeoBEARS_results_object(resDEC)
LnL_1 = get_LnL_from_BioGeoBEARS_results_object(resDECj)

numparams1 = 3
numparams2 = 2
stats = AICstats_2models(LnL_1, LnL_2, numparams1, numparams2)
stats

# DEC, null model for Likelihood Ratio Test (LRT)
res2 = extract_params_from_BioGeoBEARS_results_object(results_object=resDEC, returnwhat="table", addl_params=c("j"), paramsstr_digits=4)
# DEC+J, alternative model for Likelihood Ratio Test (LRT)
res1 = extract_params_from_BioGeoBEARS_results_object(results_object=resDECj, returnwhat="table", addl_params=c("j"), paramsstr_digits=4)

# The null hypothesis for a Likelihood Ratio Test (LRT) is that two models
# confer the same likelihood on the data. See: Brian O'Meara's webpage:
# http://www.brianomeara.info/tutorials/aic
# ...for an intro to LRT, AIC, and AICc

rbind(res2, res1)
tmp_tests = conditional_format_table(stats)

restable = rbind(restable, res2, res1)
teststable = rbind(teststable, tmp_tests)

#######################################################
# Statistics -- DIVALIKE vs. DIVALIKE+J
#######################################################
# We have to extract the log-likelihood differently, depending on the 
# version of optim/optimx
LnL_2 = get_LnL_from_BioGeoBEARS_results_object(resDIVALIKE)
LnL_1 = get_LnL_from_BioGeoBEARS_results_object(resDIVALIKEj)

numparams1 = 3
numparams2 = 2
stats = AICstats_2models(LnL_1, LnL_2, numparams1, numparams2)
stats

# DIVALIKE, null model for Likelihood Ratio Test (LRT)
res2 = extract_params_from_BioGeoBEARS_results_object(results_object=resDIVALIKE, returnwhat="table", addl_params=c("j"), paramsstr_digits=4)
# DIVALIKE+J, alternative model for Likelihood Ratio Test (LRT)
res1 = extract_params_from_BioGeoBEARS_results_object(results_object=resDIVALIKEj, returnwhat="table", addl_params=c("j"), paramsstr_digits=4)

rbind(res2, res1)
conditional_format_table(stats)

tmp_tests = conditional_format_table(stats)

restable = rbind(restable, res2, res1)
teststable = rbind(teststable, tmp_tests)

#######################################################
# Statistics -- BAYAREALIKE vs. BAYAREALIKE+J
#######################################################
# We have to extract the log-likelihood differently, depending on the 
# version of optim/optimx
LnL_2 = get_LnL_from_BioGeoBEARS_results_object(resBAYAREALIKE)
LnL_1 = get_LnL_from_BioGeoBEARS_results_object(resBAYAREALIKEj)

numparams1 = 3
numparams2 = 2
stats = AICstats_2models(LnL_1, LnL_2, numparams1, numparams2)
stats

# BAYAREALIKE, null model for Likelihood Ratio Test (LRT)
res2 = extract_params_from_BioGeoBEARS_results_object(results_object=resBAYAREALIKE, returnwhat="table", addl_params=c("j"), paramsstr_digits=4)
# BAYAREALIKE+J, alternative model for Likelihood Ratio Test (LRT)
res1 = extract_params_from_BioGeoBEARS_results_object(results_object=resBAYAREALIKEj, returnwhat="table", addl_params=c("j"), paramsstr_digits=4)

rbind(res2, res1)
conditional_format_table(stats)

tmp_tests = conditional_format_table(stats)

restable = rbind(restable, res2, res1)
teststable = rbind(teststable, tmp_tests)

#########################################################################
# ASSEMBLE RESULTS TABLES: DEC, DEC+J, DIVALIKE, DIVALIKE+J, BAYAREALIKE, BAYAREALIKE+J
#########################################################################
teststable$alt = c("DEC+J", "DIVALIKE+J", "BAYAREALIKE+J")
teststable$null = c("DEC", "DIVALIKE", "BAYAREALIKE")
row.names(restable) = c("DEC", "DEC+J", "DIVALIKE", "DIVALIKE+J", "BAYAREALIKE", "BAYAREALIKE+J")
restable = put_jcol_after_ecol(restable)
restable

# Look at the results!!
restable
teststable

#######################################################
# Save the results tables for later -- check for e.g.
# convergence issues
#######################################################

# Loads to "restable"
save(restable, file="restable_v1.Rdata")
load(file="restable_v1.Rdata")

# Loads to "teststable"
save(teststable, file="teststable_v1.Rdata")
load(file="teststable_v1.Rdata")

# Also save to text files
write.table(restable, file="restable.txt", quote=FALSE, sep="\t")
write.table(unlist_df(teststable), file="teststable.txt", quote=FALSE, sep="\t")

#######################################################
# Model weights of all six models
#######################################################
restable2 = restable

# With AICs:
AICtable = calc_AIC_column(LnL_vals=restable$LnL, nparam_vals=restable$numparams)
restable = cbind(restable, AICtable)
restable_AIC_rellike = AkaikeWeights_on_summary_table(restable=restable, colname_to_use="AIC")
restable_AIC_rellike = put_jcol_after_ecol(restable_AIC_rellike)
restable_AIC_rellike

# With AICcs -- factors in sample size
samplesize = length(read.tree("Gonkoken_MCCT_tree.newick")$tip.label)
AICtable = calc_AICc_column(LnL_vals=restable$LnL, nparam_vals=restable$numparams, samplesize=samplesize)
restable2 = cbind(restable2, AICtable)
restable_AICc_rellike = AkaikeWeights_on_summary_table(restable=restable2, colname_to_use="AICc")
restable_AICc_rellike = put_jcol_after_ecol(restable_AICc_rellike)
restable_AICc_rellike

# Also save to text files
write.table(restable_AIC_rellike, file="restable_AIC_rellike.txt", quote=FALSE, sep="\t")
write.table(restable_AICc_rellike, file="restable_AICc_rellike.txt", quote=FALSE, sep="\t")

# Save with nice conditional formatting
write.table(conditional_format_table(restable_AIC_rellike), file="restable_AIC_rellike_formatted.txt", quote=FALSE, sep="\t")
write.table(conditional_format_table(restable_AICc_rellike), file="restable_AICc_rellike_formatted.txt", quote=FALSE, sep="\t")
