# Supplementary material for: Relict duck-billed dinosaurs survived into the last age of the dinosaurs in subantarctic Chile
Source: Sci Adv. 2023 Jun 16;9(24):eadg2456. doi: 10.1126/sciadv.adg2456 (PMC10275600; doi:10.1126/sciadv.adg2456)
Supplement: Supplementary file 2 — Data files S1 to S8 [file sciadv.adg2456_data_files_s1_to_s8.zip › adg2456_Data_file_S4.txt]

A	B	C	D	E	F
1	0.5	0.75	0	0	0.25
0.5	1	0	0.25	0	0.5
0.75	0	1	0.5	0.5	0
0	0.25	0.5	1	0	0
0	0	0.5	0	1	0.25
0.25	0.5	0	0	0.25	1

END
