# Supplementary material for: Relict duck-billed dinosaurs survived into the last age of the dinosaurs in subantarctic Chile
Source: Sci Adv. 2023 Jun 16;9(24):eadg2456. doi: 10.1126/sciadv.adg2456 (PMC10275600; doi:10.1126/sciadv.adg2456)
Supplement: Supplementary file 2 — Data files S1 to S8 [file sciadv.adg2456_data_files_s1_to_s8.zip › adg2456_Data_file_S5.txt]

77	6 (A B C D E F)
Ouranosaurus_nigeriensis 000001
Iguanodon_bernissartensis 010000
Mantellisaurus_atherfieldensis 010000
Jinzhousaurus_yangi	100000
Equijubus_normani 100000
Sirindhorna_khoratensis	010000
Xuwulong_yueluni 100000
Probactrosaurus_gobiensis 100000
Zuoyunlong_huangi 100000
Yunganglong_datongensis	100000
Eolambia_caroljonesa 001000
Protohadros_byrdi 001000
Jintasaurus_meniscus 100000
Levnesovia_transoxiana	100000
Tanius_sinensis	100000
Bactrosaurus_johnsoni 100000
Gilmoreosaurus_mongoliensis	100000
Claosaurus_agilis	000100
Nanningosaurus_dashiensis	100000
Adynomosaurus_arcanus	010000
Telmatosaurus_transsylvanicus	010000
Tethyshadros_insularis	010000
Eotrachodon_orientalis	000100
Zhanghenglong_yangchengensis	100000
Plesiohadros_djadokhtaensis	100000
Lophorhothon_atopus 000100
Hadrosaurus_foulkii	000100
Yamatosaurus_izanagii	100000
Acristavus_gagslarsoni	001000
Wulagasaurus_dongi	100000
Maiasaura_peeblesorum	001000
Brachylophosaurus_canadensis 001000
Probrachylophosaurus_bergei	001000
Kritosaurus_navajovius	001000
Huallasaurus_australis 000010
Gryposaurus_latidens 001000
Rhinorex_condrupus	001000
Gryposaurus_monumentensis 001000
Gryposaurus_notabilis	001000
Prosaurolophus_maximus	001000
Saurolophus_angustirostris	100000
Saurolophus_osborni	001000
Shantungosaurus_giganteus	100000
Edmontosaurus_annectens	001000
Edmontosaurus_regalis	001000
Kamuysaurus_japonicus	100000
Kerberosaurus_manakini	100000
Laiyangosaurus_youngi	100000
Aralosaurus_tuberiferus	100000
Canardia_garonnensis	010000
Nipponosaurus_sachalinensis	100000
Blasisaurus_canudoi	010000
Pararhabdodon_isonensis	010000
Tsintaosaurus_spinorhinus	100000
Jaxartosaurus_aralensis	100000
Parasaurolophus_cyrtocristatus	001000
Parasaurolophus_walkeri	001000
Charonosaurus_jiayinensis	100000
Parasaurolophus_tubicen	001000
Arenysaurus_ardevoli	010000
Olorotitan_arharensis	100000
Amurosaurus_riabinini	100000
Sahaliyania_elunchunorum	100000
Lambeosaurus_lambei	001000
Lambeosaurus_magnicristatus	001000
Magnapaulia_laticaudus	001000
Velafrons_coahuilensis	001000
Corythosaurus_casuarius	001000
Corythosaurus_intermedius	001000
Hypacrosaurus_altispinus	001000
Hypacrosaurus_stebingeri	001000
Kelumapusaura_machi	000010
Bonapartesaurus_rionegrensis	000010
Secernosaurus_koerneri	000010
Gobihadros_mongoliensis	100000
Huehuecanauhtlus_tiquichensis	001000
Gonkoken_nanoi	000010
