# Supplementary material for: Relict duck-billed dinosaurs survived into the last age of the dinosaurs in subantarctic Chile
Source: Sci Adv. 2023 Jun 16;9(24):eadg2456. doi: 10.1126/sciadv.adg2456 (PMC10275600; doi:10.1126/sciadv.adg2456)
Supplement: Supplementary file 2 — Data files S1 to S8 [file sciadv.adg2456_data_files_s1_to_s8.zip › adg2456_Data_file_S6.trprobs]

#NEXUS
[ID: 2389492637]
[This file contains the trees that were found during the MCMC
search, sorted by posterior probability. "p" indicates the
posterior probability of the tree whereas "P" indicates the
cumulative posterior probability.]

begin trees;
   translate
    1 Ouranosaurus_nigeriensis,
    2 Iguanodon_bernissartensis,
    3 Mantellisaurus_atherfieldensis,
    4 Jinzhousaurus_yangi,
    5 Equijubus_normani,
    6 Sirindhorna_khoratensis,
    7 Xuwulong_yueluni,
    8 Probactrosaurus_gobiensis,
    9 Zuoyunlong_huangi,
   10 Yunganglong_datongensis,
   11 Eolambia_caroljonesa,
   12 Protohadros_byrdi,
   13 Jintasaurus_meniscus,
   14 Levnesovia_transoxiana,
   15 Tanius_sinensis,
   16 Bactrosaurus_johnsoni,
   17 Gilmoreosaurus_mongoliensis,
   18 Claosaurus_agilis,
   19 Nanningosaurus_dashiensis,
   20 Adynomosaurus_arcanus,
   21 Telmatosaurus_transsylvanicus,
   22 Tethyshadros_insularis,
   23 Eotrachodon_orientalis,
   24 Zhanghenglong_yangchengensis,
   25 Plesiohadros_djadokhtaensis,
   26 Lophorhothon_atopus,
   27 Hadrosaurus_foulkii,
   28 Yamatosaurus_izanagii,
   29 Acristavus_gagslarsoni,
   30 Wulagasaurus_dongi,
   31 Maiasaura_peeblesorum,
   32 Brachylophosaurus_canadensis,
   33 Probrachylophosaurus_bergei,
   34 Kritosaurus_navajovius,
   35 Huallasaurus_australis,
   36 Gryposaurus_latidens,
   37 Rhinorex_condrupus,
   38 Gryposaurus_monumentensis,
   39 Gryposaurus_notabilis,
   40 Prosaurolophus_maximus,
   41 Saurolophus_angustirostris,
   42 Saurolophus_osborni,
   43 Shantungosaurus_giganteus,
   44 Edmontosaurus_annectens,
   45 Edmontosaurus_regalis,
   46 Kamuysaurus_japonicus,
   47 Kerberosaurus_manakini,
   48 Laiyangosaurus_youngi,
   49 Aralosaurus_tuberiferus,
   50 Canardia_garonnensis,
   51 Nipponosaurus_sachalinensis,
   52 Blasisaurus_canudoi,
   53 Pararhabdodon_isonensis,
   54 Tsintaosaurus_spinorhinus,
   55 Jaxartosaurus_aralensis,
   56 Parasaurolophus_cyrtocristatus,
   57 Parasaurolophus_walkeri,
   58 Charonosaurus_jiayinensis,
   59 Parasaurolophus_tubicen,
   60 Arenysaurus_ardevoli,
   61 Olorotitan_arharensis,
   62 Amurosaurus_riabinini,
   63 Sahaliyania_elunchunorum,
   64 Lambeosaurus_lambei,
   65 Lambeosaurus_magnicristatus,
   66 Magnapaulia_laticaudus,
   67 Velafrons_coahuilensis,
   68 Corythosaurus_casuarius,
   69 Corythosaurus_intermedius,
   70 Hypacrosaurus_altispinus,
   71 Hypacrosaurus_stebingeri,
   72 Kelumapusaura_machi,
   73 Bonapartesaurus_rionegrensis,
   74 Secernosaurus_koerneri,
   75 Gobihadros_mongoliensis,
   76 Huehuecanauhtlus_tiquichensis,
   77 Gonkoken_nanoi;
   tree tree_1 [p = 0.000, P = 0.000] = [&W 0.000025] ((((((9,((((((15,(16,(17,((((75,21),(25,(24,(23,(76,(26,(77,(27,((((46,(47,(((45,44),43),(48,(((42,41),40),(((74,73),72),35)))))),((38,(39,(37,36))),34)),(30,(((33,32),31),29))),(49,((55,(50,(((((63,62),((65,64),(((69,68),((71,70),(67,66))),61))),60),(52,51)),((58,57),(59,(56,28)))))),(54,(53,20))))))))))))),(22,(19,18))),14)))),13),12),11),10),8)),7),6),5),4),(2,3),1);
   tree tree_2 [p = 0.000, P = 0.000] = [&W 0.000025] ((((((9,((((((15,14),((17,16),((19,18),((75,(25,(23,(24,(77,((76,26),(27,((((((74,73),(72,35)),((46,(47,(((45,44),43),(48,((42,41),40))))),(((39,38),(37,36)),34))),(30,(((33,32),31),29))),28),(49,(50,((55,((54,53),(60,((((59,58),57),56),(((63,62),((65,64),(((69,68),(((71,70),67),66)),61))),(52,51)))))),20))))))))))),(21,(22,13)))))),12),11),10),8)),7),6),5),4),(2,3),1);
   tree tree_3 [p = 0.000, P = 0.000] = [&W 0.000025] ((((((9,((((((15,14),(16,(17,(19,((23,((24,(25,(76,(77,(26,(27,((((72,((74,73),35)),((46,(47,(((45,44),43),(48,((42,41),40))))),(((39,38),(37,36)),34))),(30,(((33,32),31),29))),(49,(50,((54,53),((60,((57,(58,((59,56),52))),(63,(62,((65,64),(61,(66,(((69,68),(71,(70,51))),(67,28))))))))),(55,20)))))))))))),18)),(75,((22,21),13))))))),12),11),10),8)),7),6),5),4),(2,3),1);
   tree tree_4 [p = 0.000, P = 0.000] = [&W 0.000025] ((((((9,((((((15,14),((22,18),(16,(17,((((75,21),(23,((26,24),(25,(77,((((((76,(53,(54,(55,((56,(57,((59,58),52))),(60,(((65,64),(63,62)),(61,((69,68),((71,70),(66,(67,51)))))))))))),50),49),(((((48,47),(((45,44),43),((42,41),40))),(46,(72,((74,73),35)))),((((39,38),37),36),34)),(30,(((33,32),31),29)))),27),(28,20))))))),19),13))))),12),11),10),8)),7),6),5),4),(2,3),1);
   tree tree_5 [p = 0.000, P = 0.000] = [&W 0.000025] ((((((9,((((((15,(((((24,(23,(25,(77,(76,(26,(27,(((((74,73),(72,35)),((46,(48,(47,(((45,44),43),((42,41),40))))),((((39,38),37),36),34))),(30,(((33,32),31),29))),(49,(50,(54,(53,(55,((((63,62),((65,64),((68,(69,((71,70),(67,66)))),61))),60),((52,51),(((59,58),57),(56,(28,20)))))))))))))))))),((75,21),19)),17),16),14)),(22,(18,13))),12),11),10),8)),7),6),5),4),(2,3),1);
   tree tree_6 [p = 0.000, P = 0.000] = [&W 0.000025] ((((((9,((((((22,18),((15,14),(16,(((75,25),((23,(24,(77,((76,26),(27,((((46,(47,(48,(((45,44),43),((42,41),40))))),((38,(39,(37,36))),34)),(((74,73),(72,35)),(30,(((33,32),31),29)))),(49,(50,((54,53),(55,(((((59,58),57),56),28),(((62,(63,((65,64),((69,(68,(71,(70,(67,66))))),61)))),(60,(52,51))),20)))))))))))),(21,19))),(17,13))))),12),11),10),8)),7),6),5),4),(2,3),1);
   tree tree_7 [p = 0.000, P = 0.000] = [&W 0.000025] ((((((9,(((((((((75,(23,(24,(77,(76,(25,(26,(27,(((((((48,47),((45,44),43)),((42,41),40)),(46,((74,73),(72,35)))),((37,(38,(39,36))),34)),((((33,32),31),30),29)),(28,(49,(((53,(54,(55,((57,((59,58),56)),((((63,62),((65,64),((68,(69,((71,70),(67,66)))),61))),60),(52,51)))))),50),20)))))))))))),(21,19)),17),16),(14,(15,(18,(22,13))))),12),11),10),8)),7),6),5),4),(2,3),1);
   tree tree_8 [p = 0.000, P = 0.000] = [&W 0.000025] ((((((9,((((((15,(((((23,(24,(77,(25,(76,(26,(27,((((46,((48,47),(((45,44),43),((42,41),40)))),((74,(73,(72,35))),((38,(37,(39,36))),34))),(30,(((33,32),31),29))),(49,(50,((54,53),((55,(((59,(58,(57,56))),(60,((63,(62,((65,64),(67,(((69,68),((71,70),66)),61))))),(52,51)))),28)),20)))))))))))),(75,(21,19))),17),16),14)),((22,18),13)),12),11),10),8)),7),6),5),4),(2,3),1);
   tree tree_9 [p = 0.000, P = 0.000] = [&W 0.000025] ((((((9,((((((15,((17,(((25,(23,(24,(76,((77,26),(27,((((((48,47),(((45,44),43),((42,41),40))),(46,(((74,73),72),35))),((39,(38,(37,36))),34)),(30,(((33,32),31),29))),(49,(28,(50,(54,((60,(((59,58),(57,56)),(((63,62),((65,64),((((69,68),67),((71,70),66)),61))),(52,51)))),(55,(53,20)))))))))))))),(75,(21,19))),16)),14)),((22,18),13)),12),11),10),8)),7),6),5),4),(2,3),1);
   tree tree_10 [p = 0.000, P = 0.000] = [&W 0.000025] ((((((9,((((((15,14),(16,(17,(19,((21,(75,(23,(24,(25,(77,((76,26),(27,(((((39,38),(37,36)),34),((46,((48,47),(((45,44),43),((42,41),40)))),((73,(74,(72,35))),(30,(((33,32),31),29))))),(49,(50,((54,53),((55,((((59,58),57),56),(((63,(62,((65,64),(((69,68),(67,((71,70),66))),61)))),60),(52,51)))),(28,20)))))))))))))),(18,(22,13))))))),12),11),10),8)),7),6),5),4),(2,3),1);
   tree tree_11 [p = 0.000, P = 0.000] = [&W 0.000025] ((((((9,(((((17,(16,(14,(15,((((76,(23,(24,(77,(26,(27,(((((54,(53,(55,((60,(((63,62),((65,64),(((69,68),((71,70),(67,66))),61))),(((59,58),57),56))),(52,51))))),50),49),(((46,((47,(48,((45,44),43))),(((42,41),40),((74,73),(72,35))))),(((39,38),(37,36)),34)),(((33,32),31),(30,29)))),(28,20)))))))),(25,(21,(75,19)))),18),(22,13)))))),12),11),10),8)),7),6),5),4),(2,3),1);
   tree tree_12 [p = 0.000, P = 0.000] = [&W 0.000025] ((((((9,(((((16,(17,(14,(15,(19,(((75,(21,(76,(25,(24,(23,(77,(26,(((((73,(74,(72,35))),((48,(46,(47,(((45,44),43),((42,41),40))))),((38,(39,(37,36))),34))),(30,(((33,32),31),29))),27),(49,((50,((54,53),(55,((57,((59,58),56)),(60,((52,51),((63,62),((65,64),(((69,68),(67,((71,70),66))),(61,28)))))))))),20))))))))))),18),(22,13))))))),12),11),10),8)),7),6),5),4),(2,3),1);
   tree tree_13 [p = 0.000, P = 0.000] = [&W 0.000025] ((((((9,(((((17,(16,(14,((19,15),((21,(75,(25,(24,(23,(77,(76,(26,((28,27),(((((74,73),(72,35)),((46,((48,47),(((45,44),43),((42,41),40)))),((38,(39,(37,36))),34))),((((33,32),31),30),29)),(49,((53,(54,(55,(((58,(59,57)),56),(((62,(63,((65,64),(((69,68),(((71,70),67),66)),61)))),60),(52,51)))))),(50,20))))))))))))),(18,(22,13))))))),12),11),10),8)),7),6),5),4),(2,3),1);
   tree tree_14 [p = 0.000, P = 0.000] = [&W 0.000025] ((((((9,(((((17,(16,(14,(15,((22,18),(21,(75,(19,(23,(24,(25,(((76,26),(27,((((46,((48,47),(((45,44),43),((42,41),40)))),((((74,73),72),35),((38,(39,(37,36))),34))),(30,(((33,32),31),29))),(49,(50,((55,((54,53),(60,((((63,62),((65,64),(((69,68),(67,((71,70),66))),61))),(52,51)),((59,58),(57,(56,28))))))),20)))))),(77,13))))))))))))),12),11),10),8)),7),6),5),4),(2,3),1);
   tree tree_15 [p = 0.000, P = 0.000] = [&W 0.000025] ((((((9,(((((17,(16,(14,(15,((21,(75,((23,(24,(25,(77,(26,(27,(28,(((46,((48,47),(((45,44),43),((42,41),40)))),((74,((73,72),35)),((38,(39,(37,36))),34))),((30,(((33,32),31),29)),((76,49),(50,((53,(54,(55,(((59,(58,57)),56),(60,(((63,62),((65,64),(((69,68),((71,70),(67,66))),61))),(52,51))))))),20)))))))))))),19))),((22,18),13)))))),12),11),10),8)),7),6),5),4),(2,3),1);
   tree tree_16 [p = 0.000, P = 0.000] = [&W 0.000025] ((((((9,(((((17,(16,(14,(15,((75,(21,((23,(24,(77,(25,(26,(27,((((46,(47,(((45,44),43),(48,((42,41),40))))),((39,(38,(37,36))),34)),((((74,73),72),35),(30,(((33,32),31),29)))),((((53,(54,(55,(60,((((63,62),((65,64),(((69,68),(67,((71,70),66))),61))),(57,(59,(58,56)))),(52,51)))))),50),49),(28,20))))))))),19))),(22,((76,18),13))))))),12),11),10),8)),7),6),5),4),(2,3),1);
   tree tree_17 [p = 0.000, P = 0.000] = [&W 0.000025] ((((((9,(((((17,(16,(14,(15,((((76,23),(24,((77,26),(28,(((72,((74,73),35)),((46,((48,47),(((45,44),43),((42,41),40)))),(((38,(39,(37,36))),34),(((((33,32),31),30),29),27)))),((54,(53,(55,(60,(((57,(59,(58,56))),52),(63,(62,((65,64),(61,(67,((69,68),(66,(71,(70,(51,50))))))))))))))),(49,20))))))),((75,25),(21,19))),(18,(22,13))))))),12),11),10),8)),7),6),5),4),(2,3),1);
   tree tree_18 [p = 0.000, P = 0.000] = [&W 0.000025] ((((((9,((((((15,14),(16,(17,((22,18),(((75,21),((23,(24,(25,(26,(76,(77,(27,((((74,((73,72),35)),((48,(47,(46,(((45,44),43),((42,41),40))))),((39,(38,(37,36))),34))),(30,(((33,32),31),29))),((50,((54,53),(55,(60,(((63,62),((65,64),(61,((69,68),((71,70),(67,(66,51))))))),(57,((59,58),(52,(56,28))))))))),(49,20)))))))))),19)),13))))),12),11),10),8)),7),6),5),4),(2,3),1);
   tree tree_19 [p = 0.000, P = 0.000] = [&W 0.000025] ((((((9,(((((17,(16,(14,(15,(19,((21,((75,25),(23,(24,(76,((77,26),(27,((((46,(48,(47,(((45,44),43),((42,41),40))))),(((74,73),(72,35)),(((38,(39,37)),36),34))),(30,(((33,32),31),29))),(49,(((54,(55,(53,((60,(((59,58),57),56)),(((63,62),((65,64),(((((71,70),(69,68)),67),66),61))),(52,51)))))),50),(28,20))))))))))),(18,(22,13)))))))),12),11),10),8)),7),6),5),4),(2,3),1);
   tree tree_20 [p = 0.000, P = 0.000] = [&W 0.000025] ((((((9,(((12,((17,(16,(15,(14,(18,(((75,((25,21),(23,(24,(77,((76,26),(27,((((46,(47,(((45,44),(48,43)),((42,41),40)))),((((74,73),72),35),((38,(39,(37,36))),34))),(30,(((33,32),31),29))),(49,((54,(53,(55,(60,((63,(62,((65,64),(61,(68,(69,((67,66),(71,(70,(52,51)))))))))),((57,(58,(59,56))),28)))))),(50,20))))))))))),19),(22,13))))))),11)),10),8)),7),6),5),4),(2,3),1);
   tree tree_21 [p = 0.000, P = 0.001] = [&W 0.000025] ((((((9,((((((((22,18),15),(((((75,21),((25,24),(23,(77,(76,(26,(((((47,(48,(46,(((45,44),43),((42,41),40))))),((38,(39,(37,36))),34)),(30,(((33,32),31),29))),((72,(73,(74,35))),27)),(49,(50,((54,53),((55,((57,((59,58),56)),((((63,62),((65,64),((69,(68,((71,70),(67,66)))),61))),60),(52,51)))),(28,20)))))))))))),19),(17,16)),14)),13),12),11),10),8)),7),6),5),4),(2,3),1);
   tree tree_22 [p = 0.000, P = 0.001] = [&W 0.000025] ((((((9,((((((((((21,(((75,25),(23,(24,(26,((77,76),(27,((((((47,(48,((45,44),43))),((42,41),40)),(46,((74,73),(72,35)))),(((39,38),(37,36)),34)),(30,(((33,32),31),29))),(49,(54,(53,(55,((((52,51),50),((63,62),((65,64),(61,(68,(69,(71,(70,(67,(66,28)))))))))),(60,((59,(58,57)),(56,20))))))))))))))),19)),17),16),15),14),((22,18),13)),12),11),10),8)),7),6),5),4),(2,3),1);
   tree tree_23 [p = 0.000, P = 0.001] = [&W 0.000025] ((((((9,(((((((22,18),(((24,(23,(77,(26,(27,((((((74,73),(72,35)),(46,(((48,47),(((45,44),43),((42,41),40))),((39,(38,(37,36))),34)))),30),(((33,32),31),29)),(49,(76,(50,(54,(53,((55,(60,((57,((59,58),56)),((((63,62),((65,64),(((69,68),((71,70),(67,66))),61))),(52,51)),28)))),20)))))))))))),((75,25),(21,19))),(15,((17,16),14)))),13),12),11),10),8)),7),6),5),4),(2,3),1);
   tree tree_24 [p = 0.000, P = 0.001] = [&W 0.000025] ((((((9,((((((15,(((22,(75,((21,19),((23,(24,(76,((77,26),(27,(((((74,73),(72,35)),((46,(47,(48,(((45,44),43),((42,41),40))))),((38,(39,(37,36))),34))),(30,(((33,32),31),29))),(49,((50,((54,53),(55,((60,(63,(62,((65,64),(61,(69,(68,((70,66),(71,(67,51)))))))))),(52,((58,57),(59,(56,28)))))))),20)))))))),(25,18))))),(17,16)),14)),13),12),11),10),8)),7),6),5),4),(2,3),1);
   tree tree_25 [p = 0.000, P = 0.001] = [&W 0.000025] ((((((9,((((((((17,16),(((22,((77,(23,(24,(25,(76,(26,(27,(28,(((((((48,47),((45,44),43)),((42,41),40)),(46,(73,(74,(72,35))))),((38,(39,(37,36))),34)),(30,(((33,32),31),29))),(49,(50,((55,(54,53)),((60,(((63,62),((65,64),(((69,68),((71,70),(67,66))),61))),(52,51))),(57,(58,(59,(56,20))))))))))))))))),(75,(21,19)))),18),15)),14),13),12),11),10),8)),7),6),5),4),(2,3),1);
   tree tree_26 [p = 0.000, P = 0.001] = [&W 0.000025] ((((((9,((((((((17,16),15),((22,((75,(21,19)),((23,(77,(24,(26,(76,(27,((((((74,73),72),35),(((46,((48,47),((45,44),43))),((42,41),40)),((38,(39,(37,36))),34))),(30,(((33,32),31),29))),(49,((50,(53,(54,(55,((60,((63,62),((65,64),(61,(68,(69,(66,((71,70),(67,51))))))))),(52,(((59,58),57),(56,28)))))))),20))))))))),(25,18)))),14)),13),12),11),10),8)),7),6),5),4),(2,3),1);
   tree tree_27 [p = 0.000, P = 0.001] = [&W 0.000025] ((((((9,(((((((((((75,21),((23,(24,((26,25),(77,(76,(27,((((((74,73),72),35),((47,(48,(46,(((45,44),43),((42,41),40))))),((38,(39,(37,36))),34))),(30,(((33,32),31),29))),(49,(50,(54,(53,(55,(((58,(59,57)),56),(60,(((65,64),((63,62),(61,((69,68),((71,70),(66,(67,28))))))),((52,51),20)))))))))))))))),19)),17),16),15),14),(18,(22,13))),12),11),10),8)),7),6),5),4),(2,3),1);
   tree tree_28 [p = 0.000, P = 0.001] = [&W 0.000025] ((((((9,(((((((((75,((23,(24,(25,(77,(26,(27,((((72,((74,73),35)),((46,(47,(((45,44),43),(48,((42,41),40))))),((38,(39,(37,36))),34))),(30,(((33,32),31),29))),(((76,50),49),(((54,53),(55,(60,((62,(63,(((65,64),(((69,68),((71,70),(67,66))),61)),(52,51)))),((57,(59,(58,56))),28))))),20))))))))),(21,19))),(17,16)),((22,18),15)),14),13),12),11),10),8)),7),6),5),4),(2,3),1);
   tree tree_29 [p = 0.000, P = 0.001] = [&W 0.000025] ((((((9,(((((((((((75,21),(24,(23,(77,(25,(28,(26,(((72,((74,73),35)),((30,(((33,32),31),29)),((46,(47,(48,(((45,44),43),((42,41),40))))),(34,(38,(36,(39,(37,27)))))))),(76,(49,((53,(54,(55,((((59,58),57),56),(60,(((63,62),((65,64),(((69,68),((71,70),(67,66))),61))),((52,51),50))))))),20))))))))))),19),(17,16)),((22,18),15)),14),13),12),11),10),8)),7),6),5),4),(2,3),1);
   tree tree_30 [p = 0.000, P = 0.001] = [&W 0.000025] ((((((9,((((((15,((22,(19,(((75,21),((25,24),(23,(76,(77,(26,(27,((30,(((33,32),31),29)),(((46,((47,(48,((45,44),43))),((42,41),40))),((74,(73,(72,35))),(((39,38),(37,36)),34))),(49,(54,(53,(55,(60,((((63,62),((65,64),(((69,68),((71,70),(67,66))),61))),(52,51)),((58,57),(59,(50,(56,(28,20)))))))))))))))))))),18))),((17,16),14))),13),12),11),10),8)),7),6),5),4),(2,3),1);
   tree tree_31 [p = 0.000, P = 0.001] = [&W 0.000025] ((((((9,(((12,((16,(17,(14,(15,(18,(((23,(25,(24,(77,(26,(76,(27,((((47,(48,(((45,44),43),((42,41),40)))),(46,(((74,(73,72)),35),((38,(39,(37,36))),34)))),(30,(((33,32),31),29))),(49,(50,((54,53),(55,(60,((((63,62),((65,64),(((69,68),(67,((71,70),66))),61))),(52,51)),(57,(58,(59,(56,(28,20))))))))))))))))))),(75,(21,19))),(22,13))))))),11)),10),8)),7),6),5),4),(2,3),1);
   tree tree_32 [p = 0.000, P = 0.001] = [&W 0.000025] ((((((9,((((((15,(((((75,21),((23,(24,(77,(25,(76,(26,(27,((((46,(47,(48,(((45,44),43),((42,41),40))))),((72,((74,73),35)),(((39,38),(37,36)),34))),(30,(((33,32),31),29))),(49,(50,((54,53),(55,(60,(((63,(62,((65,64),((69,(68,(71,(70,(67,66))))),61)))),(52,51)),(57,((59,58),(56,(28,20)))))))))))))))))),19)),17),16),14)),(22,(18,13))),12),11),10),8)),7),6),5),4),(2,3),1);
   tree tree_33 [p = 0.000, P = 0.001] = [&W 0.000025] ((((((9,(((12,(((17,16),(15,(14,((22,18),(((75,21),(24,(25,(23,(76,(77,(26,(27,((((74,73),(72,35)),(((48,(47,((46,((45,44),43)),((42,41),40)))),((39,(38,(37,36))),34)),((((33,32),31),30),29))),(49,(50,((54,53),(55,(60,(((62,(63,((65,64),(((69,68),(((71,70),67),66)),61)))),(52,51)),(((59,58),57),(56,(28,20)))))))))))))))))),(19,13)))))),11)),10),8)),7),6),5),4),(2,3),1);
   tree tree_34 [p = 0.000, P = 0.001] = [&W 0.000025] ((((((9,(((12,((15,((17,16),(14,((((75,21),(23,(24,(25,(77,(28,(26,((((((48,47),(46,(((45,44),43),((42,41),40)))),(((74,73),(72,35)),((38,(39,(37,36))),34))),(30,(((33,32),31),29))),27),(76,(49,((55,((54,53),(60,((57,((59,58),56)),((63,(62,((66,(65,64)),((((71,70),(69,68)),67),61)))),(51,(52,50))))))),20))))))))))),19),(18,(22,13)))))),11)),10),8)),7),6),5),4),(2,3),1);
   tree tree_35 [p = 0.000, P = 0.001] = [&W 0.000025] ((((((9,((((((15,(((((75,21),((23,(25,(24,(77,(76,(26,(27,((((((48,47),(((45,44),43),((42,41),40))),(46,(72,((74,73),35)))),((38,(39,(37,36))),34)),(30,(((33,32),31),29))),(49,(50,((54,53),(55,((((62,(63,((65,64),((((71,70),((69,68),67)),66),61)))),(60,(52,51))),((((59,58),57),56),28)),20))))))))))))),19)),17),16),((22,18),14))),13),12),11),10),8)),7),6),5),4),(2,3),1);
   tree tree_36 [p = 0.000, P = 0.001] = [&W 0.000025] ((((((9,(((((((22,18),(15,(((((75,21),((23,(77,((26,24),(25,(76,(27,((((46,(47,(((45,44),43),(48,((42,41),40))))),(((74,73),(72,35)),((38,(39,(37,36))),34))),(30,(((33,32),31),29))),(49,(50,((53,(54,(55,(((59,(58,57)),56),(60,((63,62),((65,64),((((69,68),((71,70),(67,66))),61),((52,51),28))))))))),20)))))))))),19)),17),16),14))),13),12),11),10),8)),7),6),5),4),(2,3),1);
   tree tree_37 [p = 0.000, P = 0.001] = [&W 0.000025] ((((((9,(((((((22,18),(15,((((23,(24,(76,(77,(26,(27,((((46,((47,(48,((45,44),43))),((42,41),40))),(((39,38),(37,36)),34)),((74,(73,(72,35))),(((33,32),31),(30,29)))),(49,(53,(54,(55,((60,((63,62),((65,64),(61,((69,68),((67,66),(71,(70,51)))))))),((57,(58,(59,52))),(56,(28,(50,20)))))))))))))))),(21,(25,(75,19)))),(17,16)),14))),13),12),11),10),8)),7),6),5),4),(2,3),1);
   tree tree_38 [p = 0.000, P = 0.001] = [&W 0.000025] ((((((9,((((((15,(((((75,21),((25,(23,(24,(77,(76,(26,(27,((((72,((74,73),35)),((46,((47,(48,((45,44),43))),((42,41),40))),((38,(39,(37,36))),34))),(30,(((33,32),31),29))),(28,(49,(50,((53,(54,(55,(((58,(59,57)),56),(60,(((63,62),((65,64),((((69,68),67),((71,70),66)),61))),(52,51))))))),20)))))))))))),19)),17),16),((22,18),14))),13),12),11),10),8)),7),6),5),4),(2,3),1);
   tree tree_39 [p = 0.000, P = 0.001] = [&W 0.000025] ((((((9,((((((15,(((((75,21),((23,(24,(77,(26,(76,(27,((((72,((74,73),35)),(((((48,47),46),((45,44),43)),((42,41),40)),((38,(39,(37,36))),34))),(30,(((33,32),31),29))),(49,((50,(53,(54,(55,(60,((57,((59,(58,56)),52)),((63,62),((65,64),(61,((69,68),(71,((70,51),(67,(66,28)))))))))))))),20))))))))),(25,19))),17),16),((22,18),14))),13),12),11),10),8)),7),6),5),4),(2,3),1);
   tree tree_40 [p = 0.000, P = 0.001] = [&W 0.000025] ((((((9,(((12,((15,(17,(16,(14,(19,(((25,(75,(22,21))),(23,((77,(24,((76,26),(27,((((((48,47),(((45,44),43),((42,41),40))),(46,((74,72),(73,35)))),((38,(39,(37,36))),34)),(30,(((33,32),31),29))),(49,(50,((54,(53,(55,(((58,(59,57)),56),(60,((63,62),((52,51),((65,64),(61,(66,(((71,70),(69,68)),(67,28)))))))))))),20)))))))),18))),13)))))),11)),10),8)),7),6),5),4),(2,3),1);
   tree tree_41 [p = 0.000, P = 0.001] = [&W 0.000025] ((((((9,(((12,(((17,16),(15,(14,(((22,(21,(75,(((25,24),23),(77,(76,(26,(27,(((((48,(47,(((45,44),43),((42,41),40)))),(46,(72,((74,73),35)))),((38,(39,(37,36))),34)),(30,(((33,32),31),29))),(49,(50,(54,(53,(55,((60,((62,(63,((65,64),((67,((69,68),((71,70),66))),61)))),(52,51))),((58,(59,57)),(56,(28,20)))))))))))))))))),(19,18)),13)))),11)),10),8)),7),6),5),4),(2,3),1);
   tree tree_42 [p = 0.000, P = 0.001] = [&W 0.000025] ((((((9,(((12,((((22,18),(((75,((23,(26,(24,(25,(77,(76,(28,(27,((((((48,47),((45,44),43)),((42,41),40)),((74,(73,(72,35))),(46,((39,(38,(37,36))),34)))),(30,(((33,32),31),29))),(49,((54,(55,(53,((60,(((63,62),((65,64),(((69,68),(67,((71,70),66))),61))),((59,(58,57)),56))),(52,51))))),(50,20)))))))))))),(21,19))),(17,16)),(15,14))),13),11)),10),8)),7),6),5),4),(2,3),1);
   tree tree_43 [p = 0.000, P = 0.001] = [&W 0.000025] ((((((9,(((12,((15,((17,16),(14,(22,(19,(((75,21),((77,23),(24,(25,(76,(26,(27,(((((47,(48,46)),(((45,44),43),((42,41),40))),(((74,73),(72,35)),((38,(39,(37,36))),34))),(30,(((33,32),31),29))),(49,((54,53),(55,(60,((((63,62),((66,(65,64)),(((69,68),((71,70),67)),61))),(52,51)),(((59,58),57),(56,(50,(28,20))))))))))))))))),(18,13))))))),11)),10),8)),7),6),5),4),(2,3),1);
   tree tree_44 [p = 0.000, P = 0.001] = [&W 0.000025] ((((((9,(((12,((((((75,21),((23,((25,24),(26,(77,(28,(76,((((74,73),(72,35)),((30,(((33,32),31),29)),(((48,47),(((45,44),43),(46,((42,41),40)))),((((39,38),(37,36)),34),27)))),(49,(50,((54,(53,(55,((((59,58),57),56),(60,(((63,62),((65,64),((68,(69,(((71,70),67),66))),61))),(52,51))))))),20)))))))))),19)),17),16),(15,(14,(22,(18,13))))),11)),10),8)),7),6),5),4),(2,3),1);
   tree tree_45 [p = 0.000, P = 0.001] = [&W 0.000025] ((((((9,(((12,((16,(17,(15,(14,(((23,(25,(24,(77,(76,(26,(27,((((46,((48,47),(((45,44),43),((42,41),40)))),((72,((74,73),35)),((38,(39,(37,36))),34))),(30,(((33,32),31),29))),(49,(50,((54,53),(55,((60,(((63,62),((65,64),(((69,68),((71,70),(67,66))),61))),(52,51))),(57,((59,58),(56,(28,20))))))))))))))))),((75,21),19)),(18,(22,13))))))),11)),10),8)),7),6),5),4),(2,3),1);
   tree tree_46 [p = 0.000, P = 0.001] = [&W 0.000025] ((((((9,(((12,((17,(16,(15,(14,(22,(18,((75,(21,19)),(23,((25,(76,(26,(27,(((((48,47),(((45,44),43),(((42,41),40),(46,((74,(73,72)),35))))),((39,(38,(37,36))),34)),(30,(((33,32),31),29))),(49,(50,(54,(53,(55,((60,((63,62),((65,64),(61,(69,(68,((71,70),(66,(67,51))))))))),(((59,58),(57,52)),(56,(28,20)))))))))))))),(24,(77,13))))))))))),11)),10),8)),7),6),5),4),(2,3),1);
   tree tree_47 [p = 0.000, P = 0.001] = [&W 0.000025] ((((((9,(((12,(((17,16),(15,(14,((((75,25),21),(23,(24,(76,(77,(26,(27,((((46,((48,47),(((45,44),43),((42,41),40)))),((38,(39,(37,36))),(((74,(73,72)),35),34))),((((33,32),31),30),29)),(49,((54,(53,(55,((((63,(62,((65,64),((69,(68,((71,70),(67,66)))),61)))),60),(52,51)),((58,(59,57)),(56,28)))))),(50,20))))))))))),(19,((22,18),13)))))),11)),10),8)),7),6),5),4),(2,3),1);
   tree tree_48 [p = 0.000, P = 0.001] = [&W 0.000025] ((((((9,(((12,((16,(17,(15,(14,((23,(24,(25,(76,((77,26),(27,(((((46,(47,(((48,(45,44)),43),((42,41),40)))),(72,((74,73),35))),(((39,38),(37,36)),34)),(30,(((33,32),31),29))),((49,(50,(53,(54,(55,(60,(((59,58),(57,56)),((52,51),(62,(63,((65,64),(61,((69,68),((71,70),(66,(67,28)))))))))))))))),20)))))))),((19,18),((75,21),(22,13)))))))),11)),10),8)),7),6),5),4),(2,3),1);
   tree tree_49 [p = 0.000, P = 0.001] = [&W 0.000025] ((((((9,(((12,((17,((16,15),((19,14),((21,(75,((25,24),(76,(23,(77,(26,(27,((46,(((48,47),(((45,44),43),((42,41),40))),(((38,(39,(37,36))),34),((72,((74,73),35)),(30,(((33,32),31),29)))))),(49,(28,(50,(55,(((((((63,62),((65,64),(((69,68),(67,((71,70),66))),61))),60),((59,(58,57)),56)),52),51),(53,(54,20)))))))))))))))),(18,(22,13)))))),11)),10),8)),7),6),5),4),(2,3),1);
   tree tree_50 [p = 0.000, P = 0.001] = [&W 0.000025] ((((((9,(((12,((((17,16),((((77,(23,(24,(25,(76,(26,(((((((48,(47,46)),((45,44),43)),((42,41),40)),((38,(39,(37,36))),34)),((73,(72,(74,35))),((((33,32),31),30),29))),27),(((54,(53,(55,((((59,58),57),56),(60,((63,62),(((65,64),(((69,68),(67,((71,70),66))),61)),((52,51),50)))))))),(49,28)),20)))))))),(75,(21,19))),(22,18)),(15,14))),13),11)),10),8)),7),6),5),4),(2,3),1);
   tree tree_51 [p = 0.000, P = 0.001] = [&W 0.000025] ((((((9,(((12,((((((((75,21),(25,(24,(23,(77,((76,26),(27,((30,(((33,32),31),29)),(((46,(47,((48,((45,44),43)),(((42,41),40),(((74,73),72),35))))),((38,(39,(37,36))),34)),(49,(50,(54,(55,(53,(((58,(59,57)),56),(60,((52,51),(((65,64),((67,((69,68),(71,(70,66)))),61)),(62,(63,(28,20))))))))))))))))))))),19),17),16),(((22,18),15),14)),13),11)),10),8)),7),6),5),4),(2,3),1);
   tree tree_52 [p = 0.000, P = 0.001] = [&W 0.000025] ((((((9,(((12,(((((((75,21),((23,(24,(25,(76,(77,(26,(27,((((46,((48,47),(((45,44),43),((42,41),40)))),(72,((74,73),35))),(((39,(38,(37,36))),34),(30,(((33,32),31),29)))),(49,(50,(54,(53,(55,((60,(52,51)),(((63,62),((65,64),((69,(68,((71,70),(67,66)))),61))),(57,(58,(59,(56,(28,20)))))))))))))))))))),19)),17),16),(15,14)),(18,(22,13))),11)),10),8)),7),6),5),4),(2,3),1);
   tree tree_53 [p = 0.000, P = 0.001] = [&W 0.000025] ((((((9,(((12,((17,(16,((15,14),((75,((23,(24,(26,(76,(77,(27,(((((46,((48,47),((45,44),43))),((42,41),40)),((74,((73,72),35)),((38,(39,(37,36))),34))),(30,(((33,32),31),29))),(49,(50,((54,53),(55,(60,((((63,62),((65,64),((68,(69,(67,((71,70),66)))),61))),(52,51)),(57,(58,(59,(56,(28,20)))))))))))))))))),(21,(25,19)))),(18,(22,13)))))),11)),10),8)),7),6),5),4),(2,3),1);
   tree tree_54 [p = 0.000, P = 0.001] = [&W 0.000025] ((((((9,(((12,((17,(16,((15,14),(((22,(75,21)),(23,(24,((76,(77,(26,(27,((((((48,(47,((45,44),43))),((42,41),40)),(46,(74,(72,(73,35))))),((38,(39,(37,36))),34)),(30,(((33,32),31),29))),(49,(50,(((54,53),(55,(60,(((63,(62,((65,64),((69,(68,(71,(70,(67,66))))),61)))),(52,51)),(((58,(59,57)),56),28))))),20)))))))),(25,18))))),(19,13))))),11)),10),8)),7),6),5),4),(2,3),1);
   tree tree_55 [p = 0.000, P = 0.001] = [&W 0.000025] ((((((9,(((12,((15,(14,((17,16),((22,((75,25),21)),(((23,(24,(76,(26,(77,(28,(27,((((48,((47,((45,44),43)),((42,41),40))),(46,((74,(72,(73,35))),((38,(39,(37,36))),34)))),(30,(((33,32),31),29))),(49,(((53,(54,(55,((((63,62),((65,64),(((69,68),((71,70),67)),(66,61)))),(((59,58),57),56)),(60,(52,51)))))),50),20)))))))))),18),(19,13)))))),11)),10),8)),7),6),5),4),(2,3),1);
   tree tree_56 [p = 0.000, P = 0.001] = [&W 0.000025] ((((((9,(((12,((((17,16),15),(14,(((23,(24,(77,(76,(26,(27,((30,(((33,32),31),29)),(((46,(47,(((45,44),43),(48,((42,41),40))))),((73,((74,72),35)),((38,(39,(37,36))),34))),(49,(((54,53),(55,((60,(((63,62),((65,64),((68,(69,((71,70),(67,66)))),61))),(52,51))),((58,(59,57)),(56,28))))),(50,20))))))))))),(((75,25),21),19)),(22,(18,13))))),11)),10),8)),7),6),5),4),(2,3),1);
   tree tree_57 [p = 0.000, P = 0.001] = [&W 0.000025] ((((((9,(((12,(((((22,18),(((((75,21),((23,(26,(24,((76,25),(77,(27,((((46,((48,47),(((45,44),43),((42,41),40)))),(((73,72),(74,35)),((38,(39,(37,36))),34))),(30,(((33,32),31),29))),(49,(50,((54,53),((55,(52,51)),((60,((63,(62,((65,64),(((69,68),(67,((71,70),66))),61)))),((58,57),(59,56)))),(28,20))))))))))))),19)),17),16),15)),14),13),11)),10),8)),7),6),5),4),(2,3),1);
   tree tree_58 [p = 0.000, P = 0.001] = [&W 0.000025] ((((((9,(((12,((15,(14,((17,16),((19,(((25,24),(76,(77,(26,(27,((((46,((48,47),(((45,44),43),((42,41),40)))),((38,(39,(37,36))),((74,(72,(73,35))),34))),(((33,32),31),(30,29))),(49,(50,(54,((55,53),(60,((((63,62),((65,64),(66,((((71,70),(69,68)),67),61)))),(52,51)),(57,(58,(59,(56,(28,20))))))))))))))))),(23,18))),(75,(21,(22,13))))))),11)),10),8)),7),6),5),4),(2,3),1);
   tree tree_59 [p = 0.000, P = 0.001] = [&W 0.000025] ((((((9,(((12,(((17,16),(15,(14,(22,(((76,21),(75,(25,((24,23),(77,(26,(27,((((47,((48,((45,44),43)),((42,41),40))),((46,((74,73),(72,35))),((38,(39,(37,36))),34))),(30,(((33,32),31),29))),(49,((55,((54,53),(60,((52,(57,((59,58),(56,50)))),((63,62),((65,64),(61,(69,(68,((71,70),(51,(66,(67,28))))))))))))),20)))))))))),(19,(18,13))))))),11)),10),8)),7),6),5),4),(2,3),1);
   tree tree_60 [p = 0.000, P = 0.001] = [&W 0.000025] ((((((9,((((((17,16),(14,(15,(22,(18,((75,(((77,24),23),(76,(25,(26,(27,((((48,(46,(47,(((45,44),43),((42,41),40))))),((((38,(39,37)),36),(74,((73,72),35))),34)),(30,(((33,32),31),29))),(49,((50,((54,53),(55,(((((63,62),((65,64),(66,(((69,68),((71,70),67)),61)))),60),(52,51)),(((59,58),57),(56,28)))))),20))))))))),(21,(19,13)))))))),12),11),10),8)),7),6),5),4),(2,3),1);
   tree tree_61 [p = 0.000, P = 0.002] = [&W 0.000025] ((((((9,((((((17,16),(14,(15,((75,((21,19),((23,(24,(25,(77,(76,(26,(27,(((((48,(47,(((45,44),43),((42,41),40)))),(46,(73,((74,72),35)))),((38,(39,(37,36))),34)),(30,(((33,32),31),29))),(49,((54,(53,(55,((52,51),((((63,62),((65,64),((68,(69,(67,((71,70),66)))),61))),60),((58,(59,57)),(56,28))))))),(50,20))))))))))),18))),(22,13))))),12),11),10),8)),7),6),5),4),(2,3),1);
   tree tree_62 [p = 0.000, P = 0.002] = [&W 0.000025] ((((((9,(((((14,(15,((17,(19,16)),((21,(75,(24,(23,(77,(25,(26,(27,(((((46,(47,((48,((45,44),43)),((42,41),40)))),(72,((74,73),35))),((38,(39,(37,36))),34)),(30,(((33,32),31),29))),(49,(76,((50,(55,((54,53),(60,(((63,(62,((65,64),(((69,68),(67,((71,70),66))),61)))),(52,51)),(59,(57,(58,(56,28))))))))),20)))))))))))),(22,(18,13)))))),12),11),10),8)),7),6),5),4),(2,3),1);
   tree tree_63 [p = 0.000, P = 0.002] = [&W 0.000025] ((((((9,((((((17,16),(((75,21),(25,(23,(24,(77,(76,(26,(27,(((72,((74,73),35)),(((46,(47,(48,(((45,44),43),((42,41),40))))),(((39,38),(37,36)),34)),(30,(((33,32),31),29)))),(49,(54,(53,(55,(60,((((63,62),((65,64),((69,(68,((71,70),(67,66)))),61))),(51,(52,50))),(28,((58,57),(59,(56,20))))))))))))))))))),(14,((19,15),(22,(18,13)))))),12),11),10),8)),7),6),5),4),(2,3),1);
   tree tree_64 [p = 0.000, P = 0.002] = [&W 0.000025] ((((((9,((((((17,16),(14,(15,((21,((23,(76,(26,(24,(77,(27,((((74,73),(72,35)),(((38,(39,(37,36))),34),((46,(((48,47),((45,44),43)),((42,41),40))),(30,(((33,32),31),29))))),(49,(50,(54,(53,(55,(60,(((63,(62,((65,64),((67,((69,68),((71,70),66))),61)))),(52,51)),((59,(58,57)),(56,(28,20))))))))))))))))),(75,(25,19)))),(22,(18,13)))))),12),11),10),8)),7),6),5),4),(2,3),1);
   tree tree_65 [p = 0.000, P = 0.002] = [&W 0.000025] ((((((9,(((((16,(17,(((((75,21),(23,(25,(24,(77,(76,(26,(27,((((46,(47,(48,(((45,44),43),((42,41),40))))),(((39,38),(37,36)),((72,((74,73),35)),34))),(30,(((33,32),31),29))),(49,((50,((54,53),(55,((60,((63,(62,((65,64),((67,((69,68),((71,70),66))),61)))),(52,51))),((((59,58),57),56),28))))),20))))))))))),19),14),(15,(22,(18,13)))))),12),11),10),8)),7),6),5),4),(2,3),1);
   tree tree_66 [p = 0.000, P = 0.002] = [&W 0.000025] ((((((9,(((((16,(17,(14,(15,((((75,21),(23,(24,(77,(25,(76,((27,26),((((46,(47,((48,((45,44),43)),((42,41),40)))),(((74,73),(72,35)),((38,(39,(37,36))),34))),(30,(((33,32),31),29))),(49,(50,((54,53),(55,((62,(63,((65,64),(66,((((71,70),(69,68)),67),61))))),((60,(52,51)),((59,(58,57)),(56,(28,20))))))))))))))))),19),(22,(18,13))))))),12),11),10),8)),7),6),5),4),(2,3),1);
   tree tree_67 [p = 0.000, P = 0.002] = [&W 0.000025] ((((((9,((((((17,16),(14,(15,((((75,21),(25,(24,(23,(77,(26,(76,(27,((30,(((33,32),31),29)),(((46,(((48,47),((45,44),43)),((42,41),40))),((74,((73,72),35)),(((39,38),(37,36)),34))),(49,(50,(((54,53),(55,(60,((((63,62),((65,64),(((69,68),(71,(70,(67,66)))),61))),(52,51)),(((59,58),57),(56,28)))))),20))))))))))))),(19,18)),(22,13))))),12),11),10),8)),7),6),5),4),(2,3),1);
   tree tree_68 [p = 0.000, P = 0.002] = [&W 0.000025] ((((((9,(((((16,(17,(14,(15,((75,(21,(19,((24,(25,(77,(26,(76,(((((((42,41),40),(((45,44),43),((48,47),(46,(73,(74,(72,35))))))),(((39,(38,37)),36),34)),(30,(((33,32),31),29))),27),(49,(50,(54,(53,(55,(60,((((65,64),(((69,68),((71,70),(67,66))),61)),((63,62),(52,51))),(57,(58,(59,(56,(28,20)))))))))))))))))),(23,18))))),(22,13)))))),12),11),10),8)),7),6),5),4),(2,3),1);
   tree tree_69 [p = 0.000, P = 0.002] = [&W 0.000025] ((((((9,(((((14,(((17,16),15),(((75,21),((25,(23,(24,(76,((77,26),(27,((((46,((48,47),(((45,44),43),((42,41),40)))),(((39,38),(37,36)),34)),((74,((73,72),35)),((((33,32),31),30),29))),(49,(50,(((54,53),(55,((((59,58),57),56),((52,51),(60,(((63,62),((66,(65,64)),((((71,70),(69,68)),67),61))),28)))))),20)))))))))),19)),(22,(18,13))))),12),11),10),8)),7),6),5),4),(2,3),1);
   tree tree_70 [p = 0.000, P = 0.002] = [&W 0.000025] ((((((9,(((((14,(15,(16,(17,((19,18),((23,(24,(25,(77,(76,(26,(27,((((46,(47,(((45,44),43),(48,((42,41),40))))),(((39,38),(37,36)),(((73,(74,72)),35),34))),(30,(((33,32),31),29))),(49,(50,((54,53),(55,((60,(((65,64),(66,((((71,70),(69,68)),67),61))),(62,(63,(52,51))))),((59,(58,57)),(56,(28,20)))))))))))))))),(75,(21,(22,13))))))))),12),11),10),8)),7),6),5),4),(2,3),1);
   tree tree_71 [p = 0.000, P = 0.002] = [&W 0.000025] ((((((9,((((13,12),11),((16,(17,(((22,19),((75,((76,21),(25,(24,(23,(77,(27,(26,(28,((((46,(48,(47,(((45,44),43),((42,41),40))))),((38,(37,(39,36))),34)),((74,((73,72),35)),(30,(((33,32),31),29)))),(((((54,53),(55,((60,(((59,58),57),56)),((63,(62,((65,64),((68,(69,(71,(70,(67,66))))),61)))),(52,51))))),50),49),20))))))))))),18)),(15,14)))),10)),8)),7),6),5),4),(2,3),1);
   tree tree_72 [p = 0.000, P = 0.002] = [&W 0.000025] ((((((9,((((13,12),11),((((75,((22,21),((23,(77,(24,(25,(76,(26,(27,((((((74,73),72),35),((46,(((48,47),((45,44),43)),((42,41),40))),((38,(39,(37,36))),34))),(30,(((33,32),31),29))),(49,(50,((54,((55,53),((60,(((63,62),((65,64),((68,(69,((71,70),(67,66)))),61))),51)),((57,(59,(58,(56,52)))),28)))),20))))))))))),(19,18)))),(17,16)),(15,14)),10)),8)),7),6),5),4),(2,3),1);
   tree tree_73 [p = 0.000, P = 0.002] = [&W 0.000025] ((((((9,(((12,((17,(16,(15,(14,(((75,(21,(25,(24,(23,(77,(26,(76,(27,((((73,(74,72)),35),(((47,(48,(((45,44),43),((42,41),40)))),(46,((38,(39,(37,36))),34))),(30,(((33,32),31),29)))),(49,(50,(((54,53),(55,((60,(52,51)),(((63,62),((65,64),(((69,68),(67,((71,70),66))),61))),((((59,58),57),56),28))))),20))))))))))))),19),(22,(18,13))))))),11)),10),8)),7),6),5),4),(2,3),1);
   tree tree_74 [p = 0.000, P = 0.002] = [&W 0.000025] ((((((9,(((((14,(15,((17,16),(((75,(21,(23,(24,(77,(76,(25,(26,(27,((((74,73),(72,35)),(((46,(47,(((45,44),43),(48,((42,41),40))))),((38,(39,(37,36))),34)),(30,(((33,32),31),29)))),(49,(50,((54,53),(55,(60,((((63,62),((65,64),((67,(68,(69,(71,(70,66))))),61))),(52,51)),((57,(58,(59,56))),(28,20)))))))))))))))))),19),(22,(18,13)))))),12),11),10),8)),7),6),5),4),(2,3),1);
   tree tree_75 [p = 0.000, P = 0.002] = [&W 0.000025] ((((((9,(((((16,((17,14),(15,((75,((21,19),((24,(77,(76,(25,(26,(((((46,(47,((48,((45,44),43)),((42,41),40)))),((74,(73,(72,35))),((38,(39,(37,36))),34))),((((33,32),31),30),29)),27),(28,(49,((54,((55,53),(((59,(58,57)),56),(60,((52,51),(((63,62),((65,64),((68,(69,((71,70),(67,66)))),61))),50)))))),20))))))))),(23,18)))),(22,13))))),12),11),10),8)),7),6),5),4),(2,3),1);
   tree tree_76 [p = 0.000, P = 0.002] = [&W 0.000025] ((((((9,(((((16,(14,((17,15),((21,(75,((23,((25,24),(77,(76,(26,(27,((((72,((74,73),35)),(((((48,47),46),((45,44),43)),((42,41),40)),((38,(39,(37,36))),34))),(30,(((33,32),31),29))),(49,((54,53),(55,(((59,(58,57)),(56,50)),(60,(((63,62),((65,64),((((71,70),(69,68)),67),(66,61)))),((52,51),(28,20))))))))))))))),19))),(18,(22,13)))))),12),11),10),8)),7),6),5),4),(2,3),1);
   tree tree_77 [p = 0.000, P = 0.002] = [&W 0.000025] ((((((9,(((((14,(((17,16),15),((21,(75,((23,(24,(25,(76,(26,(77,(27,((((46,((48,47),(((45,44),43),((42,41),40)))),((38,(39,(37,36))),((74,((73,72),35)),34))),(30,(((33,32),31),29))),(49,(50,(53,(54,(55,((((63,62),((66,(65,64)),((((71,70),(69,68)),67),61))),(60,(52,51))),((59,(58,57)),(56,(28,20))))))))))))))))),19))),(18,(22,13))))),12),11),10),8)),7),6),5),4),(2,3),1);
   tree tree_78 [p = 0.000, P = 0.002] = [&W 0.000025] ((((((9,(((((14,((16,15),(17,(((21,(75,(23,(24,(77,(25,(76,(26,(27,(((((((48,47),((45,44),43)),((42,41),40)),(46,(((74,73),72),35))),(((39,(38,37)),36),34)),(((33,32),31),(30,29))),(49,(50,((55,(54,53)),((60,((63,62),((65,64),(61,((69,68),(((71,70),66),(67,51))))))),(((59,58),(57,52)),(56,(28,20))))))))))))))))),19),((22,18),13))))),12),11),10),8)),7),6),5),4),(2,3),1);
   tree tree_79 [p = 0.000, P = 0.002] = [&W 0.000025] ((((((9,(((((16,(17,((15,14),(18,(((25,(23,(24,(76,(77,(26,(27,(((((47,(48,(((45,44),43),((42,41),40)))),(46,(73,(74,(72,35))))),(((39,38),(37,36)),34)),(30,(((33,32),31),29))),(49,(50,(53,(54,(55,(60,((52,51),((62,(63,((65,64),((67,((69,68),(70,(71,66)))),61)))),(((59,58),57),(56,(28,20))))))))))))))))))),(75,(21,19))),(22,13)))))),12),11),10),8)),7),6),5),4),(2,3),1);
   tree tree_80 [p = 0.000, P = 0.002] = [&W 0.000025] ((((((9,((((((17,16),((22,18),(((19,15),14),(((75,21),(23,(24,(77,(25,(76,(26,(27,(((48,(47,(46,(((45,44),43),((42,41),40))))),(((72,((74,73),35)),((38,(39,(37,36))),34)),(30,(((33,32),31),29)))),(49,(50,((54,53),(55,(60,(((58,(59,(57,56))),(((63,62),((65,64),((67,((69,68),(71,(70,66)))),61))),(52,51))),(28,20)))))))))))))))),13)))),12),11),10),8)),7),6),5),4),(2,3),1);
   tree tree_81 [p = 0.000, P = 0.002] = [&W 0.000025] ((((((9,(((((16,(17,(((19,15),14),((23,(24,(77,(25,(28,(26,(27,(((((48,(47,(((45,44),43),((42,41),40)))),(46,(74,((73,72),35)))),((((39,38),37),36),34)),((((33,32),31),30),29)),((76,49),(50,((54,(53,(55,(60,(((63,62),((65,64),(((69,68),(71,(70,(67,66)))),61))),(((58,57),(59,56)),(52,51))))))),20))))))))))),(18,(75,(21,(22,13)))))))),12),11),10),8)),7),6),5),4),(2,3),1);
   tree tree_82 [p = 0.000, P = 0.002] = [&W 0.000025] ((((((9,(((((16,(17,(((19,15),14),(((22,21),((24,(25,(76,((77,26),(27,(((((((48,47),((45,44),43)),((42,41),40)),(46,((74,(73,72)),35))),((38,(39,(37,36))),34)),(30,(((33,32),31),29))),(49,(50,(((54,53),(55,(60,((57,((59,58),56)),((52,51),((63,62),((65,64),(61,((69,68),((71,70),(66,(67,28)))))))))))),20))))))))),(23,18))),(75,13))))),12),11),10),8)),7),6),5),4),(2,3),1);
   tree tree_83 [p = 0.000, P = 0.002] = [&W 0.000025] ((((((9,(((((16,(17,(19,((15,14),(((75,21),(77,(23,(24,(25,(76,(26,(27,((((37,((39,38),36)),34),((46,((48,47),(((45,44),43),((42,41),40)))),((73,(74,(72,35))),(30,(((33,32),31),29))))),(49,(50,((54,53),(55,(((((59,58),57),56),(60,((52,51),((63,62),(((69,(68,(71,(70,(67,66))))),61),((65,64),28)))))),20)))))))))))))),(18,(22,13))))))),12),11),10),8)),7),6),5),4),(2,3),1);
   tree tree_84 [p = 0.000, P = 0.002] = [&W 0.000025] ((((((9,(((((16,(17,((15,14),(((75,(23,(24,(25,(76,(77,(28,((((((54,(53,(55,(((58,(59,57)),56),(((63,62),((65,64),(((69,68),(67,(71,(70,66)))),61))),(60,(52,51))))))),50),49),((((74,73),(72,35)),((46,(48,(47,(((45,44),43),((42,41),40))))),((38,(39,(37,36))),34))),(30,(((33,32),31),29)))),27),(26,20))))))))),(21,19)),(18,(22,13)))))),12),11),10),8)),7),6),5),4),(2,3),1);
   tree tree_85 [p = 0.000, P = 0.002] = [&W 0.000025] ((((((9,(((((16,(17,((15,14),(19,(((76,(23,(24,(25,(77,((28,((((((54,53),(55,(((59,(58,57)),56),(60,(((63,62),((65,64),(((69,68),((71,70),(67,66))),61))),(52,51)))))),50),49),(((46,(((48,47),((45,44),43)),((42,41),40))),(((74,73),(72,35)),(((39,(38,37)),36),34))),(30,(((33,32),31),29)))),27)),(26,20))))))),18),((75,21),(22,13))))))),12),11),10),8)),7),6),5),4),(2,3),1);
   tree tree_86 [p = 0.000, P = 0.002] = [&W 0.000025] ((((((9,(((((16,(17,((((75,21),(23,(24,(77,(25,(76,(26,(27,(((74,73),(72,35)),(((46,((48,47),(((45,44),43),((42,41),40)))),((38,(39,(37,36))),34)),((((33,32),31),(30,29)),(49,(50,((54,53),(55,((60,(((63,62),((65,64),((68,(69,((71,70),(67,66)))),61))),(52,51))),(57,((59,58),(56,(28,20)))))))))))))))))))),19),((15,14),((22,18),13))))),12),11),10),8)),7),6),5),4),(2,3),1);
   tree tree_87 [p = 0.000, P = 0.002] = [&W 0.000025] ((((((9,(((((16,(17,((15,14),(((75,21),((23,(24,(77,(25,(76,(26,(27,((((46,((47,((45,44),43)),(48,((42,41),40)))),((73,(74,(72,35))),((38,(39,(37,36))),34))),(30,(((33,32),31),29))),(49,(50,(55,(53,(54,(((((63,62),((65,64),((69,(67,(68,(70,(71,66))))),61))),60),(52,51)),(((58,(59,57)),56),(28,20)))))))))))))))),(19,18))),(22,13))))),12),11),10),8)),7),6),5),4),(2,3),1);
   tree tree_88 [p = 0.000, P = 0.002] = [&W 0.000025] ((((((9,(((((16,(17,((15,14),(75,((23,((77,25),(24,(76,(26,(27,((30,(((33,32),31),29)),(((((47,(48,((45,44),43))),((42,41),40)),(46,(74,(73,(72,35))))),(((39,38),(37,36)),34)),(49,(28,(50,((54,53),(55,((57,((59,58),56)),((60,((63,62),(((65,64),(((69,68),(71,(70,(67,66)))),61)),(52,51)))),20))))))))))))))),((22,21),((19,18),13))))))),12),11),10),8)),7),6),5),4),(2,3),1);
   tree tree_89 [p = 0.000, P = 0.002] = [&W 0.000025] ((((((9,((((((17,16),((15,14),(((75,21),(23,(25,(24,(77,(76,(26,(((((47,(48,((46,((45,44),43)),((42,41),40)))),(((38,(39,(37,36))),(73,(74,(72,35)))),34)),(30,(((33,32),31),29))),27),(49,(50,((54,53),(55,(60,((52,51),((62,(63,((65,64),(((69,68),((71,70),(67,66))),61)))),((58,57),(59,(56,(28,20))))))))))))))))))),((22,19),(18,13))))),12),11),10),8)),7),6),5),4),(2,3),1);
   tree tree_90 [p = 0.000, P = 0.002] = [&W 0.000025] ((((((9,((((((17,16),((15,14),(19,((21,(75,((25,24),(23,(77,(26,(28,(27,((((47,(((45,44),(48,43)),((42,41),40))),((46,(((74,73),72),35)),(((39,38),(37,36)),34))),(30,(((33,32),31),29))),(49,((76,50),((53,(54,(55,(((59,(58,57)),56),(60,(((63,62),((65,64),((69,(68,((71,70),(67,66)))),61))),(52,51))))))),20)))))))))))),(22,(18,13)))))),12),11),10),8)),7),6),5),4),(2,3),1);
   tree tree_91 [p = 0.000, P = 0.002] = [&W 0.000025] ((((((9,((((((17,16),((15,14),(19,(((75,21),(25,(23,(24,(77,((28,26),(27,((((46,(48,(47,(((45,44),43),((42,41),40))))),((72,((74,73),35)),((38,(39,(37,36))),34))),(30,(((33,32),31),29))),(49,(76,(50,((54,53),(55,((60,((63,62),((65,64),(61,(67,((69,68),(71,(70,(66,51))))))))),((58,(59,(57,52))),(56,20)))))))))))))))),(22,(18,13)))))),12),11),10),8)),7),6),5),4),(2,3),1);
   tree tree_92 [p = 0.000, P = 0.002] = [&W 0.000025] ((((((9,((((((17,16),((15,14),(19,(((75,21),(25,(23,((26,24),(77,(76,((((46,((48,(47,(((45,44),43),((42,41),40)))),((((74,73),72),35),((39,(38,(37,36))),34)))),(30,(((33,32),31),29))),27),((49,(53,(54,(55,(60,(((52,51),50),(((59,(58,57)),56),((63,62),((65,64),(61,((69,68),((71,70),(66,(67,28)))))))))))))),20)))))))),(22,(18,13)))))),12),11),10),8)),7),6),5),4),(2,3),1);
   tree tree_93 [p = 0.000, P = 0.002] = [&W 0.000025] ((((((9,(((((16,(17,((15,14),((22,(75,21)),((23,(24,(25,(26,(77,(76,(27,((((48,(47,(((45,44),43),((42,41),40)))),((46,((74,73),(72,35))),((38,(39,(37,36))),34))),(30,(((33,32),31),29))),(49,(50,((55,(54,53)),((((63,62),((65,64),(((69,68),((71,70),(67,66))),61))),(60,(52,51))),(((59,58),57),(56,(28,20))))))))))))))),(18,(19,13))))))),12),11),10),8)),7),6),5),4),(2,3),1);
   tree tree_94 [p = 0.000, P = 0.002] = [&W 0.000025] ((((((9,(((((16,(17,((15,14),((22,18),((21,(75,((25,24),(23,(77,(76,(26,(27,((((46,((74,73),(72,35))),(((48,47),(((45,44),43),((42,41),40))),(((39,(38,37)),36),34))),((((33,32),31),30),29)),(49,(50,(53,((55,54),(60,((62,(63,((65,64),(((69,68),((71,70),(67,66))),61)))),((52,51),(57,(58,(59,(56,(28,20))))))))))))))))))))),(19,13)))))),12),11),10),8)),7),6),5),4),(2,3),1);
   tree tree_95 [p = 0.000, P = 0.002] = [&W 0.000025] ((((((9,(((((16,(17,((15,14),(((75,21),(19,(23,(24,((76,(77,(26,(27,(((((74,73),(72,35)),((((48,(47,46)),((45,44),43)),((42,41),40)),((38,(39,(37,36))),34))),(30,(((33,32),31),29))),(49,(50,((54,53),(55,((60,((63,62),((65,64),(61,((69,68),((67,66),(71,(70,51)))))))),((59,(58,52)),(57,(56,(28,20)))))))))))))),(25,18)))))),(22,13))))),12),11),10),8)),7),6),5),4),(2,3),1);
   tree tree_96 [p = 0.000, P = 0.002] = [&W 0.000025] ((((((9,(((((16,(17,((15,(19,14)),((75,((22,21),((23,(24,(76,(25,(77,(26,(27,((((((48,47),46),(((45,44),43),((42,41),40))),((38,(39,(37,36))),34)),((73,(74,(72,35))),(30,(((33,32),31),29)))),(28,(49,(50,((54,53),(55,(60,((((63,62),(66,((65,64),(((69,68),((71,70),67)),61)))),(52,51)),((59,(58,57)),(56,20))))))))))))))))),18))),13)))),12),11),10),8)),7),6),5),4),(2,3),1);
   tree tree_97 [p = 0.000, P = 0.002] = [&W 0.000025] ((((((9,(((((16,(17,((15,(19,14)),(((24,((26,25),(77,(76,(27,(((((33,32),31),30),29),((((48,47),(((45,44),43),((42,41),40))),(((39,38),(37,36)),34)),((46,(72,((74,73),35))),(49,(54,(53,(55,(60,((((63,62),((65,64),(((((71,70),(69,68)),67),66),61))),(52,(51,50))),(57,(59,(58,(56,(28,20))))))))))))))))))),(23,18)),((75,21),(22,13)))))),12),11),10),8)),7),6),5),4),(2,3),1);
   tree tree_98 [p = 0.000, P = 0.002] = [&W 0.000025] ((((((9,(((((16,(17,((15,14),((((75,25),(23,(24,(76,(77,(26,(28,(27,(((((74,73),(72,35)),(((47,((48,46),((45,44),43))),((42,41),40)),((38,(39,(37,36))),34))),(30,(((33,32),31),29))),(49,((((54,53),(55,((60,(((63,62),((65,64),(((69,68),(((71,70),67),66)),61))),(((59,58),57),56))),(52,51)))),50),20))))))))))),(21,19)),((22,18),13))))),12),11),10),8)),7),6),5),4),(2,3),1);
   tree tree_99 [p = 0.000, P = 0.002] = [&W 0.000025] ((((((9,(((((16,(17,((15,14),(19,(((75,25),(21,(24,(23,(77,(76,(26,(27,((((73,(74,(72,35))),((((47,(48,46)),((45,44),43)),((42,41),40)),(((39,38),(37,36)),34))),(30,(((33,32),31),29))),(49,((50,(53,(54,(55,((56,((58,(59,57)),52)),(60,((63,62),((65,64),(61,((67,(66,(71,(70,51)))),((69,68),28))))))))))),20))))))))))),(22,(18,13))))))),12),11),10),8)),7),6),5),4),(2,3),1);
   tree tree_100 [p = 0.000, P = 0.002] = [&W 0.000025] ((((((9,(((((16,(17,((15,14),(((22,21),(75,(23,(24,(25,(76,((77,(28,26)),(27,((((46,(47,(((48,(45,44)),43),((42,41),40)))),(((74,(73,72)),35),((38,(39,(37,36))),34))),(30,(((33,32),31),29))),(49,(50,((54,(55,53)),((((59,58),(57,56)),(60,(((63,62),((65,64),((68,(69,(71,(70,66)))),(67,61)))),(52,51)))),20))))))))))))),(19,(18,13)))))),12),11),10),8)),7),6),5),4),(2,3),1);
   tree tree_101 [p = 0.000, P = 0.003] = [&W 0.000025] ((((((9,(((((16,(17,((15,14),((((75,21),(23,(76,(24,((77,25),(26,(27,(((46,((47,(48,((45,44),43))),((42,41),40))),((((39,38),(37,36)),34),(((73,(74,72)),35),(30,(((33,32),31),29))))),(49,((54,53),(55,(60,((((59,58),57),56),(((52,51),50),(63,(62,(((65,64),(((69,68),((71,70),(67,66))),61)),(28,20)))))))))))))))))),19),((22,18),13))))),12),11),10),8)),7),6),5),4),(2,3),1);
   tree tree_102 [p = 0.000, P = 0.003] = [&W 0.000025] ((((((9,(((((16,(17,((15,14),((21,(75,((23,(24,(76,(77,(26,(27,(((((74,73),(72,35)),((48,((47,((45,44),43)),((42,41),40))),(46,((38,(39,(37,36))),34)))),(30,(((33,32),31),29))),(49,(53,(54,(55,(((((63,62),((65,64),(68,(69,(((71,70),66),(67,61)))))),60),(52,51)),(((59,58),57),((56,28),(50,20))))))))))))))),(25,19)))),(22,(18,13)))))),12),11),10),8)),7),6),5),4),(2,3),1);
   tree tree_103 [p = 0.000, P = 0.003] = [&W 0.000025] ((((((9,(((((16,(17,((15,14),(19,((75,(21,(24,(23,(25,(76,(26,(77,(27,((((47,((48,(46,((45,44),43))),((42,41),40))),(((38,(39,(37,36))),((74,72),(73,35))),34)),(30,(((33,32),31),29))),(49,(50,((54,53),(55,(60,((52,51),(((63,62),((65,64),(((69,68),(71,(70,(67,66)))),61))),(57,((59,58),(56,(28,20))))))))))))))))))))),(18,(22,13))))))),12),11),10),8)),7),6),5),4),(2,3),1);
   tree tree_104 [p = 0.000, P = 0.003] = [&W 0.000025] ((((((9,(((((17,(16,((15,14),(((75,(21,((26,24),(25,(23,(77,(76,(27,((((((48,47),(46,((45,44),43))),((42,41),40)),(((38,(39,37)),36),((72,((74,73),35)),34))),(((33,32),31),(30,29))),(49,(50,(54,(53,(55,(60,((((63,62),((65,64),(((69,68),((71,70),(67,66))),61))),(52,51)),(((59,58),57),(56,(28,20))))))))))))))))))),(22,18)),(19,13))))),12),11),10),8)),7),6),5),4),(2,3),1);
   tree tree_105 [p = 0.000, P = 0.003] = [&W 0.000025] ((((((9,(((((16,(17,((((22,18),15),14),((23,(24,(77,((76,26),(27,((30,(((33,32),31),29)),(((46,(47,(((45,44),43),(48,((42,41),40))))),((((74,73),72),35),(((39,38),(37,36)),34))),(49,(50,((54,53),(55,(60,((((63,62),((65,64),((67,((69,68),((71,70),66))),61))),(52,51)),(((59,58),57),(56,(28,20)))))))))))))))),(((75,(25,21)),19),13))))),12),11),10),8)),7),6),5),4),(2,3),1);
   tree tree_106 [p = 0.000, P = 0.003] = [&W 0.000025] ((((((9,(((((16,((17,(15,14)),(((75,(23,(24,(77,(25,(76,(26,(27,((((47,((48,((45,44),43)),((42,41),40))),((46,((74,73),(72,35))),((38,(39,(37,36))),34))),(30,(((33,32),31),29))),(49,(53,(54,(55,((52,51),((((63,62),((65,64),(((69,68),(67,(70,(71,66)))),61))),60),(57,((59,58),(56,(50,(28,20)))))))))))))))))))),(19,18)),(21,(22,13))))),12),11),10),8)),7),6),5),4),(2,3),1);
   tree tree_107 [p = 0.000, P = 0.003] = [&W 0.000025] ((((((9,(((((17,(16,((15,14),(((21,(75,(24,(23,(77,(25,(76,(26,(27,((((47,((48,((45,44),43)),((42,41),40))),(46,(((74,73),72),35))),((38,(39,(37,36))),34)),((30,(((33,32),31),29)),(49,(50,((54,53),(55,((60,((63,62),((65,64),(61,((69,68),((71,70),(67,(66,51)))))))),((58,(59,(57,52))),(56,(28,20))))))))))))))))))),(22,18)),(19,13))))),12),11),10),8)),7),6),5),4),(2,3),1);
   tree tree_108 [p = 0.000, P = 0.003] = [&W 0.000025] ((((((9,(((((16,(17,((15,14),((21,(75,((23,(77,(24,(25,(26,(76,(27,((((((74,73),72),35),((46,((48,47),(((45,44),43),((42,41),40)))),(((39,38),(37,36)),34))),(((33,32),31),(30,29))),(49,((54,(53,(55,(60,(((62,((65,64),((69,(68,(71,(70,66)))),(67,61)))),(63,(52,51))),(57,(58,(59,(56,50))))))))),(28,20))))))))))),19))),(18,(22,13)))))),12),11),10),8)),7),6),5),4),(2,3),1);
   tree tree_109 [p = 0.000, P = 0.003] = [&W 0.000025] ((((((9,(((((16,(17,((15,14),((((75,25),(23,(24,(26,((77,76),(27,(((((48,46),(47,(((45,44),43),((42,41),40)))),((38,(39,(37,36))),((72,((74,73),35)),34))),(30,(((33,32),31),29))),(49,(50,((55,(54,53)),(60,(((63,(62,((65,64),((((69,((71,70),68)),67),66),61)))),(52,51)),(58,(57,(59,(56,(28,20))))))))))))))))),(21,19)),(22,(18,13)))))),12),11),10),8)),7),6),5),4),(2,3),1);
   tree tree_110 [p = 0.000, P = 0.003] = [&W 0.000025] ((((((9,(((((16,(17,((15,14),((75,((26,(23,(24,(77,((76,25),(27,((((((47,(48,((45,44),43))),((42,41),40)),(46,(72,((74,73),35)))),(((39,38),(37,36)),34)),(30,(((33,32),31),29))),(49,((54,53),(55,(60,((((63,62),((65,64),((69,(68,(67,((71,70),66)))),61))),((52,51),50)),(57,((59,58),(56,(28,20)))))))))))))))),(21,19))),(22,(18,13)))))),12),11),10),8)),7),6),5),4),(2,3),1);
   tree tree_111 [p = 0.000, P = 0.003] = [&W 0.000025] ((((((9,(((((16,(17,((15,14),(((75,(23,(24,(77,(25,(76,(26,(27,(((((74,73),(72,35)),(((((48,47),46),((45,44),43)),((42,41),40)),(((39,38),(37,36)),34))),(30,(((33,32),31),29))),(49,(50,((54,(53,(55,((((59,58),57),56),((60,(52,51)),(62,(63,((65,64),(((69,68),(67,((71,70),66))),(61,28)))))))))),20)))))))))))),(21,19)),(22,(18,13)))))),12),11),10),8)),7),6),5),4),(2,3),1);
   tree tree_112 [p = 0.000, P = 0.003] = [&W 0.000025] ((((((9,(((((16,(17,((15,14),((((76,23),(24,(25,(77,(26,(28,(27,(((((((48,47),((45,44),43)),((42,41),40)),(46,(((74,73),72),35))),((38,(39,(37,36))),34)),(30,(((33,32),31),29))),(49,((53,(54,(55,(60,(((59,(58,57)),56),(((63,62),((65,64),(((69,68),(67,((71,70),66))),61))),(52,51))))))),(50,20))))))))))),(75,(21,19))),((22,18),13))))),12),11),10),8)),7),6),5),4),(2,3),1);
   tree tree_113 [p = 0.000, P = 0.003] = [&W 0.000025] ((((((9,(((((16,(17,((15,14),(((21,(75,(23,((77,24),(25,(76,(26,(27,((((46,((48,47),(((45,44),43),((42,41),40)))),(((74,73),(72,35)),(((39,38),(37,36)),34))),(30,(((33,32),31),29))),(49,(54,(53,(55,(60,(((63,(62,((65,64),(((69,68),((71,70),(67,66))),61)))),(52,51)),(57,(58,(59,(56,(50,(28,20))))))))))))))))))))),19),((22,18),13))))),12),11),10),8)),7),6),5),4),(2,3),1);
   tree tree_114 [p = 0.000, P = 0.003] = [&W 0.000025] ((((((9,(((((16,(17,((15,14),((21,((75,25),((23,(24,(77,(76,(26,(27,(((((((48,47),((45,44),43)),((42,41),40)),(46,(73,(72,(74,35))))),((38,(39,(37,36))),34)),(30,(((33,32),31),29))),(49,(50,((54,53),(55,((60,(((63,62),((65,64),((67,((69,68),(71,(70,66)))),61))),(52,51))),((59,(58,57)),(56,(28,20))))))))))))))),19))),(18,(22,13)))))),12),11),10),8)),7),6),5),4),(2,3),1);
   tree tree_115 [p = 0.000, P = 0.003] = [&W 0.000025] ((((((9,(((((16,(17,((15,14),(((25,(75,21)),((23,(26,(24,(77,((28,(((74,((73,72),35)),(30,(((33,32),31),29))),(((((48,47),46),((45,44),43)),((42,41),40)),(34,(38,((37,36),(39,27))))))),((((54,53),(55,((((59,58),57),56),(60,(((63,62),((65,64),((((71,70),(69,68)),(67,66)),61))),((52,51),50)))))),49),(76,20))))))),19)),(18,(22,13)))))),12),11),10),8)),7),6),5),4),(2,3),1);
   tree tree_116 [p = 0.000, P = 0.003] = [&W 0.000025] ((((((9,(((((16,(17,((15,14),((((75,21),(23,(24,(25,(77,(26,(27,((((((48,47),((45,44),43)),((42,41),40)),(46,(74,((73,72),35)))),((38,(39,(37,36))),34)),(((((33,32),31),30),29),(49,(76,(50,((54,53),(55,(60,((52,51),(((63,62),((65,64),(((69,68),(67,((71,70),66))),61))),(57,(58,(59,(56,(28,20)))))))))))))))))))))),19),(22,(18,13)))))),12),11),10),8)),7),6),5),4),(2,3),1);
   tree tree_117 [p = 0.000, P = 0.003] = [&W 0.000025] ((((((9,(((((16,(17,((15,14),((21,(75,((23,((25,24),(76,((77,26),(27,(((((74,73),72),35),(((46,(48,(47,(((45,44),43),((42,41),40))))),((38,(39,(37,36))),34)),(30,(((33,32),31),29)))),(49,(50,((54,53),(55,(60,(((62,(63,((65,64),(((69,68),((71,70),(67,66))),61)))),(52,51)),((59,(58,57)),(56,(28,20))))))))))))))),19))),(18,(22,13)))))),12),11),10),8)),7),6),5),4),(2,3),1);
   tree tree_118 [p = 0.000, P = 0.003] = [&W 0.000025] ((((((9,((((((17,16),((((((75,21),((25,24),(76,(23,(77,((((((54,(53,(55,((60,(((59,58),57),56)),((62,(63,((65,64),(((69,68),(((71,70),67),66)),61)))),((52,51),50)))))),49),(((73,((74,72),35)),((((48,47),(46,((45,44),43))),((42,41),40)),((38,(39,(37,36))),34))),(30,(((33,32),31),29)))),27),26),(28,20))))))),19),15),14),(22,(18,13)))),12),11),10),8)),7),6),5),4),(2,3),1);
   tree tree_119 [p = 0.000, P = 0.003] = [&W 0.000025] ((((((9,((((((17,16),((15,14),((19,18),((21,(75,(23,(25,(24,(77,(26,(27,(((((74,73),(72,35)),(((48,46),(47,(((45,44),43),((42,41),40)))),(((39,38),(37,36)),34))),(30,(((33,32),31),29))),(49,(76,(50,((54,53),(55,((52,51),(60,((63,(62,((65,64),((((71,70),(69,68)),(67,66)),61)))),(((59,58),57),(56,(28,20)))))))))))))))))))),(22,13))))),12),11),10),8)),7),6),5),4),(2,3),1);
   tree tree_120 [p = 0.000, P = 0.003] = [&W 0.000025] ((((((9,((((((17,16),(((19,15),14),((21,(75,((24,23),(25,(77,(26,(28,(((((46,(73,(74,(72,35)))),((47,(48,(((45,44),43),((42,41),40)))),((39,(38,(37,36))),34))),(30,(((33,32),31),29))),27),(76,(49,((53,(54,(55,(60,((56,((59,(58,57)),52)),((63,62),((65,64),(61,((69,68),((67,66),(70,(71,(51,50))))))))))))),20))))))))))),((22,18),13)))),12),11),10),8)),7),6),5),4),(2,3),1);
   tree tree_121 [p = 0.000, P = 0.003] = [&W 0.000025] ((((((9,((((((17,16),((15,14),((19,18),((23,((76,24),(77,(25,(26,(28,(27,(((((((48,(47,46)),((45,44),43)),((42,41),40)),(74,((73,72),35))),(((39,38),(37,36)),34)),(30,(((33,32),31),29))),(49,(50,(54,(53,(55,(60,((((59,58),57),56),((((63,62),((65,64),(((69,68),((71,70),(67,66))),61))),(52,51)),20)))))))))))))))),(75,(21,(22,13))))))),12),11),10),8)),7),6),5),4),(2,3),1);
   tree tree_122 [p = 0.000, P = 0.003] = [&W 0.000025] ((((((9,((((((17,16),((15,14),((((75,21),(25,19)),((23,(24,(76,(77,(((((74,((73,72),35)),(((46,(((48,47),((45,44),43)),((42,41),40))),((38,(39,(37,36))),34)),(30,(((33,32),31),29)))),(((54,(53,(55,(((59,(58,57)),56),(60,(((63,62),((65,64),(((69,68),((71,70),(67,66))),61))),(52,(51,50)))))))),49),28)),27),(26,20)))))),18)),(22,13)))),12),11),10),8)),7),6),5),4),(2,3),1);
   tree tree_123 [p = 0.000, P = 0.003] = [&W 0.000025] ((((((9,(((((((((19,((75,(22,21)),((23,(76,((77,26),(27,((((46,(73,(74,(72,35)))),(((48,47),(((45,44),43),((42,41),40))),((38,(39,(37,36))),34))),(30,(((33,32),31),29))),(49,(50,((54,(53,(55,(60,((((63,62),((65,64),(((69,68),(67,((71,70),66))),61))),(52,51)),((59,(58,57)),(56,28))))))),20)))))))),((25,24),18)))),(17,16)),15),14),13),12),11),10),8)),7),6),5),4),(2,3),1);
   tree tree_124 [p = 0.000, P = 0.003] = [&W 0.000025] ((((((9,(((((((((19,((75,21),(23,((24,(25,(77,(28,(26,(27,(((((54,53),(55,(((58,(59,57)),56),(((63,(62,((65,64),((68,(69,(67,(71,(70,66))))),61)))),60),(52,51))))),50),49),(((((48,47),(((45,44),43),((42,41),40))),((46,(((74,73),72),35)),((38,(37,(39,36))),34))),(30,(((33,32),31),29))),20)))))))),(76,18))))),(17,16)),15),14),(22,13)),12),11),10),8)),7),6),5),4),(2,3),1);
   tree tree_125 [p = 0.000, P = 0.003] = [&W 0.000025] ((((((9,((((((17,16),((15,14),(22,((19,18),(21,(75,(23,((25,(76,(26,(27,((((73,((74,72),35)),(((39,38),(37,36)),34)),((46,((48,47),(((45,44),43),((42,41),40)))),(30,(((33,32),31),29)))),(49,(50,(53,(54,(55,(60,(((63,62),(((65,64),(((69,68),(67,(71,(70,66)))),61)),(52,51))),(28,(((59,58),57),(56,20))))))))))))))),(24,(77,13)))))))))),12),11),10),8)),7),6),5),4),(2,3),1);
   tree tree_126 [p = 0.000, P = 0.003] = [&W 0.000025] ((((((9,((((((17,16),((15,14),((19,18),((21,(75,(23,(24,(25,(76,(77,(26,(27,((((((74,73),72),35),((46,(47,(48,(((45,44),43),((42,41),40))))),((38,(39,(37,36))),34))),(30,(((33,32),31),29))),(49,(((54,53),(55,(((63,(62,((65,64),(((69,68),(((71,70),67),66)),61)))),(60,(52,51))),((58,(59,57)),(56,28))))),(50,20))))))))))))),(22,13))))),12),11),10),8)),7),6),5),4),(2,3),1);
   tree tree_127 [p = 0.000, P = 0.003] = [&W 0.000025] ((((((9,(((((((((23,(24,(77,(26,(27,((((46,(47,((48,((45,44),43)),((42,41),40)))),((72,((74,73),35)),((38,(39,(37,36))),34))),(30,(((33,32),31),29))),(49,(76,(50,(53,(54,(55,(60,((((63,62),((65,64),(((69,68),(((71,70),67),66)),61))),(52,51)),(((59,58),57),(56,(28,20))))))))))))))))),((25,(75,21)),19)),17),16),((15,14),(22,(18,13)))),12),11),10),8)),7),6),5),4),(2,3),1);
   tree tree_128 [p = 0.000, P = 0.003] = [&W 0.000025] ((((((9,((((((17,16),((15,14),(18,((((75,21),((25,24),(23,(77,(76,(26,(27,(((((47,(48,(((45,44),43),((42,41),40)))),(46,((74,(73,72)),35))),((38,(39,(37,36))),34)),(30,(((33,32),31),29))),(49,(50,(((54,53),(55,((((65,64),((69,(68,((71,70),(67,66)))),61)),(62,(63,(52,51)))),(60,((((59,58),57),56),28))))),20))))))))))),19),(22,13))))),12),11),10),8)),7),6),5),4),(2,3),1);
   tree tree_129 [p = 0.000, P = 0.003] = [&W 0.000025] ((((((9,((((((17,16),((15,14),(18,(22,((75,(21,(((25,24),(23,(76,(77,(26,(27,((((((48,47),(((45,44),43),((42,41),40))),(46,((74,73),(72,35)))),((38,(39,(37,36))),34)),(30,(((33,32),31),29))),(49,(50,((54,53),(55,((((63,(62,((65,64),((68,(69,(((71,70),67),66))),61)))),60),(52,51)),((59,57),(58,(56,(28,20)))))))))))))))),19))),13))))),12),11),10),8)),7),6),5),4),(2,3),1);
   tree tree_130 [p = 0.000, P = 0.003] = [&W 0.000025] ((((((9,(((((16,((15,14),(17,(((23,(24,(25,(26,(76,(77,(27,((((46,((48,47),(((45,44),43),((42,41),40)))),(((74,73),(72,35)),((38,(39,(37,36))),34))),(30,(((33,32),31),29))),(49,((54,53),(55,(60,(((63,62),((65,64),(61,((69,68),(71,(70,(66,(67,(52,(51,50)))))))))),(((59,58),57),(56,(28,20)))))))))))))))),(19,18)),(75,(21,(22,13))))))),12),11),10),8)),7),6),5),4),(2,3),1);
   tree tree_131 [p = 0.000, P = 0.003] = [&W 0.000025] ((((((9,(((((16,((15,14),(17,((21,((75,(23,((77,24),(25,(76,(26,(27,((((46,(47,(48,(((45,44),43),((42,41),40))))),((72,((74,73),35)),(((39,38),(37,36)),34))),(30,(((33,32),31),29))),(28,(49,(50,((54,53),(55,(((62,(63,((65,64),(((69,68),((71,70),66)),(67,61))))),(60,(52,51))),(57,(58,(59,(56,20)))))))))))))))))),19)),(18,(22,13)))))),12),11),10),8)),7),6),5),4),(2,3),1);
   tree tree_132 [p = 0.000, P = 0.003] = [&W 0.000025] ((((((9,((((((17,16),((15,14),((22,18),((75,((23,((76,24),(77,(26,(27,(28,((((46,(47,(48,(((45,44),43),((42,41),40))))),((38,(39,(37,36))),34)),(((74,73),(72,35)),(30,(((33,32),31),29)))),(49,(((54,53),(55,(60,((57,(58,(59,56))),(((63,62),((65,64),((((71,70),(69,68)),(67,66)),61))),((52,51),50)))))),20))))))))),(25,19))),(21,13))))),12),11),10),8)),7),6),5),4),(2,3),1);
   tree tree_133 [p = 0.000, P = 0.003] = [&W 0.000025] ((((((9,((((((17,16),((15,14),(((23,(24,(76,(25,(26,(77,(27,(((((47,(48,46)),(((45,44),43),((42,41),40))),((74,((73,72),35)),(((39,38),(37,36)),34))),(((33,32),31),(30,29))),(49,(50,(55,((54,53),((60,((58,(57,52)),(59,(56,28)))),(((65,64),(61,((69,68),((71,70),((67,66),51))))),(63,(62,20)))))))))))))))),18),(19,((75,21),(22,13)))))),12),11),10),8)),7),6),5),4),(2,3),1);
   tree tree_134 [p = 0.000, P = 0.003] = [&W 0.000025] ((((((9,(((((((((25,((75,21),(24,(77,(76,(((30,(((33,32),31),29)),((((74,73),72),35),(((48,47),((46,((45,44),43)),((42,41),40))),((((39,38),(37,36)),34),27)))),((49,(((54,(53,(55,((60,(((63,62),((65,64),(((69,68),(67,((71,70),66))),61))),((59,(58,57)),56))),(52,51))))),50),28)),(26,20)))))))),(23,19)),17),16),((15,14),((22,18),13))),12),11),10),8)),7),6),5),4),(2,3),1);
   tree tree_135 [p = 0.000, P = 0.003] = [&W 0.000025] ((((((9,((((((17,16),((15,(19,14)),((75,(23,((25,(24,(76,(77,((((((74,((73,72),35)),((((48,47),(46,((45,44),43))),((42,41),40)),(((39,38),(37,36)),34))),(30,(((33,32),31),29))),(((((54,53),(55,((((59,58),57),56),(60,(((63,62),((65,64),(((69,68),((71,70),(67,66))),61))),(52,51)))))),50),49),28)),27),(26,20)))))),18))),(21,(22,13))))),12),11),10),8)),7),6),5),4),(2,3),1);
   tree tree_136 [p = 0.000, P = 0.003] = [&W 0.000025] ((((((9,((((((17,16),((15,14),(22,(18,(((75,21),(25,(24,(23,(76,(77,(((((48,((47,46),(((45,44),43),((42,41),40)))),((38,(39,(37,36))),34)),(((74,73),(72,35)),((((33,32),31),30),29))),27),((28,26),(((54,(53,((55,((((63,62),((65,64),(((69,68),(67,((71,70),66))),61))),60),(56,(59,(57,(58,52)))))),51))),50),(49,20)))))))))),(19,13)))))),12),11),10),8)),7),6),5),4),(2,3),1);
   tree tree_137 [p = 0.000, P = 0.003] = [&W 0.000025] ((((((9,((((((17,16),(19,((15,14),(((21,(75,(25,(24,(23,(76,(77,(26,(27,(((46,(47,(48,(((45,44),43),((42,41),40))))),(((72,((74,73),35)),(((39,38),(37,36)),34)),((((33,32),31),30),29))),(49,(50,(54,(53,(55,(60,((((63,62),((65,64),(((69,68),((71,70),(67,66))),61))),(52,51)),((58,57),(59,(28,(56,20))))))))))))))))))))),(22,18)),13)))),12),11),10),8)),7),6),5),4),(2,3),1);
   tree tree_138 [p = 0.000, P = 0.003] = [&W 0.000025] ((((((9,((((((17,16),((15,14),(((23,((25,24),(77,(76,(26,(27,(((((47,(((45,44),43),(48,((42,41),40)))),(46,(73,((74,72),35)))),((38,(39,(37,36))),34)),(30,(((33,32),31),29))),(49,(50,((54,53),(55,((((63,62),((65,64),((69,(68,((71,70),(67,66)))),61))),(60,(52,51))),(58,(59,(57,(56,(28,20))))))))))))))))),(75,19)),(21,(18,(22,13)))))),12),11),10),8)),7),6),5),4),(2,3),1);
   tree tree_139 [p = 0.000, P = 0.003] = [&W 0.000025] ((((((9,((((((17,16),((15,14),((((25,24),(23,(76,(77,(26,(27,((((72,((74,73),35)),(46,((47,((48,((45,44),43)),((42,41),40))),((38,(39,(37,36))),34)))),(30,(((33,32),31),29))),(49,(53,(54,(55,((60,((63,62),(((65,64),((67,((69,68),((71,70),66))),61)),(52,51)))),(57,((59,58),(50,(56,(28,20))))))))))))))))),(75,(21,19))),(18,(22,13))))),12),11),10),8)),7),6),5),4),(2,3),1);
   tree tree_140 [p = 0.000, P = 0.003] = [&W 0.000025] ((((((9,((((((17,16),((15,14),(((21,(75,(23,(77,(24,(25,(26,(76,(27,((((47,((45,44),43)),(46,(48,((42,41),40)))),((38,(39,(37,36))),34)),((((74,(73,72)),35),(30,(((33,32),31),29))),(49,((50,((54,53),(55,((60,((63,62),((65,64),(66,(61,(67,((69,68),(71,(70,51))))))))),(52,(((59,58),57),(56,28))))))),20))))))))))))),19),(18,(22,13))))),12),11),10),8)),7),6),5),4),(2,3),1);
   tree tree_141 [p = 0.000, P = 0.004] = [&W 0.000025] ((((((9,((((((17,16),((15,14),((22,((23,(24,(25,(77,(76,(26,(27,((((((47,(48,((45,44),43))),((42,41),40)),(46,(73,((74,72),35)))),((39,(38,(37,36))),34)),(30,(((33,32),31),29))),(49,(50,(54,(55,(53,((((63,62),((65,64),(((69,68),(((71,70),67),66)),61))),(60,(52,51))),(((59,58),57),(56,(28,20))))))))))))))))),(75,(21,19)))),(18,13)))),12),11),10),8)),7),6),5),4),(2,3),1);
   tree tree_142 [p = 0.000, P = 0.004] = [&W 0.000025] ((((((9,((((((17,16),((15,14),((21,(((77,24),(23,(76,(25,(26,(27,((((74,(72,(73,35))),((((48,(47,46)),((45,44),43)),((42,41),40)),((39,(38,(37,36))),34))),(30,(((33,32),31),29))),(49,(50,(((54,53),(55,((((62,(63,((65,64),(((69,68),((71,(70,67)),66)),61)))),60),(52,51)),((59,(58,57)),(56,28))))),20)))))))))),(75,19))),(18,(22,13))))),12),11),10),8)),7),6),5),4),(2,3),1);
   tree tree_143 [p = 0.000, P = 0.004] = [&W 0.000025] ((((((9,((((((17,16),((15,14),((21,(75,((23,(25,(24,(76,(77,(26,(27,((((((48,47),(((45,44),43),((42,41),40))),(46,(((74,73),72),35))),((38,(39,(37,36))),34)),(((33,32),31),(30,29))),(49,(((54,53),(55,((60,(((63,62),((65,64),((68,(69,(71,(70,(67,66))))),61))),(52,51))),((59,58),(57,(56,28)))))),(50,20))))))))))),19))),(22,(18,13))))),12),11),10),8)),7),6),5),4),(2,3),1);
   tree tree_144 [p = 0.000, P = 0.004] = [&W 0.000025] ((((((9,((((((17,16),((15,14),((75,(21,((24,(77,23)),(25,((76,(27,((((46,((48,47),(((45,44),43),((42,41),40)))),(((74,73),(72,35)),((38,(39,(37,36))),34))),(30,(((33,32),31),29))),(49,(50,(54,((55,53),((60,((63,62),((66,(65,64)),(((((71,70),(69,68)),67),61),(52,51))))),(((59,58),57),(56,(28,20))))))))))),(26,19)))))),(18,(22,13))))),12),11),10),8)),7),6),5),4),(2,3),1);
   tree tree_145 [p = 0.000, P = 0.004] = [&W 0.000025] ((((((9,((((((17,16),((15,14),(((75,21),((23,(24,(76,(26,(27,(((((46,(((48,47),((45,44),43)),((42,41),40))),((74,73),(72,35))),(((39,38),(37,36)),34)),(30,(((33,32),31),29))),(49,(50,(53,(54,(55,(60,((((59,58),57),56),((52,51),(((63,62),((65,64),(((69,68),((71,70),(67,66))),61))),(28,20)))))))))))))))),(77,(25,19)))),(18,(22,13))))),12),11),10),8)),7),6),5),4),(2,3),1);
   tree tree_146 [p = 0.000, P = 0.004] = [&W 0.000025] ((((((9,((((((17,16),((15,14),((21,((75,((24,23),(25,(77,(76,(26,(((30,(((33,32),31),29)),(((74,73),(72,35)),(((38,(39,(37,36))),34),(46,((48,47),(((45,44),43),(((42,41),40),27))))))),(49,((53,(54,(55,(60,((62,(63,(((65,64),(((69,68),((71,70),(67,66))),61)),(52,(51,50))))),((57,(59,(58,56))),28)))))),20))))))))),19)),(22,(18,13))))),12),11),10),8)),7),6),5),4),(2,3),1);
   tree tree_147 [p = 0.000, P = 0.004] = [&W 0.000025] ((((((9,((((((17,16),((15,14),(((23,(24,(77,(25,(76,(26,(27,((((46,(48,(47,(((45,44),43),((42,41),40))))),((39,(38,(37,36))),(((74,73),(72,35)),34))),(30,(((33,32),31),29))),(49,(50,((54,53),(55,(((63,62),((65,64),(((69,68),((71,70),(67,66))),61))),(60,((52,51),(((59,58),57),(56,(28,20)))))))))))))))))),((75,21),19)),(22,(18,13))))),12),11),10),8)),7),6),5),4),(2,3),1);
   tree tree_148 [p = 0.000, P = 0.004] = [&W 0.000025] ((((((9,((((((17,16),((15,14),(19,((75,(22,21)),(23,((25,18),(24,(76,(((28,26),(27,(((((74,73),(72,35)),(46,((((48,47),((45,44),43)),((42,41),40)),((38,(39,(37,36))),34)))),(30,(((33,32),31),29))),(((((54,53),(55,((((59,58),57),56),(60,((63,62),((65,64),(((69,(68,((71,70),(67,66)))),61),(52,51)))))))),50),49),20)))),(77,13)))))))))),12),11),10),8)),7),6),5),4),(2,3),1);
   tree tree_149 [p = 0.000, P = 0.004] = [&W 0.000025] ((((((9,((((((17,16),((15,14),(19,((22,21),(18,((23,(25,(24,(77,(76,(26,(27,((((((48,47),(((45,44),43),((42,41),40))),(46,(((74,73),72),35))),((38,(39,(37,36))),34)),(30,(((33,32),31),29))),(49,((50,(55,((54,53),(((63,(62,((65,64),(((69,68),((71,70),(67,66))),61)))),(60,(52,51))),(((59,58),57),(56,28)))))),20)))))))))),(75,13))))))),12),11),10),8)),7),6),5),4),(2,3),1);
   tree tree_150 [p = 0.000, P = 0.004] = [&W 0.000025] ((((((9,((((((17,16),((15,14),(((21,19),((75,25),(23,((24,(77,(76,((28,(49,((54,(53,(55,(60,((62,(63,((65,64),((69,68),(((71,70),66),(67,61)))))),((59,(58,(57,56))),(51,(52,50)))))))),((30,(((33,32),31),29)),(((46,((47,(48,((45,44),43))),(((42,41),40),(((74,73),72),35)))),((38,(39,(37,36))),34)),27))))),(26,20))))),18)))),(22,13)))),12),11),10),8)),7),6),5),4),(2,3),1);
   tree tree_151 [p = 0.000, P = 0.004] = [&W 0.000025] ((((((9,((((((17,16),((((75,21),(((25,24),(23,(76,(77,(26,(((((54,(53,(55,((((59,58),57),56),((((63,62),(66,((65,64),(((69,68),((71,70),67)),61)))),60),(52,(51,50))))))),49),((((46,((48,47),(((45,44),43),((42,41),40)))),(72,((74,73),35))),((38,(39,(37,36))),34)),(30,(((33,32),31),29)))),27),(28,20))))))),19)),(15,14)),(18,(22,13)))),12),11),10),8)),7),6),5),4),(2,3),1);
   tree tree_152 [p = 0.000, P = 0.004] = [&W 0.000025] ((((((9,((((((17,16),((15,14),(19,((((75,21),(23,((25,24),(77,(26,(76,(27,((((((47,(48,46)),((45,44),43)),((42,41),40)),((38,(39,(37,36))),34)),((72,35),(73,(74,28)))),(((((33,32),31),30),29),(49,(50,(55,((54,53),((((63,62),((65,64),(((69,68),((71,70),(67,66))),61))),60),((52,51),((59,(58,57)),(56,20))))))))))))))))),(22,18)),13)))),12),11),10),8)),7),6),5),4),(2,3),1);
   tree tree_153 [p = 0.000, P = 0.004] = [&W 0.000025] ((((((9,((((((17,16),((15,14),(((23,(77,(76,(26,(27,((((73,(74,(72,35))),(((((48,47),46),((45,44),43)),((42,41),40)),((38,(39,(37,36))),34))),(30,(((33,32),31),29))),(49,(50,((54,53),(55,(((((63,62),((65,64),(((69,68),((71,70),(67,66))),61))),(60,(52,51))),(((58,(59,57)),56),28)),20))))))))))),(((75,25),24),(21,19))),(18,(22,13))))),12),11),10),8)),7),6),5),4),(2,3),1);
   tree tree_154 [p = 0.000, P = 0.004] = [&W 0.000025] ((((((9,((((((17,16),((15,14),((((75,25),(23,(24,(76,(26,(77,(27,((((((74,73),72),35),((46,((48,47),(((45,44),43),((42,41),40)))),((38,(39,(37,36))),34))),((((33,32),31),30),29)),(49,(54,(53,(55,((60,(63,(62,((65,64),(61,((69,68),((67,66),(71,(70,51))))))))),((59,((58,57),(52,50))),(56,(28,20)))))))))))))))),(21,19)),(22,(18,13))))),12),11),10),8)),7),6),5),4),(2,3),1);
   tree tree_155 [p = 0.000, P = 0.004] = [&W 0.000025] ((((((9,((((((17,16),((19,(15,14)),(18,((75,(21,(25,(23,((76,24),(77,(26,(27,((((46,(((45,44),43),((48,47),((42,41),40)))),((38,(39,(37,36))),34)),((((74,73),72),35),(30,(((33,32),31),29)))),(49,((54,53),(((((63,62),((65,64),((69,(68,((71,70),(67,66)))),61))),(60,(52,51))),((59,(58,57)),((56,50),28))),(55,20))))))))))))),(22,13))))),12),11),10),8)),7),6),5),4),(2,3),1);
   tree tree_156 [p = 0.000, P = 0.004] = [&W 0.000025] ((((((9,((((((15,(((((23,((75,25),(21,((76,24),(77,(26,(27,(((74,((73,72),35)),(((((48,47),46),(((45,44),43),((42,41),40))),((38,(39,(37,36))),34)),(30,(((33,32),31),29)))),(49,(50,(55,((54,53),(60,(((63,(62,((65,64),((67,(69,(68,(71,(70,66))))),61)))),(52,51)),(57,(58,(59,(56,(28,20))))))))))))))))))),19),17),16),14)),((22,18),13)),12),11),10),8)),7),6),5),4),(2,3),1);
   tree tree_157 [p = 0.000, P = 0.004] = [&W 0.000025] ((((((9,(((12,11),((17,(16,(15,(14,((75,(25,(23,(21,((24,(76,(77,((((73,((74,72),35)),(30,(((33,32),31),29))),((46,(47,(48,(((45,44),43),((42,41),40))))),((((39,38),(37,36)),34),27))),((49,((54,53),(55,(60,((((59,58),57),56),(((52,51),50),((63,62),((65,64),(61,((69,68),(((71,70),66),(67,28)))))))))))),20))))),(26,19)))))),(22,(18,13))))))),10)),8)),7),6),5),4),(2,3),1);
   tree tree_158 [p = 0.000, P = 0.004] = [&W 0.000025] ((((((9,(((12,11),((17,(16,(15,(14,(((75,25),(21,((23,(76,(24,(77,(26,(27,((((((48,47),46),((45,44),43)),((42,41),40)),(((39,(38,37)),36),34)),((((74,73),(72,35)),(30,(((33,32),31),29))),(49,((50,(54,(53,(55,(60,(((((59,58),57),56),52),(62,(63,((65,64),(61,(69,(68,(71,(70,(66,(67,(51,28))))))))))))))))),20)))))))))),19))),(22,(18,13))))))),10)),8)),7),6),5),4),(2,3),1);
   tree tree_159 [p = 0.000, P = 0.004] = [&W 0.000025] ((((((9,(((12,11),((17,(16,(15,(14,((21,(75,((23,(24,(77,(25,(76,(26,(27,((((46,(47,(48,(((45,44),43),((42,41),40))))),((73,(74,(72,35))),((38,(39,(37,36))),34))),((((33,32),31),30),29)),(49,(50,((53,(54,(55,(((58,(59,57)),56),((60,(52,51)),(63,(62,((65,64),(61,((69,68),((71,70),(66,(67,28))))))))))))),20))))))))))),19))),((22,18),13)))))),10)),8)),7),6),5),4),(2,3),1);
   tree tree_160 [p = 0.000, P = 0.004] = [&W 0.000025] ((((((9,(((12,11),((17,(16,(15,(14,(((75,21),((23,(77,(24,(25,(76,(26,(27,((((74,73),(72,35)),(((46,((48,(47,((45,44),43))),((42,41),40))),(((39,38),(37,36)),34)),(30,(((33,32),31),29)))),(49,(50,((54,53),(55,(((59,(58,57)),56),(60,((52,51),((63,62),(((65,64),((68,(69,((71,70),(67,66)))),61)),(28,20)))))))))))))))))),19)),(18,(22,13))))))),10)),8)),7),6),5),4),(2,3),1);
   tree tree_161 [p = 0.000, P = 0.004] = [&W 0.000025] ((((((9,(((12,11),((17,(16,(15,(14,(75,((22,(21,19)),((23,(24,(77,(25,(76,(26,(27,((((46,((48,47),(((45,44),43),((42,41),40)))),((((74,73),72),35),((38,(39,(37,36))),34))),(30,(((33,32),31),29))),(49,(50,((54,(53,(55,(60,(((63,(62,((65,64),((67,((69,68),((71,70),66))),61)))),(52,51)),((((59,58),57),56),28)))))),20))))))))))),(18,13)))))))),10)),8)),7),6),5),4),(2,3),1);
   tree tree_162 [p = 0.000, P = 0.004] = [&W 0.000025] ((((((9,(((12,11),((17,(16,(15,(14,(19,((21,(75,(23,(25,(24,(77,(76,(26,(27,(((((47,(((45,44),43),(48,((42,41),40)))),(46,(72,((74,73),35)))),((38,(39,(37,36))),34)),(30,(((33,32),31),29))),(49,(50,((54,53),((55,(52,51)),(60,((62,(63,((65,64),((68,(69,(71,(70,(67,66))))),61)))),(57,((59,58),(56,(28,20)))))))))))))))))))),(22,(18,13)))))))),10)),8)),7),6),5),4),(2,3),1);
   tree tree_163 [p = 0.000, P = 0.004] = [&W 0.000025] ((((((9,(((12,11),((17,(16,(15,(14,(19,((21,(75,((25,24),(23,(77,(26,(76,(((73,((74,72),35)),((30,(((33,32),31),29)),((46,(((48,47),((45,44),43)),((42,41),40))),(34,((38,(39,(37,36))),27))))),(((((54,(55,53)),(60,(((57,(58,(59,56))),52),(63,(62,((65,64),((((71,70),66),((69,68),61)),(67,51)))))))),50),49),(28,20)))))))))),(18,(22,13)))))))),10)),8)),7),6),5),4),(2,3),1);
   tree tree_164 [p = 0.000, P = 0.004] = [&W 0.000025] ((((((9,(((12,11),((17,(16,(15,(14,(19,(((75,25),(21,(23,(24,(76,(77,(26,(27,((((((48,(47,((45,44),43))),((42,41),40)),(46,(((74,73),72),35))),(((38,(39,37)),36),34)),(30,(((33,32),31),29))),(49,(50,((54,53),(55,((60,((63,62),((65,64),(61,((69,68),(((71,70),66),(67,51))))))),((57,((59,58),52)),(56,(28,20))))))))))))))))),(18,(22,13)))))))),10)),8)),7),6),5),4),(2,3),1);
   tree tree_165 [p = 0.000, P = 0.004] = [&W 0.000025] ((((((9,(((12,11),((17,(16,(15,(14,(((75,21),(25,(23,(24,(77,(((76,((49,(50,(53,(54,(55,((((63,(62,((65,64),((69,(68,(67,(71,(70,66))))),61)))),60),(52,51)),((59,(58,57)),(56,28)))))))),((30,(((33,32),31),29)),(((73,(74,72)),35),((46,((48,47),(((45,44),43),((42,41),40)))),(((39,(38,(37,36))),34),27)))))),(26,20)),19)))))),((22,18),13)))))),10)),8)),7),6),5),4),(2,3),1);
   tree tree_166 [p = 0.000, P = 0.004] = [&W 0.000025] ((((((9,(((12,11),((17,(16,(15,(14,((((75,21),(23,((76,24),(25,((77,(27,26)),(28,(((46,((48,47),(((45,44),43),((42,41),40)))),((((73,(74,72)),35),((38,(39,(37,36))),34)),(30,(((33,32),31),29)))),(49,((54,53),(55,((((62,(63,((65,64),((68,(69,((71,70),(67,66)))),61)))),60),(52,51)),((59,(58,57)),(56,(50,20)))))))))))))),19),(22,(18,13))))))),10)),8)),7),6),5),4),(2,3),1);
   tree tree_167 [p = 0.000, P = 0.004] = [&W 0.000025] ((((((9,(((12,11),((17,(16,(15,(14,(((23,((25,24),(77,(26,(76,((((((46,(48,(47,(((45,44),43),((42,41),40))))),(74,((73,72),35))),(((39,38),(37,36)),34)),(30,(((33,32),31),29))),27),(49,(54,((55,53),(((((63,62),((65,64),(((((71,70),(69,68)),67),66),61))),60),(52,51)),((59,(58,57)),(56,(28,(50,20)))))))))))))),(75,(21,19))),((22,18),13)))))),10)),8)),7),6),5),4),(2,3),1);
   tree tree_168 [p = 0.000, P = 0.004] = [&W 0.000025] ((((((9,(((12,11),((17,(16,(15,(19,(14,((21,(75,(25,(24,(23,(76,(77,(26,(27,(((((47,(48,(((45,44),43),((42,41),40)))),(46,((74,(73,72)),35))),((39,(38,(37,36))),34)),(30,(((33,32),31),29))),(49,(50,(55,((54,53),(((60,(((63,62),((65,64),(((69,68),((71,70),(67,66))),61))),(52,51))),(56,((59,(58,57)),28))),20))))))))))))))),(22,(18,13)))))))),10)),8)),7),6),5),4),(2,3),1);
   tree tree_169 [p = 0.000, P = 0.004] = [&W 0.000025] ((((((9,(((12,11),((17,(16,(15,(14,((((75,25),(23,(24,(((77,76),26),(27,(((((((45,44),43),(47,(48,((42,41),40)))),(46,(((74,73),72),35))),((((39,38),37),36),34)),(((33,32),31),(30,29))),(49,(53,(54,(55,(60,((63,(62,(((65,64),(((69,68),((71,70),(67,66))),61)),(52,51)))),(58,(57,(59,(56,(50,(28,20)))))))))))))))))),(21,19)),(22,(18,13))))))),10)),8)),7),6),5),4),(2,3),1);
   tree tree_170 [p = 0.000, P = 0.004] = [&W 0.000025] ((((((9,(((12,11),((17,(16,(15,(14,(((23,(24,((76,25),(77,(28,(27,(26,((((72,((74,73),35)),(((39,38),(37,36)),34)),((47,(48,(((45,44),43),((42,41),40)))),(46,((((33,32),31),30),29)))),(49,(50,(((54,53),(55,(((58,(59,57)),56),(60,(((63,62),((65,64),(((69,68),((71,70),(67,66))),61))),(52,51)))))),20))))))))))),(75,(21,19))),(22,(18,13))))))),10)),8)),7),6),5),4),(2,3),1);
   tree tree_171 [p = 0.000, P = 0.004] = [&W 0.000025] ((((((9,(((12,11),((16,(17,(15,(14,(((25,(75,21)),(19,(23,((77,((76,24),(26,(27,((((46,(47,((48,((45,44),43)),((42,41),40)))),((72,((74,73),35)),((38,(39,(37,36))),34))),(30,(((33,32),31),29))),(49,(50,(((54,53),(55,(60,(((59,58),(57,56)),((62,(63,(52,51))),(((66,(65,64)),((((71,70),(69,68)),67),61)),28)))))),20)))))))),18)))),(22,13)))))),10)),8)),7),6),5),4),(2,3),1);
   tree tree_172 [p = 0.000, P = 0.004] = [&W 0.000025] ((((((9,(((12,11),(((17,16),((((75,21),((77,23),(24,(25,(26,(((((46,(48,(47,(((45,44),43),((42,41),40))))),(((74,73),(72,35)),((38,(39,(37,36))),34))),(30,(((33,32),31),29))),27),((54,(53,(55,(60,((((59,58),57),56),((63,(62,((65,64),(((69,68),((71,70),(67,66))),61)))),(52,51))))))),(49,(((76,50),28),20))))))))),19),((15,14),(18,(22,13))))),10)),8)),7),6),5),4),(2,3),1);
   tree tree_173 [p = 0.000, P = 0.004] = [&W 0.000025] ((((((9,(((12,11),(((17,16),((15,14),((22,18),(((75,25),((23,(24,(26,((77,27),(((((74,73),72),35),(((76,(((54,((55,53),((57,((59,58),56)),((((63,62),((65,64),(((69,68),(67,((71,70),66))),61))),60),(52,51))))),50),49)),((((47,46),(48,((45,44),43))),((42,41),40)),((38,(39,(37,36))),34))),(30,(((33,32),31),29)))),(28,20)))))),(21,19))),13)))),10)),8)),7),6),5),4),(2,3),1);
   tree tree_174 [p = 0.000, P = 0.004] = [&W 0.000025] ((((((9,(((12,11),((16,(17,((19,15),(14,((21,(75,(25,(24,(23,(76,(77,(26,(((((((54,53),(55,((((59,58),57),56),(60,(((63,62),((65,64),(((69,68),((71,70),(67,66))),61))),(52,51)))))),50),49),(((46,(47,(48,(((45,44),43),((42,41),40))))),((72,((74,73),35)),((38,(39,(37,36))),34))),(((33,32),31),(30,29)))),27),(28,20)))))))))),(22,(18,13))))))),10)),8)),7),6),5),4),(2,3),1);
   tree tree_175 [p = 0.000, P = 0.004] = [&W 0.000025] ((((((9,(((12,11),((15,((((((21,(75,(23,(24,(77,(25,(26,(28,(27,((((73,(74,(72,35))),((46,(((48,47),((45,44),43)),((42,41),40))),((38,(39,(37,36))),34))),(30,(((33,32),31),29))),(76,(49,((((54,53),(55,(60,((((59,58),57),56),(((63,62),((65,64),(((69,68),((71,70),(67,66))),61))),(52,51)))))),50),20))))))))))))),19),17),16),14),(22,(18,13)))),10)),8)),7),6),5),4),(2,3),1);
   tree tree_176 [p = 0.000, P = 0.004] = [&W 0.000025] ((((((9,(((12,11),((17,(16,(15,(14,(19,((21,(75,((24,23),(77,(25,(76,(26,(27,(((((39,38),(37,36)),34),((48,((47,((45,44),43)),((42,41),40))),(46,((72,(74,(73,35))),(30,(((33,32),31),29)))))),(49,(54,(53,(55,(60,(((63,(62,((65,64),(((69,68),(67,((71,70),66))),61)))),(52,51)),(57,(58,(59,(56,(50,(28,20))))))))))))))))))))),(22,(18,13)))))))),10)),8)),7),6),5),4),(2,3),1);
   tree tree_177 [p = 0.000, P = 0.004] = [&W 0.000025] ((((((9,(((12,11),((((((75,(23,(24,(77,(25,(76,(26,(27,(((((74,72),(73,35)),((46,(47,(((45,44),43),(48,((42,41),40))))),(((39,38),(37,36)),34))),(30,(((33,32),31),29))),(49,(50,((54,53),(55,(60,(((63,62),((65,64),(((69,68),((71,70),(67,66))),61))),((52,51),(58,(59,(57,((56,28),20)))))))))))))))))))),(21,19)),(17,16)),15),14),((18,(22,13)),10))),8)),7),6),5),4),(2,3),1);
   tree tree_178 [p = 0.000, P = 0.004] = [&W 0.000025] ((((((9,(((12,11),(16,(17,((15,(19,14)),(((75,21),(22,13)),((23,18),((24,(25,(77,(76,(26,(27,((30,(((33,32),31),29)),(((48,(47,(((45,44),43),((42,41),40)))),(46,((72,((74,73),35)),((38,(39,(37,36))),34)))),(49,(54,(53,(55,((60,((52,51),((63,62),(((65,64),(((69,68),(67,((71,70),66))),61)),28)))),(((59,58),57),(56,(50,20)))))))))))))))),10))))))),8)),7),6),5),4),(2,3),1);
   tree tree_179 [p = 0.000, P = 0.004] = [&W 0.000025] ((((((9,(((12,11),((((22,18),((((25,(23,(24,(76,(77,(26,(27,(28,(((46,((74,(73,72)),35)),((47,((48,((45,44),43)),((42,41),40))),(((38,(39,(37,36))),34),(30,(((33,32),31),29))))),(((55,((54,53),(((59,(58,57)),56),(60,((63,(62,((65,64),(((69,68),((71,70),(67,66))),61)))),(52,51)))))),50),(49,20))))))))))),(75,(21,19))),(17,16)),15)),14),(13,10))),8)),7),6),5),4),(2,3),1);
   tree tree_180 [p = 0.000, P = 0.004] = [&W 0.000025] ((((((9,(((12,11),((((17,16),15),((((75,((25,24),(23,(77,(76,(28,(26,(27,(((46,((47,((48,((45,44),43)),((42,41),40))),(((74,72),(73,35)),((38,(39,(37,36))),34)))),(30,(((33,32),31),29))),(49,((((54,53),(55,((((59,58),57),56),(60,(((63,62),((65,64),(((69,68),((71,70),(67,66))),61))),(52,51)))))),50),20))))))))))),(21,19)),(22,18)),14)),(13,10))),8)),7),6),5),4),(2,3),1);
   tree tree_181 [p = 0.000, P = 0.005] = [&W 0.000025] ((((((9,(((12,11),(16,(17,((15,14),((21,(75,(23,(24,((25,(76,(26,(77,((((((54,(55,53)),(60,((((59,58),57),56),(((63,62),((65,64),((67,(69,(68,((71,70),66)))),61))),(52,51))))),50),49),((30,(((33,32),31),29)),(((46,((48,47),(((45,44),43),((42,41),40)))),((38,(39,(37,36))),(((74,73),(72,35)),34))),27))),(28,20)))))),19))))),((22,13),(18,10))))))),8)),7),6),5),4),(2,3),1);
   tree tree_182 [p = 0.000, P = 0.005] = [&W 0.000025] ((((((9,(((12,11),((((((75,(23,(24,(25,(77,(26,(((((76,((54,(53,(55,(60,((((59,58),57),56),(((63,62),((65,64),((67,(68,(69,(71,(70,66))))),61))),(52,51))))))),50)),49),(((((48,(47,46)),((45,44),43)),((42,41),40)),((((74,73),72),35),((((39,38),37),36),34))),(30,(((33,32),31),29)))),(28,27)),20))))))),(21,19)),17),16),(15,14)),(22,(13,(18,10))))),8)),7),6),5),4),(2,3),1);
   tree tree_183 [p = 0.000, P = 0.005] = [&W 0.000025] ((((((9,(((12,11),(16,(17,((15,14),(18,(19,((21,(22,13)),((75,25),((24,(23,(76,(77,(26,(27,(((((47,46),(((45,44),43),(48,((42,41),40)))),((((74,73),72),35),((38,(39,(37,36))),34))),(30,(((33,32),31),29))),(49,(50,(((54,53),(55,(60,(((63,(62,((65,64),(((69,68),((71,70),(67,66))),61)))),(52,51)),(((59,(58,57)),56),28))))),20)))))))))),10))))))))),8)),7),6),5),4),(2,3),1);
   tree tree_184 [p = 0.000, P = 0.005] = [&W 0.000025] ((((((9,(((12,11),((17,16),((15,14),(((21,(75,(23,(25,(24,(77,(26,(27,(28,(((((74,73),(72,35)),((((48,(47,46)),((45,44),43)),((42,41),40)),(((39,38),(37,36)),34))),(30,(((33,32),31),29))),(49,(76,(50,((54,(53,(55,(60,((((59,58),57),56),(((63,62),((65,64),(((69,68),((71,70),(67,66))),61))),(52,51))))))),20)))))))))))))),19),((18,13),(22,10)))))),8)),7),6),5),4),(2,3),1);
   tree tree_185 [p = 0.000, P = 0.005] = [&W 0.000025] ((((((9,(((12,11),((17,16),((15,14),((18,((22,21),13)),(19,((23,(24,(77,(76,(26,(27,((30,(((33,32),31),29)),((((47,(48,46)),(((45,44),43),((42,41),40))),(((74,73),(72,35)),(((39,38),(37,36)),34))),(49,(50,(((54,53),(55,((60,(((63,62),((65,64),(((69,68),((71,70),(67,66))),61))),(52,51))),(56,(((59,58),57),28))))),20))))))))))),((75,25),10))))))),8)),7),6),5),4),(2,3),1);
   tree tree_186 [p = 0.000, P = 0.005] = [&W 0.000025] ((((((9,(((12,11),((((((((75,21),(23,(25,(24,(77,(26,((28,27),(((((74,(73,72)),35),((46,(47,(48,(((45,44),43),((42,41),40))))),((38,(39,(37,36))),34))),(30,(((33,32),31),29))),(76,(49,(((55,((54,53),(60,(((58,(59,(57,56))),52),((63,62),((65,64),(61,(69,(68,(71,((67,66),(70,51)))))))))))),50),20))))))))))),19),(22,18)),(17,16)),15),14),(13,10))),8)),7),6),5),4),(2,3),1);
   tree tree_187 [p = 0.000, P = 0.005] = [&W 0.000025] ((((((9,(((12,11),((17,(16,((((25,(23,(76,(24,(26,(77,(27,((((((47,(48,((45,44),43))),((42,41),40)),(46,(((74,73),72),35))),(((39,38),(37,36)),34)),(30,(((33,32),31),29))),(49,(50,((54,(53,(55,((((59,(58,57)),56),(52,51)),(60,((63,62),(((68,(69,((71,70),(67,66)))),61),((65,64),28)))))))),20))))))))))),(75,(21,19))),(22,18)),(15,(14,13))))),10)),8)),7),6),5),4),(2,3),1);
   tree tree_188 [p = 0.000, P = 0.005] = [&W 0.000025] ((((((9,(((12,11),((17,(16,(((19,18),15),(14,((75,(21,(23,(24,(25,(77,(28,((27,26),((((72,((74,73),35)),(46,((((48,47),((45,44),43)),((42,41),40)),(((39,38),(37,36)),34)))),(30,(((33,32),31),29))),((76,49),((((54,53),(55,((56,(58,(59,(57,52)))),(60,((63,62),((65,64),(61,(68,(69,((67,66),(71,(70,51)))))))))))),50),20))))))))))),(22,13)))))),10)),8)),7),6),5),4),(2,3),1);
   tree tree_189 [p = 0.000, P = 0.005] = [&W 0.000025] ((((((9,(((12,11),((17,(16,(15,(((19,18),14),(((75,21),(23,((76,24),(25,(77,(26,(27,((((46,((47,(48,((45,44),43))),((42,41),40))),(((74,73),(72,35)),((38,(39,(37,36))),34))),(30,(((33,32),31),29))),(49,(54,(55,(53,((60,(((63,62),((65,64),((68,(69,(71,(70,(67,66))))),61))),(52,51))),(((59,58),57),(50,(56,(28,20))))))))))))))))),(22,13)))))),10)),8)),7),6),5),4),(2,3),1);
   tree tree_190 [p = 0.000, P = 0.005] = [&W 0.000025] ((((((9,(((12,11),((17,(16,(15,(14,((22,(75,(21,(25,((24,23),(77,(26,(76,(27,((((46,(((48,47),(((45,44),43),((42,41),40))),(74,(73,(72,35))))),((38,(39,(37,36))),34)),(30,(((33,32),31),29))),(49,(50,(53,(54,(55,(60,((52,51),(((63,62),((65,64),(((69,68),(71,(70,(67,66)))),61))),(57,((59,58),(28,(56,20)))))))))))))))))))))),(19,(18,13))))))),10)),8)),7),6),5),4),(2,3),1);
   tree tree_191 [p = 0.000, P = 0.005] = [&W 0.000025] ((((((9,(((12,11),(14,((((17,16),15),((((75,21),((25,24),(23,(77,(76,(26,(27,((((((46,((48,47),((45,44),43))),((42,41),40)),(74,(72,(73,35)))),(((39,38),(37,36)),34)),(30,(((33,32),31),29))),(49,(54,(53,(55,(50,(60,(((63,(62,((65,64),(((69,68),((71,70),(67,66))),61)))),(52,51)),((58,(59,57)),(56,(28,20)))))))))))))))))),19),13)),(18,(22,10))))),8)),7),6),5),4),(2,3),1);
   tree tree_192 [p = 0.000, P = 0.005] = [&W 0.000025] ((((((9,(((12,11),((17,(16,(15,(14,((((75,21),((77,23),(24,(25,(76,((((54,(53,((60,((57,((59,56),(58,52))),(63,(62,((65,64),(61,((69,68),((71,70),(66,(67,51)))))))))),(55,50)))),49),(((((47,(48,((45,44),43))),((42,41),40)),(46,((74,73),(72,35)))),(((39,38),(37,36)),34)),(30,(((33,32),31),(29,27))))),(26,(28,20)))))))),19),(18,(22,13))))))),10)),8)),7),6),5),4),(2,3),1);
   tree tree_193 [p = 0.000, P = 0.005] = [&W 0.000025] ((((((9,(((12,11),((((((((75,21),((25,24),(23,(77,(26,((28,(((((((48,47),((45,44),43)),((42,41),40)),(46,(72,((74,73),35)))),(((39,38),(37,36)),34)),(30,(((33,32),31),29))),27)),(49,(50,(76,(((54,53),(55,((((59,58),57),56),(60,(((63,62),((65,64),(((69,68),(67,((71,70),66))),61))),(52,51)))))),20)))))))))),19),17),16),15),14),((18,(22,13)),10))),8)),7),6),5),4),(2,3),1);
   tree tree_194 [p = 0.000, P = 0.005] = [&W 0.000025] ((((((9,((((17,(16,((((75,21),(25,((24,23),(77,(76,(26,(27,((((72,((74,73),35)),((46,(47,((48,((45,44),43)),((42,41),40)))),(((39,38),(37,36)),34))),(30,(((33,32),31),29))),(49,(50,(53,(54,(55,((60,(62,(63,(((65,64),((69,(68,((71,(70,67)),66))),61)),(52,51))))),(((59,58),57),(56,(28,20))))))))))))))))),(22,(19,18))),(15,14)))),(12,11)),(13,10)),8)),7),6),5),4),(2,3),1);
   tree tree_195 [p = 0.000, P = 0.005] = [&W 0.000025] ((((((9,((((18,(22,(((((((75,21),(23,(77,(24,(25,((76,26),(27,((((72,((74,73),35)),(46,(((48,47),(((45,44),43),((42,41),40))),((38,(39,(37,36))),34)))),(30,(((33,32),31),29))),(49,(50,((54,53),(55,(60,(((62,(63,((65,64),(((69,68),(((71,70),67),66)),61)))),(52,51)),(57,(58,(59,(56,(28,20))))))))))))))))))),19),17),16),15),14))),(12,11)),(13,10)),8)),7),6),5),4),(2,3),1);
   tree tree_196 [p = 0.000, P = 0.005] = [&W 0.000025] ((((((9,(((12,11),((17,(16,(15,(14,(((75,21),(24,(23,(77,(25,(76,(26,(27,(((((48,(47,(((45,44),43),((42,41),40)))),(46,((74,73),(72,35)))),((38,(39,(37,36))),34)),(((33,32),31),(30,29))),(49,(50,((54,53),(55,((60,((63,(62,((65,64),(((69,68),((71,70),(67,66))),61)))),(52,51))),(57,(58,(59,(56,(28,20))))))))))))))))))),((19,18),(22,13))))))),10)),8)),7),6),5),4),(2,3),1);
   tree tree_197 [p = 0.000, P = 0.005] = [&W 0.000025] ((((((9,(((12,11),((17,(16,(15,(14,(((75,21),(23,(77,(24,(25,(26,(27,((((((48,(47,46)),((45,44),43)),((42,41),40)),((72,((74,73),35)),((38,(39,(37,36))),34))),(30,(((33,32),31),29))),(49,(50,(53,(54,((76,55),((60,(((63,62),((65,64),((68,(69,((71,70),(67,66)))),61))),(52,51))),((59,(58,57)),(28,(56,20))))))))))))))))),((19,18),(22,13))))))),10)),8)),7),6),5),4),(2,3),1);
   tree tree_198 [p = 0.000, P = 0.005] = [&W 0.000025] ((((((9,(((12,11),((17,((19,16),(15,(14,(18,(22,((21,((75,25),(23,(24,(77,(26,(76,(27,(((46,((47,(((45,44),(48,43)),((42,41),40))),(((39,38),(37,36)),((((74,73),72),35),34)))),(((33,32),31),(30,29))),(49,(50,((54,53),(55,((((63,62),((65,64),(((69,68),((71,70),(67,66))),61))),(60,(52,51))),((58,(59,57)),(56,(28,20))))))))))))))))),13))))))),10)),8)),7),6),5),4),(2,3),1);
   tree tree_199 [p = 0.000, P = 0.005] = [&W 0.000025] ((((((9,(((12,11),((17,(16,(15,(14,(((75,(21,(76,(23,(24,(25,(((77,(((((53,(54,(55,((((59,58),57),56),(60,(((63,62),((65,64),(((69,68),(67,((71,70),66))),61))),(52,51))))))),50),49),((((((48,47),46),((45,44),43)),((42,41),40)),((((74,73),72),35),(((39,38),(37,36)),34))),(30,(((33,32),31),29)))),27)),(26,(28,20))),19))))))),18),(22,13)))))),10)),8)),7),6),5),4),(2,3),1);
   tree tree_200 [p = 0.000, P = 0.005] = [&W 0.000025] ((((((9,(((12,11),((17,(16,(15,(14,(((75,21),(((23,(24,(76,(26,(77,(27,((((46,(47,((48,((45,44),43)),((42,41),40)))),((72,((74,73),35)),((39,(38,(37,36))),34))),(30,(((33,32),31),29))),(49,(50,(54,(53,(55,((60,((63,(62,((65,64),(((69,68),((71,70),(67,66))),61)))),(52,51))),(((59,58),57),(56,(28,20)))))))))))))))),(25,19)),18)),(22,13)))))),10)),8)),7),6),5),4),(2,3),1);
   tree tree_201 [p = 0.000, P = 0.005] = [&W 0.000025] ((((((9,(((12,11),((17,(16,(15,(14,(((75,(21,(23,(24,(25,(76,(77,(26,(27,((((46,(48,(47,(((45,44),43),((42,41),40))))),((((74,73),72),35),((38,(39,(37,36))),34))),(30,(((33,32),31),29))),(49,(50,(55,((54,53),((60,(((63,62),((65,64),((69,(68,((71,70),(67,66)))),61))),(52,51))),(((59,58),57),(56,(28,20)))))))))))))))))),(19,18)),(22,13)))))),10)),8)),7),6),5),4),(2,3),1);
   tree tree_202 [p = 0.000, P = 0.005] = [&W 0.000025] ((((((9,(((12,11),((17,(16,(15,(14,(((75,21),(25,((23,(24,(26,(76,(77,(27,((((((47,(48,((45,44),43))),((42,41),40)),(46,((74,73),(72,35)))),(((39,38),(37,36)),34)),(30,(((33,32),31),29))),(49,(50,(53,(54,(55,((52,51),(60,((63,(62,((65,64),(((69,68),((71,70),(67,66))),61)))),(57,((59,58),(56,(28,20))))))))))))))))))),(19,18)))),(22,13)))))),10)),8)),7),6),5),4),(2,3),1);
   tree tree_203 [p = 0.000, P = 0.005] = [&W 0.000025] ((((((9,(((12,11),((17,(16,(15,(14,((75,((23,(24,(25,(77,(28,((((((76,(((54,53),(55,(60,((57,((59,58),56)),(63,(62,((65,64),(61,(67,((69,68),(71,(66,(70,(52,51)))))))))))))),50)),49),(((46,(47,(48,(((45,44),43),((42,41),40))))),((((74,73),72),35),((38,(39,(37,36))),34))),(30,(((33,32),31),29)))),27),26),20)))))),(19,18))),(21,(22,13))))))),10)),8)),7),6),5),4),(2,3),1);
   tree tree_204 [p = 0.000, P = 0.005] = [&W 0.000025] ((((((9,(((12,11),((17,(16,(15,(14,((((75,21),((77,23),(24,(25,(26,(76,(27,((((46,((48,(47,((45,44),43))),((42,41),40))),(((73,(74,72)),35),((38,(39,(37,36))),34))),(30,(((33,32),31),29))),(49,(50,(54,(53,(55,(((60,((59,(58,57)),56)),((52,51),((63,62),((65,64),(61,(((71,70),(69,68)),(67,(66,28)))))))),20)))))))))))))),(19,18)),(22,13)))))),10)),8)),7),6),5),4),(2,3),1);
   tree tree_205 [p = 0.000, P = 0.005] = [&W 0.000025] ((((((9,(((12,11),((17,(16,(15,(14,((22,(19,(76,18))),((21,((75,25),(24,(23,(77,(26,((28,27),(((((46,(47,(48,(((45,44),43),((42,41),40))))),((74,73),(72,35))),((38,(39,(37,36))),34)),(30,(((33,32),31),29))),(49,(((54,53),(55,(((59,(58,57)),56),(60,((63,62),((65,64),(61,((69,68),((67,66),(71,(70,((52,51),50)))))))))))),20)))))))))),13)))))),10)),8)),7),6),5),4),(2,3),1);
   tree tree_206 [p = 0.000, P = 0.005] = [&W 0.000025] ((((((9,(((12,11),((17,(16,(15,(14,((19,18),((21,(75,(25,(24,(23,(76,(77,(26,(27,((((74,73),(72,35)),(((47,((48,((45,44),43)),((42,41),40))),(((39,38),(37,36)),34)),(46,(30,(((33,32),31),29))))),(49,(50,(((54,53),(55,(60,(((62,(63,((65,64),(((69,68),((71,70),(67,66))),61)))),(52,51)),(56,(((59,58),57),28)))))),20))))))))))))),(22,13))))))),10)),8)),7),6),5),4),(2,3),1);
   tree tree_207 [p = 0.000, P = 0.005] = [&W 0.000025] ((((((9,(((12,11),((17,(16,(15,(14,((19,18),(((75,21),(23,((77,24),((76,25),(26,(27,(((((47,(48,(((45,44),43),((42,41),40)))),(46,((74,73),(72,35)))),((38,(39,(37,36))),34)),(30,(((33,32),31),29))),(49,(54,(53,(55,(60,(((63,62),((65,64),(61,((69,68),((67,66),(71,(70,(52,51)))))))),(57,(58,(59,(56,(50,(28,20))))))))))))))))))),(22,13))))))),10)),8)),7),6),5),4),(2,3),1);
   tree tree_208 [p = 0.000, P = 0.005] = [&W 0.000025] ((((((9,(((12,11),((17,(16,((19,15),(14,((75,(21,(23,(24,(25,(77,(26,(27,(28,((((46,((48,47),(((45,44),43),((42,41),40)))),(((73,(74,72)),35),((38,(39,(37,36))),34))),(30,(((33,32),31),29))),(49,(76,(50,(((54,53),(55,((((59,58),57),56),((((63,62),((65,64),((67,((69,68),((71,70),66))),61))),60),(52,51))))),20)))))))))))))),(22,(18,13))))))),10)),8)),7),6),5),4),(2,3),1);
   tree tree_209 [p = 0.000, P = 0.005] = [&W 0.000025] ((((((9,(((12,11),((17,(16,((19,15),(14,(((75,21),(23,(24,(77,(25,(76,(26,(27,((30,(((33,32),31),29)),(((47,(48,(((45,44),43),((42,41),40)))),((46,(72,(74,(73,35)))),((38,(39,(37,36))),34))),(49,(50,(55,((54,53),(60,((((63,62),((66,(65,64)),(((69,68),((71,70),67)),61))),(52,51)),((58,57),(59,(56,(28,20)))))))))))))))))))),((22,18),13)))))),10)),8)),7),6),5),4),(2,3),1);
   tree tree_210 [p = 0.000, P = 0.005] = [&W 0.000025] ((((((9,(((12,11),((17,(16,(15,(14,((19,18),(((75,21),(23,(24,(25,(26,(77,(27,(28,(((((74,73),(72,35)),((46,((47,(48,((45,44),43))),((42,41),40))),((39,(38,(37,36))),34))),(((33,32),31),(30,29))),(76,((((54,53),(55,(60,((57,(58,(59,(56,52)))),(63,(62,((65,64),(61,((69,68),((71,70),(66,(67,51)))))))))))),50),(49,20)))))))))))),(22,13))))))),10)),8)),7),6),5),4),(2,3),1);
   tree tree_211 [p = 0.000, P = 0.005] = [&W 0.000025] ((((((9,(((12,11),((17,(16,(15,(14,(((((75,21),(23,((77,24),(25,((27,(28,26)),((((((74,73),72),35),((46,(((48,47),((45,44),43)),((42,41),40))),((38,(39,(37,36))),34))),(30,(((33,32),31),29))),(49,(54,(53,(55,(((63,(62,((65,64),((((71,70),(69,68)),(67,66)),61)))),60),((52,51),(((59,58),57),(56,(50,20))))))))))))))),19),18),(22,(76,13))))))),10)),8)),7),6),5),4),(2,3),1);
   tree tree_212 [p = 0.000, P = 0.005] = [&W 0.000025] ((((((9,(((12,11),((17,(16,(15,(14,(22,((21,(19,18)),(75,((25,(23,((26,24),(77,(76,(27,((((47,(46,(48,(((45,44),43),((42,41),40))))),(((39,38),(37,36)),(((73,(74,72)),35),34))),(30,(((33,32),31),29))),(49,(50,(53,(54,(55,(60,(((((65,64),(((((71,70),(69,68)),67),66),61)),((63,62),(52,51))),28),(58,(57,(59,(56,20)))))))))))))))))),13)))))))),10)),8)),7),6),5),4),(2,3),1);
   tree tree_213 [p = 0.000, P = 0.005] = [&W 0.000025] ((((((9,(((12,11),((17,(16,(15,(14,(((((75,25),(24,(76,(23,(77,(28,(26,(27,((((((74,73),72),35),((46,(47,(48,(((45,44),43),((42,41),40))))),((38,(39,(37,36))),34))),(30,(((33,32),31),29))),(49,(50,(((54,53),(55,((((59,58),57),56),((63,(62,((65,64),(((69,68),(71,(70,(67,66)))),61)))),(60,(52,51)))))),20)))))))))))),19),(21,18)),(22,13)))))),10)),8)),7),6),5),4),(2,3),1);
   tree tree_214 [p = 0.000, P = 0.005] = [&W 0.000025] ((((((9,(((12,11),((17,(16,(15,(14,((19,18),((22,21),((23,(24,(77,(25,(76,(26,(27,((((46,(((48,47),((45,44),43)),((42,41),40))),(((74,73),(72,35)),((39,(38,(37,36))),34))),(30,(((33,32),31),29))),(49,(53,(54,((55,(52,51)),(60,((63,(62,((65,64),((((71,70),(69,68)),(67,66)),61)))),((58,(57,(59,56))),(50,(28,20))))))))))))))))),(75,13)))))))),10)),8)),7),6),5),4),(2,3),1);
   tree tree_215 [p = 0.000, P = 0.005] = [&W 0.000025] ((((((9,(((12,11),((17,(16,(15,(19,(14,((22,((75,(21,((25,24),(23,(76,(77,(26,(27,((((47,(48,(((45,44),43),(((42,41),40),(46,(((74,73),72),35)))))),(((39,38),(37,36)),34)),(30,(((33,32),31),29))),(50,(49,((53,(54,(55,(((58,57),(59,56)),(60,((52,51),((63,62),((65,64),(((69,68),(71,(70,66))),(61,(67,28))))))))))),20)))))))))))),18)),13)))))),10)),8)),7),6),5),4),(2,3),1);
   tree tree_216 [p = 0.000, P = 0.005] = [&W 0.000025] ((((((9,(((12,11),((17,(16,(15,(14,(19,((((76,21),(75,(25,(24,(23,(77,(26,((((((47,(48,(((45,44),43),((42,41),40)))),(46,((73,72),(74,35)))),((38,(39,(37,36))),34)),(30,(((33,32),31),29))),27),(28,((((54,(53,(55,(((58,(59,57)),56),(60,((62,(63,((65,64),(((69,68),(67,((71,70),66))),61)))),(52,51))))))),50),49),20)))))))))),18),(22,13))))))),10)),8)),7),6),5),4),(2,3),1);
   tree tree_217 [p = 0.000, P = 0.005] = [&W 0.000025] ((((((9,(((12,11),((17,(16,(15,(14,(((23,(24,(77,(76,(25,(26,(27,(((47,(48,((46,((45,44),43)),((42,41),40)))),(((72,((74,73),35)),((38,(39,(37,36))),34)),(30,(((33,32),31),29)))),(49,(50,(54,(53,(55,(60,(((59,(58,57)),56),((((63,62),((65,64),((67,((69,68),(71,(70,66)))),61))),(52,51)),(28,20))))))))))))))))),((75,21),19)),(18,(22,13))))))),10)),8)),7),6),5),4),(2,3),1);
   tree tree_218 [p = 0.000, P = 0.005] = [&W 0.000025] ((((((9,(((12,11),((17,(16,(19,(15,(14,(((75,21),(23,(77,(24,(25,(76,(26,(27,((((46,(47,(48,(((45,44),43),((42,41),40))))),(((73,72),(74,35)),((38,(39,(37,36))),34))),(30,(((33,32),31),29))),((50,49),((54,(53,(55,(60,((62,(63,((65,64),(61,((69,68),(71,(70,(67,(66,51))))))))),((56,((59,(58,57)),52)),28)))))),20))))))))))),(18,(22,13)))))))),10)),8)),7),6),5),4),(2,3),1);
   tree tree_219 [p = 0.000, P = 0.005] = [&W 0.000025] ((((((9,(((12,11),((17,(16,(15,(14,(19,(((21,(76,((75,25),(23,(24,(77,(26,(((((((47,(48,((45,44),43))),((42,41),40)),(46,((73,72),(74,35)))),(((39,38),(37,36)),34)),(30,(((33,32),31),29))),27),(49,(28,(((53,(54,(55,((((59,58),57),56),((63,(62,((65,64),((67,((69,68),((71,70),66))),61)))),(60,(52,51))))))),50),20))))))))))),18),(22,13))))))),10)),8)),7),6),5),4),(2,3),1);
   tree tree_220 [p = 0.000, P = 0.005] = [&W 0.000025] ((((((9,(((12,11),((17,(16,(15,(14,(((23,(24,(25,(76,(77,(26,(27,((30,(((33,32),31),29)),(((46,(47,(48,(((45,44),43),((42,41),40))))),(((74,73),(72,35)),((37,(38,(39,36))),34))),(49,(((55,(54,53)),(60,(((59,(58,57)),56),((63,62),((65,64),(61,((69,68),((66,(70,(71,(52,51)))),(67,28))))))))),(50,20)))))))))))),(75,(21,19))),(18,(22,13))))))),10)),8)),7),6),5),4),(2,3),1);
   tree tree_221 [p = 0.000, P = 0.006] = [&W 0.000025] ((((((9,(((12,11),((17,(16,(15,(14,(((23,(24,(77,(25,((27,26),(28,((((46,(47,(48,(((45,44),43),((42,41),40))))),(((39,38),(37,36)),34)),((74,(73,(72,35))),(30,(((33,32),31),29)))),((76,49),(50,((54,53),(55,(60,((63,(62,((65,64),(61,(68,(69,((67,66),(71,(70,51))))))))),(57,(52,((59,58),(56,20))))))))))))))))),((75,21),19)),(22,(18,13))))))),10)),8)),7),6),5),4),(2,3),1);
   tree tree_222 [p = 0.000, P = 0.006] = [&W 0.000025] ((((((9,(((12,11),((17,(16,(15,(14,((75,((23,(24,(25,(76,(77,(26,(27,((((((47,46),(48,((45,44),43))),((42,41),40)),((74,(73,(72,35))),(((39,38),(37,36)),34))),(30,(((33,32),31),29))),(49,(50,(54,(53,(55,(60,((62,(63,(((65,64),(66,((((71,70),(69,68)),67),61))),(52,51)))),((58,(59,57)),(28,(56,20)))))))))))))))))),(21,19))),(22,(18,13))))))),10)),8)),7),6),5),4),(2,3),1);
   tree tree_223 [p = 0.000, P = 0.006] = [&W 0.000025] ((((((9,(((12,11),((17,(16,(15,(14,(((23,(24,(77,(25,(76,(26,(28,((((((48,47),(46,((45,44),43))),((42,41),40)),((38,(39,(37,36))),((((74,73),72),35),34))),((30,(((33,32),31),29)),27)),(49,((54,(53,(55,((((59,58),57),56),((((63,62),((65,64),((68,(69,((71,70),(67,66)))),61))),60),(52,(51,50))))))),20)))))))))),((75,21),19)),(18,(22,13))))))),10)),8)),7),6),5),4),(2,3),1);
   tree tree_224 [p = 0.000, P = 0.006] = [&W 0.000025] ((((((9,(((12,11),((17,(16,(15,(14,(((23,(24,(25,(76,((77,26),(27,((((46,(47,((48,((45,44),43)),((42,41),40)))),((38,(39,(37,36))),34)),((74,(73,(72,35))),(30,(((33,32),31),29)))),(49,(54,((55,53),(60,((63,(62,(((65,64),((67,((69,68),((71,70),66))),61)),(52,51)))),((59,58),(57,(56,(50,(28,20))))))))))))))))),((75,21),19)),(18,(22,13))))))),10)),8)),7),6),5),4),(2,3),1);
   tree tree_225 [p = 0.000, P = 0.006] = [&W 0.000025] ((((((9,(((12,11),((19,(17,(16,(15,(14,(22,((21,((75,25),(77,(23,(24,(26,(76,(27,((((46,(((48,47),((45,44),43)),((42,41),40))),(((39,38),(37,36)),((74,(73,(72,35))),34))),(30,(((33,32),31),29))),(49,(50,(55,((54,53),((60,(((63,62),((65,64),((68,(69,((71,70),(67,66)))),61))),(52,51))),(((59,58),57),(56,(28,20))))))))))))))))),(18,13)))))))),10)),8)),7),6),5),4),(2,3),1);
   tree tree_226 [p = 0.000, P = 0.006] = [&W 0.000025] ((((((9,(((12,11),((17,(16,(15,(14,(((21,(75,((24,23),(77,(25,(76,(26,(27,((((46,(47,(48,(((45,44),43),((42,41),40))))),((38,(39,(37,36))),34)),(((73,72),(74,35)),(30,(((33,32),31),29)))),(49,(50,(((54,53),(55,(((59,(58,57)),56),((52,51),(60,(63,(62,((65,64),((69,68),(((71,70),66),(67,(61,28)))))))))))),20)))))))))))),(19,18)),(22,13)))))),10)),8)),7),6),5),4),(2,3),1);
   tree tree_227 [p = 0.000, P = 0.006] = [&W 0.000025] ((((((9,(((12,11),((17,(16,(15,(14,((22,(21,(75,(25,(76,(23,(24,(77,(26,(27,((30,(((33,32),31),29)),(((72,((74,73),35)),((46,(47,(48,(((45,44),43),((42,41),40))))),((38,(39,(37,36))),34))),(49,(50,((54,53),(55,((60,(((63,62),((65,64),((69,(68,((71,70),(67,66)))),61))),(52,51))),((59,(58,57)),(56,(28,20)))))))))))))))))))),((19,18),13)))))),10)),8)),7),6),5),4),(2,3),1);
   tree tree_228 [p = 0.000, P = 0.006] = [&W 0.000025] ((((((9,(((12,11),((17,(16,(15,(19,(14,(75,((((76,25),(23,(24,(77,(26,(27,(28,(((((74,(73,72)),35),((46,((47,((45,44),43)),(48,((42,41),40)))),(((39,38),(37,36)),34))),(((33,32),31),(30,29))),(49,(50,(55,((54,53),((((63,62),((65,64),(((69,68),(67,((71,70),66))),61))),(60,(52,51))),((59,(58,57)),(56,20))))))))))))))),18),(21,(22,13))))))))),10)),8)),7),6),5),4),(2,3),1);
   tree tree_229 [p = 0.000, P = 0.006] = [&W 0.000025] ((((((9,(((12,11),((17,(16,(15,(19,(14,((22,18),(21,(75,(23,(24,((25,(76,(26,(27,((((((74,73),72),35),((46,(47,(48,(((45,44),43),((42,41),40))))),(((39,38),(37,36)),34))),(30,(((33,32),31),29))),(28,(49,(((54,(53,(55,((((59,58),57),56),((((63,62),((65,64),((67,((69,68),((71,70),66))),61))),60),(52,51)))))),50),20)))))))),(77,13)))))))))))),10)),8)),7),6),5),4),(2,3),1);
   tree tree_230 [p = 0.000, P = 0.006] = [&W 0.000025] ((((((9,(((12,11),((17,(16,(15,(19,(14,(((22,21),(75,(23,(25,(24,(77,(76,(26,(27,(((((48,47),((46,((45,44),43)),((42,41),40))),((38,(39,(37,36))),34)),(((74,73),(72,35)),(30,(((33,32),31),29)))),(49,(50,(53,(54,(55,((60,(((63,62),((65,64),((((71,70),(69,68)),(67,66)),61))),(52,51))),(((59,58),57),(56,(28,20))))))))))))))))))),(18,13))))))),10)),8)),7),6),5),4),(2,3),1);
   tree tree_231 [p = 0.000, P = 0.006] = [&W 0.000025] ((((((9,(((12,11),((16,(17,(15,(14,((((75,21),(24,(23,(77,(25,(76,(26,(((30,(((33,32),31),29)),((((47,(48,46)),(((45,44),43),(((42,41),40),((74,73),(72,35))))),((38,(39,(37,36))),34)),27)),(49,((54,53),(55,((((63,62),((65,64),(66,((((71,70),(69,68)),67),61)))),60),((52,51),(57,(59,(58,(56,(50,(28,20))))))))))))))))))),19),(22,(18,13))))))),10)),8)),7),6),5),4),(2,3),1);
   tree tree_232 [p = 0.000, P = 0.006] = [&W 0.000025] ((((((9,(((12,11),((16,(17,(15,(14,(((((75,21),(25,(24,(23,(76,(77,(26,(27,(((((48,(47,46)),(((45,44),43),(((42,41),40),(74,(73,(72,35)))))),((38,(39,(37,36))),34)),(30,(((33,32),31),29))),(49,(54,((60,(((63,62),((65,64),((67,((69,68),((71,70),66))),61))),((51,(52,50)),(57,((59,58),(56,28)))))),(55,(53,20)))))))))))))),19),18),(22,13)))))),10)),8)),7),6),5),4),(2,3),1);
   tree tree_233 [p = 0.000, P = 0.006] = [&W 0.000025] ((((((9,(((12,11),((17,(16,(15,(14,((22,(21,(75,(23,(76,(24,(77,(25,(26,(27,((((46,(47,(((45,44),43),(48,((42,41),40))))),((((74,73),72),35),((38,(39,(37,36))),34))),(30,(((33,32),31),29))),(49,(50,((54,53),(55,((52,51),((62,(63,((65,64),(((69,68),(67,((71,70),66))),61)))),(60,(57,(58,(59,(56,(28,20))))))))))))))))))))))),((19,18),13)))))),10)),8)),7),6),5),4),(2,3),1);
   tree tree_234 [p = 0.000, P = 0.006] = [&W 0.000025] ((((((9,(((12,11),((17,(16,((19,15),(14,((21,(75,(76,((25,24),(23,(77,(26,(27,(((((74,73),72),35),(((((47,46),(48,((45,44),43))),((42,41),40)),((38,(39,(37,36))),34)),(30,(((33,32),31),29)))),(49,(50,(55,((54,53),(60,((52,51),((62,(63,((65,64),(((69,68),((71,70),(67,66))),61)))),(57,(58,(59,(56,(28,20))))))))))))))))))))),(18,(22,13))))))),10)),8)),7),6),5),4),(2,3),1);
   tree tree_235 [p = 0.000, P = 0.006] = [&W 0.000025] ((((((9,(((12,(((17,16),((15,14),(((75,(25,(24,(23,(76,(77,(26,(27,((((46,((74,72),(73,35))),((((48,47),((45,44),43)),((42,41),40)),((39,(38,(37,36))),34))),(30,(((33,32),31),29))),(49,(50,(54,(53,(55,((60,(((63,62),((65,64),(((69,68),(((71,70),67),66)),61))),(52,51))),(((59,58),57),(56,(28,20)))))))))))))))))),(21,19)),(18,(22,13))))),11)),10),8)),7),6),5),4),(2,3),1);
   tree tree_236 [p = 0.000, P = 0.006] = [&W 0.000025] ((((((9,(((12,(((17,16),((15,14),(19,(((75,21),(23,(77,(24,(76,(25,(26,(27,(((46,(((48,47),((45,44),43)),((42,41),40))),((72,((74,73),35)),(((39,38),(37,36)),34))),((30,(((33,32),31),29)),(49,(28,(50,((54,53),(55,(((59,58),(57,56)),(((63,(62,((65,64),((((71,70),(69,68)),(67,66)),61)))),(60,(52,51))),20))))))))))))))))),(22,(18,13)))))),11)),10),8)),7),6),5),4),(2,3),1);
   tree tree_237 [p = 0.000, P = 0.006] = [&W 0.000025] ((((((9,(((12,(((17,16),((15,14),((19,((75,(21,((24,(77,23)),(25,(76,(26,(27,((((((48,47),(((45,44),43),((42,41),40))),(46,(72,((74,73),35)))),((38,(39,(37,36))),34)),(30,(((33,32),31),29))),(49,((50,((54,53),(55,(60,((52,51),((63,(62,((65,64),((69,(68,((71,70),(67,66)))),61)))),(59,(58,(57,(56,28)))))))))),20)))))))))),18)),(22,13)))),11)),10),8)),7),6),5),4),(2,3),1);
   tree tree_238 [p = 0.000, P = 0.006] = [&W 0.000025] ((((((9,(((12,(((17,16),((15,14),((((75,21),(23,(24,(25,(77,(76,(26,(27,((((74,73),(72,35)),(((46,(47,(48,(((45,44),43),((42,41),40))))),((38,(39,(37,36))),34)),(30,(((33,32),31),29)))),((((54,53),(55,((((59,58),57),56),(((63,62),((65,64),(((69,68),(((71,70),67),66)),61))),(60,(52,51)))))),50),(49,(28,20)))))))))))),19),(18,(22,13))))),11)),10),8)),7),6),5),4),(2,3),1);
   tree tree_239 [p = 0.000, P = 0.006] = [&W 0.000025] ((((((9,(((12,((16,(17,((15,(19,14)),((75,(23,(24,(25,(77,(76,(26,(28,(27,((((47,(((45,44),43),(48,((42,41),40)))),(46,(73,(74,(72,35))))),((38,(39,(37,36))),34)),((30,(((33,32),31),29)),(49,(50,((54,53),(55,(60,((((63,62),((65,64),(((69,68),((71,70),(67,66))),61))),(52,51)),((59,(58,57)),(56,20))))))))))))))))))),(18,(21,(22,13))))))),11)),10),8)),7),6),5),4),(2,3),1);
   tree tree_240 [p = 0.000, P = 0.006] = [&W 0.000025] ((((((9,(((12,((16,(17,((15,14),((((75,21),((23,((76,24),(25,(77,(26,((28,27),(((((74,73),(72,35)),((46,(47,(48,(((45,44),43),((42,41),40))))),((38,(39,(37,36))),34))),(30,(((33,32),31),29))),(49,(54,(53,(55,(60,((((65,64),((67,((69,68),((71,70),66))),61)),((63,62),(52,51))),(57,(58,(59,(56,(50,20)))))))))))))))))),19)),18),(22,13))))),11)),10),8)),7),6),5),4),(2,3),1);
   tree tree_241 [p = 0.000, P = 0.006] = [&W 0.000025] ((((((9,(((12,((16,(17,(19,((15,14),((75,(21,(23,(24,(25,(76,(77,(26,(((73,(72,(74,35))),((30,(((33,32),31),29)),(((39,(38,(37,36))),34),((46,((48,47),(((45,44),43),((42,41),40)))),27)))),(49,(54,(53,(55,(60,((((63,62),((65,64),((68,(69,((71,70),(67,66)))),61))),(52,(51,50))),(((59,58),57),(56,(28,20)))))))))))))))))),((22,18),13)))))),11)),10),8)),7),6),5),4),(2,3),1);
   tree tree_242 [p = 0.000, P = 0.006] = [&W 0.000025] ((((((9,(((12,((16,(17,(((19,15),14),(((22,21),(75,((24,(25,(76,(77,(26,(27,((((((47,(48,((45,44),43))),((42,41),40)),(46,((74,73),(72,35)))),((38,(39,(37,36))),34)),(30,(((33,32),31),29))),(49,((50,((54,53),(55,(60,(((58,(59,57)),56),((52,51),((63,62),((65,64),(61,(((71,70),66),(69,(68,(67,28))))))))))))),20))))))))),(23,18)))),13)))),11)),10),8)),7),6),5),4),(2,3),1);
   tree tree_243 [p = 0.000, P = 0.006] = [&W 0.000025] ((((((9,(((12,(((17,16),((15,14),(22,((21,(75,(25,(23,(24,(76,(77,(26,(27,((((((74,73),72),35),((46,(47,((48,((45,44),43)),((42,41),40)))),((((39,38),37),36),34))),(30,(((33,32),31),29))),(49,(50,(54,(53,(55,((((63,62),((65,64),(((69,68),(67,((71,70),66))),61))),(60,(52,51))),((59,(58,57)),(56,(28,20))))))))))))))))))),(19,(18,13)))))),11)),10),8)),7),6),5),4),(2,3),1);
   tree tree_244 [p = 0.000, P = 0.006] = [&W 0.000025] ((((((9,(((12,(((17,16),((15,14),((22,(21,(75,(25,((24,(23,(76,((77,26),(27,((30,(((33,32),31),29)),((((48,(47,46)),(((45,44),43),((42,41),40))),(((39,38),(37,36)),((((74,73),72),35),34))),(49,(50,((54,53),(55,(((58,(59,57)),56),(60,((52,51),(62,(63,((65,64),(61,((69,68),((71,(70,66)),(67,(28,20)))))))))))))))))))))),18))))),(19,13)))),11)),10),8)),7),6),5),4),(2,3),1);
   tree tree_245 [p = 0.000, P = 0.006] = [&W 0.000025] ((((((9,(((12,(((15,(((((23,(24,(77,((76,26),(27,((((((48,47),(((45,44),43),((42,41),40))),(46,(73,(72,(74,35))))),((39,(38,(37,36))),34)),(30,(((33,32),31),29))),(49,(((((54,53),(55,(60,(((58,(59,57)),56),(((63,62),((65,64),((69,(68,(71,(70,(67,66))))),61))),(52,51)))))),50),28),20)))))))),((75,25),(21,19))),17),16),14)),((22,18),13)),11)),10),8)),7),6),5),4),(2,3),1);
   tree tree_246 [p = 0.000, P = 0.006] = [&W 0.000025] ((((((9,(((12,(((((17,16),15),((((75,(77,(23,(24,(25,(76,(26,(((((((74,73),72),35),((((48,47),46),(((45,44),43),((42,41),40))),(((39,38),(37,36)),34))),(30,(((33,32),31),29))),27),(49,(50,((54,(53,(55,((60,(((63,62),((65,64),(((69,68),((71,70),67)),(66,61)))),(52,51))),(56,(59,(58,(57,28)))))))),20))))))))))),(21,19)),(22,18)),14)),13),11)),10),8)),7),6),5),4),(2,3),1);
   tree tree_247 [p = 0.000, P = 0.006] = [&W 0.000025] ((((((9,(((12,(((15,((((19,((75,21),(((76,24),(25,((77,26),(27,((((((48,47),(((45,44),43),((42,41),40))),(46,((74,73),(72,35)))),((38,(39,(37,36))),34)),(30,(((33,32),31),29))),(28,(((54,53),(55,((60,(((63,62),((65,64),(66,((((71,70),(69,68)),67),61)))),(52,51))),((58,(59,56)),(57,50))))),(49,20)))))))),(23,18)))),17),16),14)),(22,13)),11)),10),8)),7),6),5),4),(2,3),1);
   tree tree_248 [p = 0.000, P = 0.006] = [&W 0.000025] ((((((9,(((12,(((15,((((21,(75,((25,(23,(24,(26,(76,(77,(27,(((((48,(47,(((45,44),43),((42,41),40)))),(46,(74,(73,(72,35))))),((39,(38,(37,36))),34)),(30,(((33,32),31),29))),(49,((54,53),(55,((60,((52,(51,50)),((63,62),((65,64),(61,(((69,68),(((71,70),67),66)),28)))))),((58,(59,57)),(56,20)))))))))))))),19))),17),16),14)),((22,18),13)),11)),10),8)),7),6),5),4),(2,3),1);
   tree tree_249 [p = 0.000, P = 0.006] = [&W 0.000025] ((((((9,(((12,((((22,18),((((((75,21),(23,(24,(25,(77,(26,(27,((((46,(47,(48,(((45,44),43),((42,41),40))))),((74,(73,(72,35))),((38,(39,(37,36))),34))),(30,(((33,32),31),29))),(49,(76,((54,(53,(55,(((59,(58,57)),56),(60,(((52,51),50),(((65,64),(63,62)),((((69,68),((71,70),(67,66))),61),28)))))))),20))))))))))),19),(17,16)),15),14)),13),11)),10),8)),7),6),5),4),(2,3),1);
   tree tree_250 [p = 0.000, P = 0.006] = [&W 0.000025] ((((((9,(((12,(((15,14),((17,16),(((((75,21),(23,(24,(77,(25,(76,(26,(27,((((46,(47,(((48,(45,44)),43),((42,41),40)))),((38,(39,(37,36))),(((73,72),(74,35)),34))),(30,(((33,32),31),29))),(49,(50,((55,(54,53)),(60,((((63,62),((65,64),(((69,68),((71,70),(67,66))),61))),(52,51)),(((59,58),57),(56,(28,20))))))))))))))))),19),18),(22,13)))),11)),10),8)),7),6),5),4),(2,3),1);
   tree tree_251 [p = 0.000, P = 0.006] = [&W 0.000025] ((((((9,(((12,((16,((15,14),(17,(((75,25),((23,(24,(77,(26,(28,((((74,73),(72,35)),((30,(((33,32),31),29)),(((48,((45,44),43)),(47,(46,((42,41),40)))),(34,((38,(39,(37,36))),27))))),(49,(76,(50,((54,53),(55,(((58,(59,57)),56),((((63,62),((65,64),(((69,68),((71,70),(67,66))),61))),(52,51)),(60,20)))))))))))))),(21,19))),(22,(18,13)))))),11)),10),8)),7),6),5),4),(2,3),1);
   tree tree_252 [p = 0.000, P = 0.006] = [&W 0.000025] ((((((9,(((12,((((((((75,(25,(23,(24,(77,(28,(26,(27,((((46,(48,(47,(((45,44),43),((42,41),40))))),((72,((74,73),35)),((38,(39,(37,36))),34))),(30,(((33,32),31),29))),(49,((((54,53),(55,(60,(((62,(63,((65,64),((67,((69,68),((71,70),66))),61)))),(((59,58),57),56)),(52,51))))),(76,50)),20))))))))))),(21,19)),17),16),15),14),(22,(18,13))),11)),10),8)),7),6),5),4),(2,3),1);
   tree tree_253 [p = 0.000, P = 0.006] = [&W 0.000025] ((((((9,(((12,(((15,((19,((21,((75,25),(23,(77,(24,(76,(26,(27,(((((48,(47,(((45,44),43),((42,41),40)))),(46,(72,(74,(73,35))))),((38,(39,(37,36))),34)),(30,(((33,32),31),29))),(28,(49,(50,(((55,(54,53)),(60,((57,((59,58),56)),(((63,62),((65,64),(((69,(68,67)),((71,70),66)),61))),(52,51))))),20))))))))))))),(22,18))),((17,16),14))),13),11)),10),8)),7),6),5),4),(2,3),1);
   tree tree_254 [p = 0.000, P = 0.006] = [&W 0.000025] ((((((9,(((12,((16,(17,((15,14),((19,18),(22,(21,(75,((23,(24,(77,(25,(76,(26,((((74,(73,(72,35))),(30,(((33,32),31),29))),((46,((48,47),(((45,44),43),((42,41),40)))),(((38,(39,(37,36))),34),27))),(28,((54,(53,(55,(((58,(59,57)),56),(60,((62,(63,((65,64),(((69,68),(67,((71,70),66))),61)))),((52,51),50))))))),(49,20)))))))))),13)))))))),11)),10),8)),7),6),5),4),(2,3),1);
   tree tree_255 [p = 0.000, P = 0.006] = [&W 0.000025] ((((((9,(((12,((17,(16,((15,14),(((((75,21),(25,(23,(24,(77,(76,(26,(27,((((47,(((45,44),43),(48,((42,41),40)))),(46,((38,(39,(37,36))),34))),((((74,73),72),35),(30,(((33,32),31),29)))),(49,(50,((54,53),(55,((63,(62,(60,(((65,64),(((69,68),((71,70),(67,66))),61)),(52,51))))),(58,(57,(59,(56,(28,20))))))))))))))))))),19),18),(22,13))))),11)),10),8)),7),6),5),4),(2,3),1);
   tree tree_256 [p = 0.000, P = 0.006] = [&W 0.000025] ((((((9,(((12,((17,(16,((15,14),(((24,(23,(25,((77,76),(26,(27,(28,((((46,(((48,47),((45,44),43)),((42,41),40))),((38,(39,(37,36))),34)),((74,(72,(73,35))),(30,(((33,32),31),29)))),(49,(50,((54,53),(55,((60,(((63,62),((65,64),(((69,68),(67,(71,(70,66)))),61))),(52,51))),(((59,58),57),(56,20))))))))))))))),(75,(21,19))),(22,(18,13)))))),11)),10),8)),7),6),5),4),(2,3),1);
   tree tree_257 [p = 0.000, P = 0.006] = [&W 0.000025] ((((((9,(((12,((17,(16,((15,(19,14)),(((24,(77,(76,(25,((28,26),(27,((((46,(47,((48,((45,44),43)),((42,41),40)))),((74,((73,72),35)),((38,(39,(37,36))),34))),(30,(((33,32),31),29))),(49,(50,(53,(54,(55,((((63,62),((65,64),(((69,68),(67,((71,70),66))),61))),(60,(52,51))),(((59,58),57),(56,20))))))))))))))),(23,18)),((75,21),(22,13)))))),11)),10),8)),7),6),5),4),(2,3),1);
   tree tree_258 [p = 0.000, P = 0.006] = [&W 0.000025] ((((((9,(((12,((17,(16,((15,14),((((75,(21,(25,(23,(24,(77,(76,(26,(27,((((46,(48,(47,(((45,44),43),((42,41),40))))),((74,(73,(72,35))),((38,(39,(37,36))),34))),(30,(((33,32),31),29))),(49,(50,((54,53),(55,(((((63,62),((65,64),(((69,68),((71,70),(67,66))),61))),60),(52,51)),((59,(58,57)),(56,(28,20)))))))))))))))))),19),(22,18)),13)))),11)),10),8)),7),6),5),4),(2,3),1);
   tree tree_259 [p = 0.000, P = 0.006] = [&W 0.000025] ((((((9,(((12,(((((((75,(25,(23,(24,(77,((28,26),(27,(((((74,73),72),35),(((46,((48,47),(((45,44),43),((42,41),40)))),((38,(39,(37,36))),34)),(30,(((33,32),31),29)))),((76,49),(50,((54,(53,(55,(60,((57,(58,(59,56))),(((63,62),((65,64),((67,((69,68),((71,70),66))),61))),(52,51))))))),20))))))))))),(21,19)),17),16),(15,14)),(18,(22,13))),11)),10),8)),7),6),5),4),(2,3),1);
   tree tree_260 [p = 0.000, P = 0.006] = [&W 0.000025] ((((((9,(((12,((((17,16),(15,((22,(19,(23,(75,((24,(77,(25,(76,(26,(27,((((73,((74,72),35)),((46,(47,(48,(((45,44),43),((42,41),40))))),(((39,38),(37,36)),34))),(30,(((33,32),31),29))),(49,((50,(53,(54,(55,((52,51),(60,(((63,62),((65,64),(((69,68),(67,((71,70),66))),61))),(((59,58),57),(56,28))))))))),20))))))))),(21,18)))))),14))),13),11)),10),8)),7),6),5),4),(2,3),1);
   tree tree_261 [p = 0.000, P = 0.007] = [&W 0.000025] ((((((9,(((12,((((((21,(75,((25,(24,(23,(26,(77,(27,((((((48,47),46),(((45,44),43),((42,41),40))),((74,((73,72),35)),(((39,38),(37,36)),34))),(30,(((33,32),31),29))),(49,((76,50),((54,53),(55,((60,((62,(63,((65,64),(((69,68),(((71,70),67),66)),61)))),(52,51))),(57,((59,58),(56,(28,20)))))))))))))))),19))),17),16),(15,14)),(22,(18,13))),11)),10),8)),7),6),5),4),(2,3),1);
   tree tree_262 [p = 0.000, P = 0.007] = [&W 0.000025] ((((((9,(((12,(((((((21,(75,(25,(23,(24,(77,(26,(76,(27,(((((48,(47,(((45,44),43),((42,41),40)))),(46,(((74,73),72),35))),((38,(39,(37,36))),34)),(30,(((33,32),31),29))),(49,(50,((55,((57,((59,58),56)),((60,(52,51)),((63,62),(((65,64),((69,(68,(71,(70,(67,66))))),61)),28))))),(54,(53,20))))))))))))))),19),17),16),(15,14)),(22,(18,13))),11)),10),8)),7),6),5),4),(2,3),1);
   tree tree_263 [p = 0.000, P = 0.007] = [&W 0.000025] ((((((9,(((12,((((((((75,21),(23,((77,24),(25,(26,(27,(((47,((48,((45,44),43)),((42,41),40))),(((72,((74,73),35)),(((38,37),(39,36)),34)),(46,((((33,32),31),30),29)))),(49,(76,(((54,53),(55,(((((63,62),((65,64),(((69,68),(67,(71,(70,66)))),61))),60),((52,51),50)),(56,(58,(57,(59,28))))))),20)))))))))),19),17),16),(15,14)),((22,18),13)),11)),10),8)),7),6),5),4),(2,3),1);
   tree tree_264 [p = 0.000, P = 0.007] = [&W 0.000025] ((((((9,(((12,((16,(17,((15,14),(((75,(23,(24,(77,(25,(76,(26,(27,((((46,(((48,47),((45,44),43)),((42,41),40))),((74,((73,72),35)),((39,(38,(37,36))),34))),(30,(((33,32),31),29))),(49,(50,((54,53),(55,((((63,62),((65,64),(((69,68),((71,70),(67,66))),61))),(60,(52,51))),(((59,58),57),(56,(28,20))))))))))))))))),19),(21,(22,(18,13))))))),11)),10),8)),7),6),5),4),(2,3),1);
   tree tree_265 [p = 0.000, P = 0.007] = [&W 0.000025] ((((((9,(((12,((16,(17,((15,14),((75,((76,(23,(24,(25,(77,(26,(28,((((72,(74,(73,35))),((46,(((48,47),((45,44),43)),((42,41),40))),(((39,(38,(37,36))),34),(30,(((33,32),31),29))))),27),(49,((54,53),(55,(60,((((65,64),((67,((69,68),(71,(70,66)))),61)),(62,(63,(52,51)))),((59,58),(57,(56,(50,20))))))))))))))))),(21,19))),(18,(22,13)))))),11)),10),8)),7),6),5),4),(2,3),1);
   tree tree_266 [p = 0.000, P = 0.007] = [&W 0.000025] ((((((9,(((12,((16,(17,((15,14),((((75,21),(24,(23,(77,(25,(76,(26,(27,(((46,((((48,47),((45,44),43)),((42,41),40)),((39,(38,(37,36))),34))),((74,(73,(72,35))),(30,(((33,32),31),29)))),(49,(50,((53,(54,(55,((52,51),(60,(((63,62),((65,64),(((69,68),(67,((71,70),66))),61))),((58,(59,57)),(56,28)))))))),20)))))))))))),19),((22,18),13))))),11)),10),8)),7),6),5),4),(2,3),1);
   tree tree_267 [p = 0.000, P = 0.007] = [&W 0.000025] ((((((9,(((12,(((17,16),((15,14),((75,((21,(25,(23,(24,(76,(26,(77,(27,((((((47,(48,((45,44),43))),((42,41),40)),(46,((73,(74,72)),35))),((38,(39,(37,36))),34)),(30,(((33,32),31),29))),(49,(50,(53,(54,(55,((60,((62,(63,((65,64),((69,68),(((71,70),66),(67,61)))))),(52,51))),((59,(58,57)),(56,(28,20)))))))))))))))))),19)),(18,(22,13))))),11)),10),8)),7),6),5),4),(2,3),1);
   tree tree_268 [p = 0.000, P = 0.007] = [&W 0.000025] ((((((9,(((12,((16,(17,((15,14),(22,(((23,(24,(77,(25,(26,(28,(27,((((((48,47),46),((45,44),43)),((42,41),40)),((((74,73),72),35),((((39,38),(37,36)),34),(30,(((33,32),31),29))))),(49,(50,(((55,54),53),(60,(((63,(62,((65,64),(((69,68),((71,70),66)),(67,61))))),(52,51)),(57,(59,(58,(56,20))))))))))))))))),(75,(21,19))),(76,(18,13))))))),11)),10),8)),7),6),5),4),(2,3),1);
   tree tree_269 [p = 0.000, P = 0.007] = [&W 0.000025] ((((((9,(((12,((16,(17,((15,14),(((21,((75,25),(24,(23,(77,(76,(26,(27,((((((74,73),72),35),((46,(((48,47),((45,44),43)),((42,41),40))),((38,(39,(37,36))),34))),(30,(((33,32),31),29))),(49,(50,(54,(53,(55,(60,(((63,62),(((65,64),(((69,68),((71,70),(67,66))),61)),(52,51))),((59,58),(57,(56,(28,20)))))))))))))))))))),19),(22,(18,13)))))),11)),10),8)),7),6),5),4),(2,3),1);
   tree tree_270 [p = 0.000, P = 0.007] = [&W 0.000025] ((((((9,(((12,((16,(17,((15,14),(19,((21,((75,25),(24,(23,(77,(26,(76,(27,((((72,((74,73),35)),((46,(47,((48,((45,44),43)),((42,41),40)))),((38,(39,(37,36))),34))),((((33,32),31),30),29)),(49,((55,(54,53)),(60,((((63,62),((66,(65,64)),((((71,70),(69,68)),67),61))),((52,51),50)),(57,(58,(59,(56,(28,20)))))))))))))))))),(18,(22,13))))))),11)),10),8)),7),6),5),4),(2,3),1);
   tree tree_271 [p = 0.000, P = 0.007] = [&W 0.000025] ((((((9,(((12,((17,(16,((15,14),((22,18),(19,((75,21),(23,((25,(77,(26,(27,(28,((((73,(74,(72,35))),((46,(((48,47),((45,44),43)),((42,41),40))),((37,((39,38),36)),34))),(((33,32),31),(30,29))),(49,((76,50),((55,((54,53),(((58,(59,57)),56),(60,(66,(((63,62),((65,64),(((71,70),((69,68),67)),61))),(52,51))))))),20))))))))),(24,13))))))))),11)),10),8)),7),6),5),4),(2,3),1);
   tree tree_272 [p = 0.000, P = 0.007] = [&W 0.000025] ((((((9,(((12,((16,(17,((15,14),(19,(((75,(21,(24,(77,(25,(76,(26,(27,((((((48,47),(((45,44),43),((42,41),40))),(46,(((74,73),72),35))),((38,(39,(37,36))),34)),(30,(((33,32),31),29))),(49,(50,(54,(53,(55,((60,(((63,62),((65,64),(((69,68),((71,70),(67,66))),61))),(52,51))),(((59,58),57),(56,(28,20)))))))))))))))))),(23,18)),(22,13)))))),11)),10),8)),7),6),5),4),(2,3),1);
   tree tree_273 [p = 0.000, P = 0.007] = [&W 0.000025] ((((((9,(((12,((16,(17,((15,14),(((23,(24,(25,(77,(76,(28,(26,(27,(((((48,(47,(((45,44),43),((42,41),40)))),(46,((73,(74,72)),35))),((38,(39,(37,36))),34)),(30,(((33,32),31),29))),(49,(50,(54,(55,(53,(60,((((63,62),((65,64),(66,((((71,70),(69,68)),67),61)))),(52,51)),(58,(57,(59,(56,20)))))))))))))))))))),19),((75,21),(22,(18,13))))))),11)),10),8)),7),6),5),4),(2,3),1);
   tree tree_274 [p = 0.000, P = 0.007] = [&W 0.000025] ((((((9,(((12,11),((((((((75,22),21),19),((25,(24,(77,(76,(26,(27,(((((((48,47),46),((45,44),43)),((42,41),40)),(((39,(38,37)),36),34)),((74,(73,(72,35))),(30,(((33,32),31),29)))),(((53,(54,(55,((((59,58),57),56),(((63,62),((65,64),(((69,68),((71,70),(67,66))),61))),(60,(52,51))))))),50),(49,(28,20)))))))))),(23,18))),17),16),(15,14)),(13,10))),8)),7),6),5),4),(2,3),1);
   tree tree_275 [p = 0.000, P = 0.007] = [&W 0.000025] ((((((9,(((12,11),(((((((75,21),(25,(23,(24,(77,(26,(28,(27,((((46,(47,(((45,44),(48,43)),((42,41),40)))),((38,(39,(37,36))),34)),((((74,73),72),35),(30,(((33,32),31),29)))),(((76,50),49),((54,(55,(53,(60,((((59,58),57),56),(((63,62),((65,64),((68,(69,((71,70),(67,66)))),61))),(52,51))))))),20))))))))))),19),17),16),(15,14)),((22,(18,13)),10))),8)),7),6),5),4),(2,3),1);
   tree tree_276 [p = 0.000, P = 0.007] = [&W 0.000025] ((((((9,(((12,11),((((22,18),((((23,(24,(26,((77,76),(27,((((((74,73),72),35),((46,(((48,47),((45,44),43)),((42,41),40))),((38,(39,(37,36))),34))),(30,(((33,32),31),29))),(28,(49,(50,((54,((55,53),((((59,58),57),56),(60,(((63,62),((65,64),((69,(68,(67,((71,70),66)))),61))),(52,51)))))),20)))))))))),((75,21),(25,19))),17),16)),(15,14)),(13,10))),8)),7),6),5),4),(2,3),1);
   tree tree_277 [p = 0.000, P = 0.007] = [&W 0.000025] ((((((9,(((12,11),(((22,18),(((((75,((25,24),(23,(77,(26,(76,(27,(((((48,(47,46)),(((45,44),43),((42,41),40))),((72,((74,73),35)),(((38,37),(39,36)),34))),(30,(((33,32),31),29))),(49,(50,(((54,53),(55,(((59,(58,57)),56),(60,((((63,62),((65,64),((67,((69,68),((71,70),66))),61))),(52,51)),28))))),20))))))))))),(21,19)),17),16),(15,14))),(13,10))),8)),7),6),5),4),(2,3),1);
   tree tree_278 [p = 0.000, P = 0.007] = [&W 0.000025] ((((((9,(((12,11),((17,(16,(15,(14,(((25,(24,(23,(76,(77,(26,(27,(28,((((((48,(47,((45,44),43))),((42,41),40)),(46,((74,73),(72,35)))),((38,(39,(37,36))),34)),(30,(((33,32),31),29))),(49,(50,((54,53),((55,(60,((57,(58,(59,56))),((63,(62,((65,64),(((69,68),(71,(67,(70,66)))),61)))),(52,51))))),20))))))))))))),(75,(21,19))),(22,(18,13))))))),10)),8)),7),6),5),4),(2,3),1);
   tree tree_279 [p = 0.000, P = 0.007] = [&W 0.000025] ((((((9,((11,((16,(17,(15,(14,(19,((22,18),((23,(25,(24,(26,(76,((77,28),(27,(((((74,73),(72,35)),((46,(48,(47,(((45,44),43),((42,41),40))))),((39,(38,(37,36))),34))),(30,(((33,32),31),29))),(49,(((54,53),(55,(60,((62,(63,((65,64),((68,(69,((71,70),(67,66)))),61)))),((57,(58,(59,56))),(52,51)))))),(50,20))))))))))),(75,(21,13))))))))),(12,10))),8)),7),6),5),4),(2,3),1);
   tree tree_280 [p = 0.000, P = 0.007] = [&W 0.000025] ((((((9,(((12,11),(((((24,(23,(25,(76,(77,(26,(27,((((46,((48,47),(((45,44),43),((42,41),40)))),(((74,73),(72,35)),((38,(39,(37,36))),34))),(30,(((33,32),31),29))),(49,(50,(54,(53,(55,(60,(28,((57,(58,(59,56))),((62,(63,((65,64),((68,(69,((71,70),(67,66)))),61)))),((52,51),20)))))))))))))))))),(75,(21,19))),17),16),(15,(14,(((22,18),13),10))))),8)),7),6),5),4),(2,3),1);
   tree tree_281 [p = 0.000, P = 0.007] = [&W 0.000025] ((((((9,(((12,11),((16,(17,(14,(15,((22,21),((75,(23,(24,(77,((76,25),(26,(27,((((46,(48,(47,(((45,44),43),((42,41),40))))),((38,(39,(37,36))),34)),(((74,73),(72,35)),(((33,32),31),(30,29)))),(49,(50,((55,(60,(((62,(63,((65,64),(((69,68),((71,70),(67,66))),61)))),(52,51)),((57,(58,(59,56))),28)))),(54,(53,20))))))))))))),(18,(19,13)))))))),10)),8)),7),6),5),4),(2,3),1);
   tree tree_282 [p = 0.000, P = 0.007] = [&W 0.000025] ((((((9,(((12,11),(((17,16),(14,(15,((19,((24,(77,(25,(76,(26,(27,((((72,((74,73),35)),((47,(46,(48,(((45,44),43),((42,41),40))))),((38,(39,(37,36))),34))),(((33,32),31),(30,29))),(49,(50,(((54,53),(55,(60,(((63,(62,((65,64),(((69,68),(67,((71,70),66))),61)))),(52,51)),((57,(58,(59,56))),28))))),20)))))))))),(23,18))),((75,21),(22,13)))))),10)),8)),7),6),5),4),(2,3),1);
   tree tree_283 [p = 0.000, P = 0.007] = [&W 0.000025] ((((((9,(((12,11),(((22,18),(((((75,21),(23,(24,(77,(25,((76,26),(27,((((74,((73,72),35)),((46,(48,(47,(((45,44),43),((42,41),40))))),(((39,38),(37,36)),34))),(30,(((33,32),31),29))),(49,(54,(53,(55,((52,51),(((63,(62,((65,64),(((69,68),((71,70),(67,66))),61)))),60),(((59,58),57),(28,(56,(50,20)))))))))))))))))),19),(17,16)),(15,14))),(13,10))),8)),7),6),5),4),(2,3),1);
   tree tree_284 [p = 0.000, P = 0.007] = [&W 0.000025] ((((((9,(((12,11),((((((21,(75,(23,(24,(77,(76,((26,25),(27,(((((47,46),((48,((45,44),43)),((42,41),40))),(((74,73),(72,35)),(((38,(39,37)),36),34))),(30,(((33,32),31),29))),(49,((54,((55,53),((((59,58),57),56),((((63,62),((65,64),((67,((69,68),((71,70),66))),61))),60),(52,51))))),(50,(28,20))))))))))))),19),17),16),(15,14)),((18,(22,13)),10))),8)),7),6),5),4),(2,3),1);
   tree tree_285 [p = 0.000, P = 0.007] = [&W 0.000025] ((((((9,(((12,11),((((((21,(75,(25,(23,(24,(77,(26,(28,((((74,73),(72,35)),((30,(((33,32),31),29)),((47,(46,(48,(((45,44),43),((42,41),40))))),(((38,(39,(37,36))),34),27)))),(76,(49,((((54,53),(55,((((59,58),57),56),(((63,62),((65,64),(((((71,70),(69,68)),67),66),61))),(60,(52,51)))))),50),20)))))))))))),19),17),16),(15,14)),((18,13),(22,10)))),8)),7),6),5),4),(2,3),1);
   tree tree_286 [p = 0.000, P = 0.007] = [&W 0.000025] ((((((9,(((12,11),((15,((17,16),((((75,21),(23,(24,((77,25),(26,(27,(((((76,74),(73,(72,35))),(((47,(48,46)),(((45,44),43),((42,41),40))),((38,(39,(37,36))),34))),((((33,32),31),30),29)),(28,(49,(((53,(54,(55,(((59,(58,57)),56),((((63,62),((65,64),(((69,68),(67,((71,70),66))),61))),60),(52,51)))))),50),20)))))))))),19),(18,(22,14))))),(13,10))),8)),7),6),5),4),(2,3),1);
   tree tree_287 [p = 0.000, P = 0.007] = [&W 0.000025] ((((((9,(((12,11),((((((75,21),(23,(77,(24,(25,(26,(27,((((73,(74,(72,35))),((48,(46,(47,(((45,44),43),((42,41),40))))),(((39,38),(37,36)),34))),(30,(((33,32),31),29))),(76,(49,((53,(54,(55,((52,51),(60,(((63,62),((65,64),(66,(((71,70),((69,68),67)),61)))),(((58,57),(59,56)),28))))))),(50,20)))))))))))),19),(17,16)),(15,14)),(13,((22,18),10)))),8)),7),6),5),4),(2,3),1);
   tree tree_288 [p = 0.000, P = 0.007] = [&W 0.000025] ((((((9,(((12,11),(((((((75,21),(23,(24,(25,(77,(26,(27,((((46,(47,((48,((45,44),43)),((42,41),40)))),((74,(73,(72,35))),((38,(39,(37,36))),34))),(30,(((33,32),31),29))),(49,(76,((53,(54,(55,(60,(((57,(58,(59,56))),(52,(51,50))),((63,62),((65,64),(((69,68),((71,70),(67,66))),(61,28))))))))),20))))))))))),19),17),16),(15,14)),((22,(18,13)),10))),8)),7),6),5),4),(2,3),1);
   tree tree_289 [p = 0.000, P = 0.007] = [&W 0.000025] ((((((9,(((12,11),((22,18),(((((75,(21,(23,(25,(24,(76,(77,(26,(27,((((46,(((48,47),((45,44),43)),((42,41),40))),(((74,73),(72,35)),((38,(39,(37,36))),34))),(30,(((33,32),31),29))),(49,(50,(54,(53,(55,((60,((63,(62,((65,64),(((69,68),((71,70),(67,66))),61)))),(52,51))),((58,(59,57)),(56,(28,20))))))))))))))))))),19),(17,16)),(15,14)),(13,10)))),8)),7),6),5),4),(2,3),1);
   tree tree_290 [p = 0.000, P = 0.007] = [&W 0.000025] ((((((9,(((12,11),(((((((75,(22,21)),19),(23,((76,24),(25,((77,(26,(((((53,(54,(55,(((59,(58,57)),56),(60,(((63,62),((65,64),(((69,68),((71,70),(67,66))),61))),(52,51))))))),50),49),((30,(((33,32),31),29)),((((42,41),40),(((45,44),43),(47,(48,(46,((73,72),(74,35))))))),(((38,(39,(37,36))),34),27)))),(28,20)))),18))))),17),16),(15,14)),(13,10))),8)),7),6),5),4),(2,3),1);
   tree tree_291 [p = 0.000, P = 0.007] = [&W 0.000025] ((((((9,(((12,11),((((((25,(24,(23,(77,(26,(28,(((76,(((53,(54,(55,((57,(59,(58,56))),(((63,62),((65,64),(((69,68),((71,70),(67,66))),61))),(60,(52,51))))))),50),49)),((30,(((33,32),31),29)),(((74,73),(72,35)),(((47,(48,46)),(((45,44),43),((42,41),40))),(34,((38,(39,(37,36))),27)))))),20))))))),(75,(21,19))),17),16),(15,14)),((18,13),(22,10)))),8)),7),6),5),4),(2,3),1);
   tree tree_292 [p = 0.000, P = 0.007] = [&W 0.000025] ((((((9,(((12,11),(((((((75,21),((77,25),(24,(23,(26,(27,(((((74,73),72),35),(((46,((48,47),(((45,44),43),((42,41),40)))),((38,(39,(37,36))),34)),(((33,32),31),(30,29)))),(49,(76,(50,(53,(54,(55,((52,51),((60,(((59,58),57),56)),(63,(62,((((69,68),(71,((70,67),66))),61),((65,64),(28,20)))))))))))))))))))),19),17),16),(15,14)),(13,(18,(22,10))))),8)),7),6),5),4),(2,3),1);
   tree tree_293 [p = 0.000, P = 0.007] = [&W 0.000025] ((((((9,(((12,11),((((((25,24),((77,23),(76,(26,((((((46,((48,47),(((45,44),43),((42,41),40)))),((74,73),(72,35))),((38,(39,(37,36))),34)),(30,(((33,32),31),29))),27),(49,(50,(54,(53,(55,((((59,58),57),56),(60,((52,51),((((65,64),(((69,68),((71,70),(67,66))),61)),28),((63,62),20))))))))))))))),(75,(21,19))),17),16),(15,(14,((22,18),(13,10)))))),8)),7),6),5),4),(2,3),1);
   tree tree_294 [p = 0.000, P = 0.007] = [&W 0.000025] ((((((9,(((12,((17,(16,(14,(15,(19,((21,(75,(25,(24,(23,(77,(76,(26,(27,((((((47,46),(48,((45,44),43))),((42,41),40)),((38,(39,(37,36))),34)),(((74,73),(72,35)),(30,(((33,32),31),29)))),(49,((54,53),(55,(60,(((63,(62,((65,64),((69,(68,(67,(70,(71,66))))),61)))),(52,51)),((57,(58,(59,(56,50)))),(28,20))))))))))))))))),(18,(22,13)))))))),11)),10),8)),7),6),5),4),(2,3),1);
   tree tree_295 [p = 0.000, P = 0.007] = [&W 0.000025] ((((((9,(((12,((17,(16,(14,(15,(19,((((75,25),21),(23,(24,(76,(26,(77,(27,((((73,(74,(72,35))),((((47,46),(48,((45,44),43))),((42,41),40)),(((39,38),(37,36)),34))),(30,(((33,32),31),29))),((50,((54,53),(55,(((59,(58,57)),56),(60,((52,51),(63,(62,((65,64),(61,(((69,68),(71,(70,66))),(67,28)))))))))))),(49,20)))))))))),(18,(22,13)))))))),11)),10),8)),7),6),5),4),(2,3),1);
   tree tree_296 [p = 0.000, P = 0.007] = [&W 0.000025] ((((((9,(((12,((16,(17,(14,(15,((76,(22,18)),(21,((75,(25,((23,(24,(77,(26,(27,(((((46,(47,(48,(((45,44),43),((42,41),40))))),(((74,73),72),35)),(((39,38),(37,36)),34)),(((33,32),31),(30,29))),(49,(50,((54,53),(55,(60,(((63,62),(((65,64),(((69,68),((71,70),67)),61)),((52,51),(66,28)))),((59,(58,57)),(56,20)))))))))))))),19))),13))))))),11)),10),8)),7),6),5),4),(2,3),1);
   tree tree_297 [p = 0.000, P = 0.007] = [&W 0.000025] ((((((9,(((12,((17,(16,(14,(15,((21,(75,((23,(24,(77,(25,(28,(26,(27,(((46,(47,(48,(((45,44),43),((42,41),40))))),((((74,73),72),35),((38,(39,(37,36))),34))),((30,(((33,32),31),29)),((76,(((54,53),(55,((60,((58,(59,57)),56)),(((63,62),((65,64),(66,(((69,68),((71,70),67)),61)))),(52,51))))),50)),(49,20))))))))))),19))),(22,(18,13))))))),11)),10),8)),7),6),5),4),(2,3),1);
   tree tree_298 [p = 0.000, P = 0.007] = [&W 0.000025] ((((((9,(((12,((17,(16,(14,((19,15),((21,(75,(25,(76,(24,(23,(77,(26,(27,((((72,((74,73),35)),((46,(47,(48,(((45,44),43),((42,41),40))))),((38,(39,(37,36))),34))),(30,(((33,32),31),29))),((49,28),(50,((55,((((63,(62,((65,64),(((69,68),((71,70),(67,66))),61)))),60),(((59,58),57),56)),(52,51))),(54,(53,20))))))))))))))),(18,(22,13))))))),11)),10),8)),7),6),5),4),(2,3),1);
   tree tree_299 [p = 0.000, P = 0.007] = [&W 0.000025] ((((((9,(((12,(((15,14),((17,16),(((((75,25),21),(23,((76,24),(26,(77,((28,(((((74,73),72),35),(30,(((33,32),31),29))),((46,(47,(48,(((45,44),43),((42,41),40))))),(((38,(39,(37,36))),34),27)))),(((((54,53),(55,(60,(((58,(59,57)),56),(((63,62),((65,64),(((69,68),((71,70),(67,66))),61))),(52,51)))))),50),49),20))))))),19),(18,(22,13))))),11)),10),8)),7),6),5),4),(2,3),1);
   tree tree_300 [p = 0.000, P = 0.007] = [&W 0.000025] ((((((9,(((12,(((15,14),((17,16),(((75,21),((25,(23,(24,(77,(76,(26,(27,(((74,((73,72),35)),((46,(((48,47),((45,44),43)),((42,41),40))),((38,(39,(37,36))),34))),((30,(((33,32),31),29)),(49,(50,((54,53),(55,((((63,62),((65,64),(((69,68),(67,(71,(70,66)))),61))),(60,(52,51))),(((59,58),57),(56,(28,20))))))))))))))))),19)),(18,(22,13))))),11)),10),8)),7),6),5),4),(2,3),1);
   tree tree_301 [p = 0.000, P = 0.008] = [&W 0.000025] ((((((9,(((12,((16,(17,(14,(15,(((23,(24,(76,(26,((77,28),(27,((((((42,41),40),(((45,44),43),(47,(48,(46,(72,((74,73),35))))))),((38,(39,(37,36))),34)),(30,(((33,32),31),29))),(49,(50,(54,(53,(55,(((63,(62,((65,64),(((69,68),(71,(70,(67,66)))),61)))),(60,(52,51))),(57,(58,(59,(56,20))))))))))))))))),((25,(75,21)),19)),(18,(22,13))))))),11)),10),8)),7),6),5),4),(2,3),1);
   tree tree_302 [p = 0.000, P = 0.008] = [&W 0.000025] ((((((9,(((12,((16,(17,(19,(14,(15,((((22,21),(75,((77,23),(24,(25,(26,(76,(27,(((46,((48,(47,(((45,44),43),((42,41),40)))),((74,(73,(72,35))),((38,(39,(37,36))),34)))),(30,(((33,32),31),29))),(49,(50,(53,(54,(55,(((((63,62),((65,64),(((69,68),(67,((71,70),66))),61))),60),(52,51)),((58,(59,57)),(56,(28,20)))))))))))))))))),18),13)))))),11)),10),8)),7),6),5),4),(2,3),1);
   tree tree_303 [p = 0.000, P = 0.008] = [&W 0.000025] ((((((9,(((12,(((22,18),(14,(15,((17,16),(((75,21),(23,(25,(24,(77,(26,(27,(28,((((38,(39,(37,36))),34),((46,((48,47),(((45,44),43),((42,41),40)))),((72,((74,73),35)),((((33,32),31),30),29)))),((76,49),((53,(54,(55,(60,(((58,(59,57)),56),(((63,62),((65,64),(((69,68),(67,((71,70),66))),61))),(52,51))))))),(50,20)))))))))))),(19,13)))))),11)),10),8)),7),6),5),4),(2,3),1);
   tree tree_304 [p = 0.000, P = 0.008] = [&W 0.000025] ((((((9,(((12,11),(16,(17,(15,(14,(((23,(24,(25,(77,(76,(26,(27,((((46,(48,(47,(((45,44),43),((42,41),40))))),(((39,38),(37,36)),34)),((((74,73),72),35),(30,(((33,32),31),29)))),(49,(50,((54,53),(55,((52,51),(60,(((63,62),((65,64),((67,(68,(69,(71,(70,66))))),61))),((59,(58,57)),(56,(28,20)))))))))))))))))),(75,(22,(21,13)))),((19,18),10))))))),8)),7),6),5),4),(2,3),1);
   tree tree_305 [p = 0.000, P = 0.008] = [&W 0.000025] ((((((9,(((12,((14,(15,(16,(17,((75,21),((19,((23,(24,(77,((76,26),(27,(((((48,47),((46,((45,44),43)),((42,41),40))),((38,(39,(37,36))),((((74,73),72),35),34))),(((33,32),31),(30,29))),(49,((54,53),(55,(60,((63,(62,((65,64),(61,((69,68),((67,66),(71,(70,(51,50))))))))),((57,52),(58,(59,(56,(28,20)))))))))))))))),(25,18))),(22,13))))))),11)),10),8)),7),6),5),4),(2,3),1);
   tree tree_306 [p = 0.000, P = 0.008] = [&W 0.000025] ((((((9,(((12,11),((17,16),(15,(14,((((75,21),(23,(24,(77,(25,(76,(26,(27,(((((47,((48,((45,44),43)),((42,41),40))),(46,((74,73),(72,35)))),((38,(39,(37,36))),34)),(30,(((33,32),31),29))),(49,(50,((54,53),(55,(60,((((63,62),((65,64),((69,(68,(71,(67,(70,66))))),61))),(52,51)),((59,58),(57,(56,(28,20))))))))))))))))))),((19,18),(22,13))),10))))),8)),7),6),5),4),(2,3),1);
   tree tree_307 [p = 0.000, P = 0.008] = [&W 0.000025] ((((((9,(((12,11),(16,(17,(15,(14,((75,((76,(23,(24,(25,(77,(26,(27,((((46,((48,47),(((45,44),43),((42,41),40)))),((38,(39,(37,36))),((73,((74,72),35)),34))),(30,(((33,32),31),29))),(49,(53,(54,(55,(60,((((63,62),((65,64),((69,68),((67,((71,70),66)),61)))),(52,(51,50))),(57,((59,58),(56,(28,20)))))))))))))))))),(21,19))),(22,(13,(18,10))))))))),8)),7),6),5),4),(2,3),1);
   tree tree_308 [p = 0.000, P = 0.008] = [&W 0.000025] ((((((9,(((12,((14,(15,((17,16),(19,((21,(75,(((77,24),(25,(76,(26,(27,(((((((47,46),(48,((45,44),43))),((42,41),40)),(74,((73,72),35))),((38,((39,37),36)),34)),(30,(((33,32),31),29))),(49,(50,(54,(53,(55,((60,(((63,62),(66,((65,64),((68,(69,((71,70),67))),61)))),(52,51))),((59,58),(57,(56,(28,20)))))))))))))))),(23,18)))),(22,13)))))),11)),10),8)),7),6),5),4),(2,3),1);
   tree tree_309 [p = 0.000, P = 0.008] = [&W 0.000025] ((((((9,(((12,(((((((23,(77,(24,(25,(76,(26,(27,((30,(((33,32),31),29)),((((73,(74,72)),35),((46,(47,(((45,44),43),(48,((42,41),40))))),((38,(39,(37,36))),34))),(49,(54,(55,(53,(60,(((63,62),((65,64),(61,((69,68),((71,70),(66,(67,51))))))),(57,(59,(58,((52,50),(56,(28,20))))))))))))))))))))),((75,21),19)),17),16),14),(15,((22,18),13))),11)),10),8)),7),6),5),4),(2,3),1);
   tree tree_310 [p = 0.000, P = 0.008] = [&W 0.000025] ((((((9,(((12,(((17,16),(14,(15,((75,(((24,23),(77,(25,(76,(26,(27,((((46,(47,(48,(((45,44),43),((42,41),40))))),((38,(39,(37,36))),34)),(((74,73),(72,35)),(30,(((33,32),31),29)))),(49,(50,(55,(54,(53,(60,((((63,62),((65,64),((67,((69,68),(71,(70,66)))),61))),(52,51)),(59,(58,(57,(56,(28,20))))))))))))))))))),(21,19))),(22,(18,13)))))),11)),10),8)),7),6),5),4),(2,3),1);
   tree tree_311 [p = 0.000, P = 0.008] = [&W 0.000025] ((((((9,(((12,11),(16,(17,(15,(14,((22,(18,13)),((21,((23,(24,(77,((76,26),(27,((((((74,73),72),35),((46,((48,(47,((45,44),43))),((42,41),40))),((38,(39,(37,36))),34))),(30,(((33,32),31),29))),((((53,(54,(55,(60,((((59,58),57),56),(((65,64),(((69,68),((71,70),(67,66))),61)),((63,62),(52,51)))))))),50),49),(28,20)))))))),19)),((75,25),10)))))))),8)),7),6),5),4),(2,3),1);
   tree tree_312 [p = 0.000, P = 0.008] = [&W 0.000025] ((((((9,(((12,11),(16,(17,(15,(14,(((22,18),13),(((23,(24,(77,(76,(26,(27,(((74,(72,(73,35))),(((46,(((48,47),((45,44),43)),((42,41),40))),((39,(38,(37,36))),34)),(30,(((33,32),31),29)))),(49,(50,(53,(54,(55,(((((59,58),57),56),(60,((63,62),(((65,64),(((69,68),(71,(70,(67,66)))),61)),(52,51))))),(28,20)))))))))))))),((75,21),19)),(25,10)))))))),8)),7),6),5),4),(2,3),1);
   tree tree_313 [p = 0.000, P = 0.008] = [&W 0.000025] ((((((9,(((((16,(17,((15,14),((21,(75,(((24,23),(25,(77,(76,(26,(((30,(((33,32),31),29)),(((46,((48,((45,44),43)),(47,((42,41),40)))),((((74,73),72),35),(((39,38),(37,36)),34))),27)),(49,(50,((54,53),(55,((60,((63,(62,((65,64),(((69,68),(67,(70,(71,66)))),61)))),(52,51))),(57,((59,58),(56,(28,20))))))))))))))),19))),(22,(18,13)))))),12),11),10),8)),7),6),5),4),(2,3),1);
   tree tree_314 [p = 0.000, P = 0.008] = [&W 0.000025] ((((((9,(((((17,(16,(15,(14,((((75,21),(25,(23,(24,(77,(76,(26,(27,(((((48,(47,(((45,44),43),((42,41),40)))),(46,(((74,73),72),35))),((38,(39,(37,36))),34)),(30,(((33,32),31),29))),(49,(54,(53,(55,(((62,(63,((65,64),((68,(69,((71,70),(67,66)))),61)))),(60,(52,(51,50)))),((59,(58,57)),(56,(28,20))))))))))))))))),19),(18,(22,13))))))),12),11),10),8)),7),6),5),4),(2,3),1);
   tree tree_315 [p = 0.000, P = 0.008] = [&W 0.000025] ((((((9,(((((15,((17,16),(14,((22,((25,(24,(23,(77,(76,(26,(27,((((((48,47),(((45,44),43),((42,41),40))),(46,((73,(74,72)),35))),((38,(39,(37,36))),34)),(30,(((33,32),31),29))),(49,(50,(55,((54,53),((52,51),(60,((63,(62,((65,64),(61,((69,68),(71,(70,(67,(66,28))))))))),(58,(57,(59,(56,20))))))))))))))))))),(75,(21,19)))),(18,13))))),12),11),10),8)),7),6),5),4),(2,3),1);
   tree tree_316 [p = 0.000, P = 0.008] = [&W 0.000025] (((13,((((9,(((((15,((17,16),((19,(22,(21,(75,((24,(23,(76,(77,(26,(27,((((46,(47,(((45,44),43),(48,((42,41),40))))),((74,(73,(72,35))),(((39,38),(37,36)),34))),(30,(((33,32),31),29))),(49,(50,((54,53),(55,((60,(((63,62),((65,64),(((69,68),((71,70),(67,66))),61))),(52,51))),((((59,58),57),28),(56,20)))))))))))))),(25,18)))))),14))),12),11),10),8)),7),6),5)),4),(2,3),1);
   tree tree_317 [p = 0.000, P = 0.008] = [&W 0.000025] (((13,((((9,(((12,11),((15,(16,(17,((((75,(22,21)),(23,(24,(77,(25,(76,(26,(27,((((47,(48,(46,(((45,44),43),((42,41),40))))),((((74,73),72),35),((38,(39,(37,36))),34))),(30,(((33,32),31),29))),(49,(50,((54,53),(55,(60,((((63,62),((65,64),(((69,68),((71,70),(67,66))),61))),(52,51)),(28,(57,((59,58),(56,20))))))))))))))))))),(19,18)),14)))),10)),8)),7),6),5)),4),(2,3),1);
   tree tree_318 [p = 0.000, P = 0.008] = [&W 0.000025] ((((((9,((((((17,15),(16,(14,((((75,21),(23,(24,(25,(77,(76,(26,(27,(((((48,(47,((45,44),43))),((42,41),40)),((46,(72,((74,73),35))),((38,(39,(37,36))),34))),(30,(((33,32),31),29))),(49,(50,((54,53),(55,(60,((62,(63,((52,51),((65,64),(61,((69,68),(((71,70),66),(67,28)))))))),((59,58),(57,(56,20)))))))))))))))))),19),(22,(18,13)))))),12),11),10),8)),7),6),5),4),(2,3),1);
   tree tree_319 [p = 0.000, P = 0.008] = [&W 0.000025] ((((13,(((9,(((12,11),((16,(17,((((75,21),(25,(24,(23,(76,(77,(26,(27,(28,((((38,(39,(37,36))),34),(((46,(48,(47,(((45,44),43),((42,41),40))))),(((74,73),72),35)),(30,(((33,32),31),29)))),((((55,((54,53),(60,(((63,62),((65,64),(((69,68),(67,((71,70),66))),61))),((57,(59,(58,56))),(52,51)))))),50),49),20))))))))))),19),(((22,18),15),14)))),10)),8)),7),6)),5),4),(2,3),1);
   tree tree_320 [p = 0.000, P = 0.008] = [&W 0.000025] ((((13,(((9,(((((15,((17,16),((19,(22,(75,(21,((23,(76,((77,26),(27,(((46,(((48,47),(((45,44),43),((42,41),40))),((74,(73,(72,35))),((38,(39,(37,36))),34)))),(30,(((33,32),31),29))),(49,(50,(53,(54,(55,(60,((((63,62),((65,64),((68,(69,((71,70),(67,66)))),61))),(52,51)),(((59,58),57),(28,(56,20))))))))))))))),(24,(25,18))))))),14))),12),11),10),8)),7),6)),5),4),(2,3),1);
   tree tree_321 [p = 0.000, P = 0.008] = [&W 0.000025] ((((13,(((9,(((12,11),((16,(17,(15,((((22,((75,21),((25,24),(76,(23,(26,(77,(27,((((46,((48,(47,((45,44),43))),((42,41),40))),((37,((39,38),36)),34)),((72,((74,73),35)),(30,(((33,32),31),29)))),(49,(54,(53,(55,(60,((((63,(62,((65,64),((((71,70),(69,68)),(67,66)),61)))),(52,51)),50),(57,(58,(59,(56,(28,20)))))))))))))))))))),19),18),14)))),10)),8)),7),6)),5),4),(2,3),1);
   tree tree_322 [p = 0.000, P = 0.008] = [&W 0.000025] ((((13,(((9,(((12,11),((16,(17,(((22,((21,(75,((23,((25,24),(77,(76,(26,(27,(((46,(47,(48,(((45,44),43),((42,41),40))))),((((74,73),(72,35)),(((39,38),(37,36)),34)),((((33,32),31),30),29))),(49,((54,53),(55,(60,((52,51),(((63,62),((65,64),((69,(68,((71,70),(67,66)))),61))),(50,(57,(58,(59,(56,(28,20))))))))))))))))))),19))),18)),15),14))),10)),8)),7),6)),5),4),(2,3),1);
   tree tree_323 [p = 0.000, P = 0.008] = [&W 0.000025] (((13,((((9,(((((17,16),(15,((19,((21,((75,25),(23,((76,26),(24,(77,(27,(((73,(74,(72,35))),(((46,(((48,47),((45,44),43)),((42,41),40))),((38,(39,(37,36))),34)),(30,(((33,32),31),29)))),(49,(((54,(53,(55,(((((63,62),((65,64),((68,(69,((71,70),(67,66)))),61))),60),(57,(59,(58,56)))),(52,51))))),50),(28,20))))))))))),(22,18))),14))),(12,11)),10),8)),7),6),5)),4),(2,3),1);
   tree tree_324 [p = 0.000, P = 0.008] = [&W 0.000025] (((13,((((9,(((12,11),((17,(16,((22,((75,21),(25,(23,((24,(76,(77,(26,(27,((((46,((48,47),(((45,44),43),((42,41),40)))),(((74,73),(72,35)),((38,(39,(37,36))),34))),(30,(((33,32),31),29))),(49,(50,(((54,53),(55,(60,((58,((59,57),56)),((63,62),((52,51),((65,64),(61,(66,(67,((69,68),((71,70),28)))))))))))),20))))))))),18))))),(15,(19,14))))),10)),8)),7),6),5)),4),(2,3),1);
   tree tree_325 [p = 0.000, P = 0.008] = [&W 0.000025] (((13,((((9,(((12,11),((17,(16,(((75,21),((24,(23,(77,(25,(76,(26,(27,((((((48,(47,46)),((45,44),43)),((42,41),40)),((38,(39,(37,36))),34)),(((74,(73,72)),35),(30,(((33,32),31),29)))),(49,(50,((54,53),(55,((60,((63,62),((65,64),(61,((69,68),((67,66),(71,(70,51)))))))),((57,((59,58),52)),(56,(28,20)))))))))))))))),(19,18))),((22,15),14)))),10)),8)),7),6),5)),4),(2,3),1);
   tree tree_326 [p = 0.000, P = 0.008] = [&W 0.000025] (((13,((((9,(((12,11),((17,(16,((((24,(23,(25,(77,(76,(26,(27,((((46,(47,(48,(((45,44),43),((42,41),40))))),(((38,(39,(37,36))),(74,(73,(72,35)))),34)),(30,(((33,32),31),29))),(49,(50,(((54,53),(55,(((58,(59,57)),56),(60,(((63,62),((65,64),((68,(69,((71,70),(67,66)))),61))),(52,51)))))),(28,20)))))))))))),((75,21),(19,18))),(22,15)),14))),10)),8)),7),6),5)),4),(2,3),1);
   tree tree_327 [p = 0.000, P = 0.008] = [&W 0.000025] (((13,((((9,(((12,11),((17,(16,(((((75,21),(23,((25,24),(76,(26,(77,(27,((((47,(48,(((45,44),43),((42,41),40)))),(46,(((74,73),72),35))),((38,(39,(37,36))),34)),((30,(((33,32),31),29)),(49,(50,(55,(54,(53,(60,(((63,(62,((65,64),((((71,70),(69,68)),(67,66)),61)))),(52,51)),(57,((59,58),(56,(28,20)))))))))))))))))))),19),(22,18)),(15,14)))),10)),8)),7),6),5)),4),(2,3),1);
   tree tree_328 [p = 0.000, P = 0.008] = [&W 0.000025] (((13,((((9,(((12,11),((16,(17,((((75,21),(23,(24,(25,(76,(77,(26,(27,(((((74,73),72),35),(((((47,(48,46)),((45,44),43)),((42,41),40)),(((39,38),(37,36)),34)),(30,(((33,32),31),29)))),(49,(50,(54,(53,(55,(60,((63,(62,((65,64),(61,(69,(68,((67,66),(71,(70,51))))))))),((58,(59,(57,52))),(56,(28,20))))))))))))))))))),(19,18)),(15,(22,14))))),10)),8)),7),6),5)),4),(2,3),1);
   tree tree_329 [p = 0.000, P = 0.008] = [&W 0.000025] ((((13,(((9,(((12,11),(16,(17,((((75,((25,24),(23,(76,(77,((28,26),(27,(((((((48,47),((45,44),43)),((42,41),40)),(46,(72,(74,(73,35))))),((38,(39,(37,36))),34)),(30,(((33,32),31),29))),(49,(50,((54,53),(55,((52,51),(((63,62),((65,64),((((71,70),(69,68)),(67,66)),61))),(60,((59,(58,57)),(56,20))))))))))))))))),(21,19)),(22,18)),(14,(15,10)))))),8)),7),6)),5),4),(2,3),1);
   tree tree_330 [p = 0.000, P = 0.008] = [&W 0.000025] ((((13,(((9,(((12,11),((((((21,((23,(24,(77,(25,(76,(26,(27,((((((74,73),72),35),((46,(((48,47),((45,44),43)),((42,41),40))),(((39,(38,37)),36),34))),(30,(((33,32),31),29))),(49,(53,(54,(55,(60,((((63,62),((65,64),(((69,68),(71,(70,(67,66)))),61))),(52,(51,50))),(((59,58),57),(56,(28,20))))))))))))))))),(75,19))),(22,18)),17),16),(15,14)),10)),8)),7),6)),5),4),(2,3),1);
   tree tree_331 [p = 0.000, P = 0.008] = [&W 0.000025] (((13,((((9,((((((22,18),(15,(((((75,21),((23,(24,(25,(76,(77,(26,(27,(((((48,(47,((46,((45,44),43)),((42,41),40)))),(72,((74,73),35))),((38,(39,(37,36))),34)),(30,(((33,32),31),29))),(49,(50,((54,53),(55,(60,((52,51),((63,(62,((65,64),(((69,68),(67,((71,70),66))),61)))),(59,(57,(58,(56,(28,20)))))))))))))))))))),19)),17),16),14))),12),11),10),8)),7),6),5)),4),(2,3),1);
   tree tree_332 [p = 0.000, P = 0.008] = [&W 0.000025] (((13,((((9,(((((17,(16,((19,(22,(21,((75,(23,((77,24),(25,(76,(26,(27,((((48,(47,(((45,44),43),((42,41),40)))),((46,(((74,73),72),35)),((38,(37,(39,36))),34))),(30,(((33,32),31),29))),(49,(53,(54,(55,(60,((52,51),(((63,62),((65,64),(((69,68),((71,70),(67,66))),61))),(((59,58),57),(56,(28,(50,20))))))))))))))))))),18)))),(15,14)))),12),11),10),8)),7),6),5)),4),(2,3),1);
   tree tree_333 [p = 0.000, P = 0.008] = [&W 0.000025] ((((13,(((9,(((((((19,(((75,25),(21,(23,((26,24),(76,(77,(27,((((74,((73,72),35)),((46,(47,((48,((45,44),43)),((42,41),40)))),((38,(39,(37,36))),34))),(30,(((33,32),31),29))),(49,(((54,(53,(55,((60,(((63,62),((65,64),((69,(68,(67,((71,70),66)))),61))),(((59,58),57),56))),(52,51))))),50),(28,20))))))))))),(22,18))),(17,16)),(15,14)),12),11),10),8)),7),6)),5),4),(2,3),1);
   tree tree_334 [p = 0.000, P = 0.008] = [&W 0.000025] ((((((9,((13,((12,11),((16,(17,((((75,21),(((24,23),(77,(25,(76,(26,(27,(((((74,73),(72,35)),((46,(((48,47),((45,44),43)),((42,41),40))),((38,(39,(37,36))),34))),(30,(((33,32),31),29))),(49,(((54,53),(55,((((59,58),57),56),((52,51),(60,((63,62),(((65,64),((((71,70),(69,68)),(67,66)),61)),50))))))),(28,20)))))))))),19)),(22,18)),(15,14)))),10))),8)),7),6),5),4),(2,3),1);
   tree tree_335 [p = 0.000, P = 0.008] = [&W 0.000025] ((((((9,((13,((12,11),((16,(17,(((((75,(25,(23,(24,(77,(26,(27,((((74,((73,72),35)),(30,(((33,32),31),29))),(((39,(38,(37,36))),34),((((48,47),((45,44),43)),((42,41),40)),(46,28)))),(49,(50,((54,53),(55,(60,((((63,62),((65,64),(((69,68),((71,70),(67,66))),61))),(52,51)),(((59,58),57),(56,20)))))))))))))))),(21,(76,19))),(22,18)),15),14))),10))),8)),7),6),5),4),(2,3),1);
   tree tree_336 [p = 0.000, P = 0.008] = [&W 0.000025] ((((((9,((13,((12,11),((((22,18),((((((75,21),((77,25),(23,(24,(76,(26,(27,((((((47,(48,46)),((45,44),43)),(((42,41),40),((74,73),(72,35)))),(((39,38),(37,36)),34)),((((33,32),31),30),29)),(49,(50,((54,53),(55,(((((63,62),((65,64),(((69,68),((71,70),(67,66))),61))),60),(52,51)),((58,(59,57)),(56,(28,20)))))))))))))))),19),17),16),15)),14),10))),8)),7),6),5),4),(2,3),1);
   tree tree_337 [p = 0.000, P = 0.008] = [&W 0.000025] ((((((9,((13,((12,11),((((((((75,21),(23,(((77,25),24),(26,(76,(27,((((((48,47),46),(((45,44),43),(((42,41),40),((74,73),(72,35))))),((38,(39,(37,36))),34)),((((33,32),31),30),29)),(49,(50,((54,53),(55,((((63,62),((65,64),(((69,68),((71,70),(67,66))),61))),60),((52,51),((58,(59,57)),(56,(28,20)))))))))))))))),19),17),16),((22,18),15)),14),10))),8)),7),6),5),4),(2,3),1);
   tree tree_338 [p = 0.000, P = 0.008] = [&W 0.000025] ((((((9,(13,(((12,11),((15,(((((((75,25),(23,((76,24),(77,(26,(27,(((((74,73),(72,35)),((46,((48,47),(((45,44),43),((42,41),40)))),((38,(39,(37,36))),34))),(30,(((33,32),31),29))),(28,(49,(((54,53),(55,(((58,(59,57)),56),(60,(((63,62),((65,64),((67,((69,68),((71,70),66))),61))),((52,51),50)))))),20)))))))))),19),((22,21),18)),17),16),14)),10)),8))),7),6),5),4),(2,3),1);
   tree tree_339 [p = 0.000, P = 0.008] = [&W 0.000025] ((((((9,(((14,(15,(16,(17,((19,18),((75,(23,(77,(24,(25,(76,(26,(27,((((73,72),(74,35)),((((48,(47,46)),(((45,44),43),((42,41),40))),((38,(39,(37,36))),34)),(30,(((33,32),31),29)))),(49,(50,(55,((54,53),(((((63,62),((65,64),((67,((69,68),((71,70),66))),61))),60),(52,51)),(((59,58),57),(56,(28,20))))))))))))))))),(21,(22,13)))))))),((12,11),10)),8)),7),6),5),4),(2,3),1);
   tree tree_340 [p = 0.000, P = 0.008] = [&W 0.000025] ((((((9,(((14,(15,((17,16),((19,18),((75,((77,23),(24,(25,(76,(26,(27,(((((74,73),72),35),(((47,(48,(46,(((45,44),43),((42,41),40))))),(((39,38),(37,36)),34)),(30,(((33,32),31),29)))),(49,(50,((54,53),(55,(((((63,62),((65,64),((67,(68,(69,(71,(70,66))))),61))),60),(52,51)),((59,(58,57)),(56,(28,20)))))))))))))))),(21,(22,13))))))),((12,11),10)),8)),7),6),5),4),(2,3),1);
   tree tree_341 [p = 0.000, P = 0.009] = [&W 0.000025] (((((13,((9,(((((((22,((75,25),(21,((23,(76,(24,((77,26),(27,((((48,(47,(((45,44),43),(46,((42,41),40))))),((38,(39,(37,36))),34)),((((74,73),72),35),(30,(((33,32),31),29)))),(49,(50,(((54,53),(55,((((59,58),57),56),(60,((52,51),((63,62),((65,64),(((69,68),(71,(70,(67,66)))),(61,28))))))))),20))))))))),(19,18))))),(17,16)),(15,14)),12),11),10),8)),7)),6),5),4),(2,3),1);
   tree tree_342 [p = 0.000, P = 0.009] = [&W 0.000025] (((((13,((9,(((12,11),((17,(16,(15,(((((75,21),((25,24),(23,(76,(77,(26,(27,(((((38,(39,(37,36))),34),((72,((74,73),35)),((46,(48,(47,(((45,44),43),((42,41),40))))),(30,(((33,32),31),29))))),28),(49,((((54,53),(55,(60,(((63,62),((65,64),(((69,68),(67,((71,70),66))),61))),((59,(57,(58,56))),(52,51)))))),50),20)))))))))),19),(22,18)),14)))),10)),8)),7)),6),5),4),(2,3),1);
   tree tree_343 [p = 0.000, P = 0.009] = [&W 0.000025] ((((((9,((13,((12,11),(((17,16),(((21,(75,((77,25),(23,((76,24),(26,(27,((((46,(47,(48,(((45,44),43),((42,41),40))))),((39,(38,(37,36))),34)),((72,((74,73),35)),(30,(((33,32),31),29)))),(49,((53,(54,(55,(60,(((63,(62,((65,64),((67,((69,68),(71,(70,66)))),61)))),(52,51)),((59,58),(57,(56,28)))))))),(50,20))))))))))),(22,18)),(19,(15,14)))),10))),8)),7),6),5),4),(2,3),1);
   tree tree_344 [p = 0.000, P = 0.009] = [&W 0.000025] (((((13,((9,(((12,11),(((17,16),((((23,(76,((77,24),(26,(27,((((46,((48,47),(((45,44),43),((42,41),40)))),((((39,38),37),36),34)),((72,((74,73),35)),(30,(((33,32),31),29)))),(49,(50,((54,53),(55,(60,((((63,62),((65,64),(((69,68),(67,((71,70),66))),61))),(52,51)),((58,(59,57)),(56,(28,20))))))))))))))),(75,(21,(25,19)))),(22,18)),(15,14))),10)),8)),7)),6),5),4),(2,3),1);
   tree tree_345 [p = 0.000, P = 0.009] = [&W 0.000025] (((((13,((9,(((12,11),(((17,16),(((75,((21,(((77,24),23),(25,(26,(76,(27,((((46,(48,(47,(((45,44),43),((42,41),40))))),((38,(39,(37,36))),34)),((72,((74,73),35)),(30,(((33,32),31),29)))),(49,(50,(54,(53,(55,((60,(((63,62),(((65,64),((68,(69,((71,70),(67,66)))),61)),(52,51))),(56,((59,58),(57,28))))),20))))))))))))),19)),(22,18)),(15,14))),10)),8)),7)),6),5),4),(2,3),1);
   tree tree_346 [p = 0.000, P = 0.009] = [&W 0.000025] (((((13,((9,(((12,11),((16,(15,(17,(((22,(21,(75,((77,(24,(25,(76,(26,(27,((((46,(47,((48,((45,44),43)),((42,41),40)))),(((74,73),(72,35)),((38,(39,(37,36))),34))),(30,(((33,32),31),29))),(49,((54,(55,(53,(((59,(58,57)),56),((60,(52,51)),(((63,62),((65,64),((68,(69,((71,70),(67,66)))),61))),28)))))),(50,20)))))))))),(23,19))))),18),14)))),10)),8)),7)),6),5),4),(2,3),1);
   tree tree_347 [p = 0.000, P = 0.009] = [&W 0.000025] (((((13,((9,(((12,11),((17,((16,15),(((((25,24),(23,(76,(77,(26,(27,((((38,(39,(37,36))),34),((((74,73),72),35),((46,(47,((48,((45,44),43)),((42,41),40)))),(30,(((33,32),31),29))))),(28,(49,(((55,((54,53),(60,((57,(58,(59,56))),(((63,62),((65,64),((((69,68),67),((71,70),66)),61))),(52,51)))))),50),20)))))))))),(75,(21,19))),(22,18)),14))),10)),8)),7)),6),5),4),(2,3),1);
   tree tree_348 [p = 0.000, P = 0.009] = [&W 0.000025] (((((13,((9,(((12,11),((16,(17,(15,((19,(((75,21),(25,(23,(76,(24,(77,(26,(27,(((((48,(47,(((45,44),43),((42,41),40)))),(46,((73,(74,72)),35))),(((39,38),(37,36)),34)),(30,(((33,32),31),29))),(49,(50,(53,(54,(55,(60,((((63,62),((65,64),((67,((69,68),(71,(70,66)))),61))),(52,51)),(57,(58,(59,(56,(28,20))))))))))))))))))))),(22,18))),14)))),10)),8)),7)),6),5),4),(2,3),1);
   tree tree_349 [p = 0.000, P = 0.009] = [&W 0.000025] ((((13,(((9,(((((15,(((19,((22,(75,21)),(23,((24,((77,25),(76,(26,(27,((((47,(48,(((45,44),43),(46,((42,41),40))))),(((74,73),(72,35)),((38,(39,(37,36))),34))),((((33,32),31),30),29)),(49,(50,((54,53),(55,(60,(((63,(62,((65,64),(((69,68),((71,70),(67,66))),61)))),(52,51)),(28,(58,((59,57),(56,20)))))))))))))))),18)))),(17,16)),14)),12),11),10),8)),7),6)),5),4),(2,3),1);
   tree tree_350 [p = 0.000, P = 0.009] = [&W 0.000025] (((((13,((9,(((12,11),((16,(17,((((22,21),((75,25),(24,(23,(77,(26,(28,((((46,((48,47),(((45,44),43),(((42,41),40),(72,((74,73),35)))))),(((39,38),(37,36)),34)),(((((33,32),31),30),29),27)),(49,((76,(((54,53),(55,((((59,58),57),56),(60,((63,62),(((65,64),(((69,68),(((71,70),67),66)),61)),(52,51))))))),50)),20)))))))))),(19,18)),(15,14)))),10)),8)),7)),6),5),4),(2,3),1);
   tree tree_351 [p = 0.000, P = 0.009] = [&W 0.000025] (((((13,((9,(((12,11),(((17,16),((19,(((25,(75,21)),(23,(24,(26,(76,(77,(27,((((72,((74,73),35)),((46,(47,(48,(((45,44),43),((42,41),40))))),((38,(39,(37,36))),34))),(30,(((33,32),31),29))),(((54,(53,(55,((((63,62),((65,64),(((69,68),((71,70),(67,66))),61))),60),((((59,58),57),56),(52,51)))))),50),(49,(28,20))))))))))),(22,18))),(15,14))),10)),8)),7)),6),5),4),(2,3),1);
   tree tree_352 [p = 0.000, P = 0.009] = [&W 0.000025] ((((13,(((9,((((16,(17,((((75,21),(23,(24,(77,(25,(26,(76,(27,(((74,((73,72),35)),(((((48,(47,46)),((45,44),43)),((42,41),40)),(((39,38),(37,36)),34)),(30,(((33,32),31),29)))),(49,(50,(54,(53,(55,((60,((63,62),((65,64),(61,((69,68),((67,66),(71,(70,51)))))))),(52,(57,(58,(59,(56,(28,20))))))))))))))))))))),(22,(19,18))),(15,14)))),(12,11)),10),8)),7),6)),5),4),(2,3),1);
   tree tree_353 [p = 0.000, P = 0.009] = [&W 0.000025] ((((((9,(((((17,(16,(15,(14,(19,(75,(((23,(24,(76,(25,(77,(26,(27,((((47,((48,((45,44),43)),(46,((42,41),40)))),((38,(39,(37,36))),((((74,73),72),35),34))),((((33,32),31),30),29)),(49,(50,((54,53),(55,((((63,62),((65,64),((68,(69,(((71,70),67),66))),61))),(60,(52,51))),(((59,58),57),(56,(28,20)))))))))))))))),(21,18)),(22,13)))))))),12),11),10),8)),7),6),5),4),(2,3),1);
   tree tree_354 [p = 0.000, P = 0.009] = [&W 0.000025] ((((((9,(((((17,(16,(15,(14,(((75,((26,23),(24,(77,(25,(76,((((((46,((48,47),(((45,44),43),((42,41),40)))),(74,(73,(72,35)))),((38,(39,(37,36))),34)),(30,(((33,32),31),29))),27),((50,((54,53),(55,(60,((63,(62,((65,64),(61,(68,(69,(71,(66,(70,(67,51)))))))))),(((57,56),(59,(58,52))),28)))))),(49,20))))))))),(21,19)),(22,(18,13))))))),12),11),10),8)),7),6),5),4),(2,3),1);
   tree tree_355 [p = 0.000, P = 0.009] = [&W 0.000025] ((((((9,(((((17,(16,(19,(15,(14,(((21,(75,((24,23),(76,(25,(77,(26,(27,(((((48,((45,44),43)),(47,(46,((42,41),40)))),((38,(39,(37,36))),(((74,72),(73,35)),34))),((((33,32),31),30),29)),(49,(50,((54,53),(55,((60,(((63,62),((65,64),((69,(68,((71,70),(67,66)))),61))),(52,51))),(57,((59,58),(56,(28,20)))))))))))))))))),18),(22,13))))))),12),11),10),8)),7),6),5),4),(2,3),1);
   tree tree_356 [p = 0.000, P = 0.009] = [&W 0.000025] ((((((9,(((((17,(16,(15,(14,((75,((23,(24,(25,(26,(76,((77,28),(27,((30,(((33,32),31),29)),(((((48,47),(((45,44),43),((42,41),40))),(46,(((74,73),72),35))),((38,(39,(37,36))),34)),(49,(50,((54,53),(55,((60,(((63,62),((65,64),((69,(68,((71,70),(67,66)))),61))),(52,51))),(((59,58),57),(56,20)))))))))))))))),(21,19))),(18,(22,13))))))),12),11),10),8)),7),6),5),4),(2,3),1);
   tree tree_357 [p = 0.000, P = 0.009] = [&W 0.000025] ((((((9,(((((17,(16,(15,(14,(((75,25),((23,(24,(77,(26,(27,(28,((((46,(74,(73,(72,35)))),((((48,47),((45,44),43)),((42,41),40)),((38,(39,(37,36))),34))),(30,(((33,32),31),29))),(49,(76,(50,(54,(53,((55,((60,((58,57),(59,56))),(((63,62),((65,64),(((69,68),(71,(70,(67,66)))),61))),(52,51)))),20))))))))))))),(21,19))),(18,(22,13))))))),12),11),10),8)),7),6),5),4),(2,3),1);
   tree tree_358 [p = 0.000, P = 0.009] = [&W 0.000025] ((((((9,(((((16,(17,(15,(14,((19,(75,(((77,24),(25,(76,(26,(27,(((((33,32),31),30),29),(((((47,46),(48,((45,44),43))),((42,41),40)),((38,(39,(37,36))),((72,((74,73),35)),34))),(49,(50,(((54,53),(55,((52,51),(60,(((63,62),((65,64),((((69,68),67),((71,70),66)),61))),(57,(58,(59,(56,28))))))))),20)))))))))),(23,18)))),(22,(21,13))))))),12),11),10),8)),7),6),5),4),(2,3),1);
   tree tree_359 [p = 0.000, P = 0.009] = [&W 0.000025] ((((((9,((((((17,16),(15,(14,(19,(((75,21),(25,(23,(24,(76,(77,(26,(27,(((((46,((47,(48,((45,44),43))),((42,41),40))),(72,((74,73),35))),(((39,38),(37,36)),34)),(((33,32),31),(30,29))),(49,(54,(53,(55,((60,((63,(62,((65,64),(((69,68),((71,70),(67,66))),61)))),((52,51),50))),((58,(59,57)),(56,(28,20))))))))))))))))),(22,(18,13))))))),12),11),10),8)),7),6),5),4),(2,3),1);
   tree tree_360 [p = 0.000, P = 0.009] = [&W 0.000025] ((((((9,(((((17,(16,(15,(14,((21,(75,((23,((76,25),(24,(26,(77,(28,(27,((((74,((73,72),35)),((46,(47,(((48,(45,44)),43),((42,41),40)))),((38,(39,(37,36))),34))),(30,(((33,32),31),29))),(49,(50,((53,(54,(55,((((59,58),57),56),(60,(((63,62),((66,(65,64)),((((71,70),(69,68)),67),61))),(52,51))))))),20))))))))))),(19,18)))),(22,13)))))),12),11),10),8)),7),6),5),4),(2,3),1);
   tree tree_361 [p = 0.000, P = 0.009] = [&W 0.000025] ((((((9,(((((17,(16,(15,(14,((75,(23,(77,(24,(25,(76,(26,(27,(((74,((73,72),35)),(((((47,46),(48,((45,44),43))),((42,41),40)),((38,(39,(37,36))),34)),(30,(((33,32),31),29)))),((50,(53,(54,(55,(60,((((63,62),((65,64),(((71,70),((69,68),67)),(66,61)))),(52,51)),((((59,58),57),56),28))))))),(49,20))))))))))),((19,18),((22,21),13))))))),12),11),10),8)),7),6),5),4),(2,3),1);
   tree tree_362 [p = 0.000, P = 0.009] = [&W 0.000025] ((((((9,(((((17,(16,(15,(((75,21),((24,(23,(77,(26,(28,(27,((((72,((74,73),35)),((46,(47,(((45,44),(48,43)),((42,41),40)))),((38,(39,(37,36))),34))),(30,(((33,32),31),29))),((76,49),(((54,53),(55,((((59,58),57),56),(60,(((63,62),((65,64),(((69,68),(67,((71,70),66))),61))),(52,51)))))),(50,20)))))))))),(25,19))),(14,(22,(18,13))))))),12),11),10),8)),7),6),5),4),(2,3),1);
   tree tree_363 [p = 0.000, P = 0.009] = [&W 0.000025] ((((((9,(((((17,(16,((19,15),(14,((22,18),(((75,21),(23,((77,24),(25,(76,(26,(27,((((((47,(48,46)),((45,44),43)),(((42,41),40),((74,73),(72,35)))),((39,(38,(37,36))),34)),(30,(((33,32),31),29))),(49,(50,((54,53),(55,(((59,(58,57)),(56,28)),((((65,64),(((69,68),((71,70),(67,66))),61)),60),((52,51),(63,(62,20))))))))))))))))),13)))))),12),11),10),8)),7),6),5),4),(2,3),1);
   tree tree_364 [p = 0.000, P = 0.009] = [&W 0.000025] ((((((9,(((((17,(16,((19,15),(14,(((75,21),(23,(24,(76,(25,(77,(26,(27,((((46,(48,(47,(((45,44),43),((42,41),40))))),((74,(73,(72,35))),((39,(38,(37,36))),34))),((((33,32),31),30),29)),(49,(50,((54,53),(((((59,58),57),56),(60,(((63,62),((65,64),(((69,68),((71,70),(67,66))),61))),(52,51)))),(55,(28,20))))))))))))))),(18,(22,13))))))),12),11),10),8)),7),6),5),4),(2,3),1);
   tree tree_365 [p = 0.000, P = 0.009] = [&W 0.000025] ((((((9,(((((17,(16,(15,(14,(18,((75,(21,((76,(23,(24,(25,(77,(26,(27,((((72,((74,73),35)),((46,(48,(47,(((45,44),43),((42,41),40))))),(((39,38),(37,36)),34))),(30,(((33,32),31),29))),(49,(50,(54,(53,(55,((52,51),(((63,62),((65,64),((((71,70),(69,68)),(67,66)),61))),(60,(57,((59,58),(56,(28,20)))))))))))))))))))),19))),(22,13))))))),12),11),10),8)),7),6),5),4),(2,3),1);
   tree tree_366 [p = 0.000, P = 0.009] = [&W 0.000025] ((((((9,(((((17,(16,((19,15),(14,(((75,21),((77,23),(24,(25,(76,(26,(27,((((46,(48,(47,(((45,44),43),((42,41),40))))),((38,(39,(37,36))),((74,((73,72),35)),34))),(30,(((33,32),31),29))),(49,(53,(54,(55,(60,(((63,62),((65,64),(61,((69,68),((67,66),(70,(71,(52,51)))))))),(57,(59,(58,(56,(50,(28,20)))))))))))))))))))),(18,(22,13))))))),12),11),10),8)),7),6),5),4),(2,3),1);
   tree tree_367 [p = 0.000, P = 0.009] = [&W 0.000025] ((((((9,(((((17,(16,(15,(14,(((21,((75,(23,(24,(77,(25,((76,26),(27,((((46,(47,(48,(((45,44),43),((42,41),40))))),((((74,73),72),35),((38,(39,(37,36))),34))),(30,(((33,32),31),29))),(49,((54,(53,(55,((60,(((63,62),((65,64),(((69,68),((71,70),(67,66))),61))),(52,51))),(56,(((59,58),57),28)))))),(50,20))))))))))),19)),18),(22,13)))))),12),11),10),8)),7),6),5),4),(2,3),1);
   tree tree_368 [p = 0.000, P = 0.009] = [&W 0.000025] ((((((9,(((((16,(17,(15,(14,(((75,21),(19,((23,((76,24),(25,(26,((77,28),(27,(((((74,73),(72,35)),((46,(47,(((48,(45,44)),43),((42,41),40)))),((38,(39,(37,36))),34))),(30,(((33,32),31),29))),(49,(50,((53,(54,(55,(((58,(59,57)),56),((62,(63,((65,64),(((69,68),(67,((71,70),66))),61)))),(60,(52,51))))))),20)))))))))),18))),(22,13)))))),12),11),10),8)),7),6),5),4),(2,3),1);
   tree tree_369 [p = 0.000, P = 0.009] = [&W 0.000025] ((((((9,(((((17,(16,(15,(14,((((75,21),(23,(24,(25,(76,(77,(26,(27,(((((74,73),(72,35)),((46,(47,(48,(((45,44),43),((42,41),40))))),((38,(39,(37,36))),34))),(30,(((33,32),31),29))),(49,(50,((54,53),(55,((52,51),(60,(((63,62),((65,64),((67,((69,68),(71,(70,66)))),61))),((59,(58,57)),(56,(28,20))))))))))))))))))),(19,18)),(22,13)))))),12),11),10),8)),7),6),5),4),(2,3),1);
   tree tree_370 [p = 0.000, P = 0.009] = [&W 0.000025] ((((((9,(((((17,(16,(15,(14,(((((77,23),(24,(76,(26,((((((47,(48,46)),(((45,44),43),((42,41),40))),((38,(39,(37,36))),((((74,73),72),35),34))),(30,(((33,32),31),29))),27),((49,(50,(54,(53,(55,((60,((63,62),(((65,64),(((69,68),(67,((71,70),66))),61)),51))),(((59,58),(57,52)),(56,28)))))))),20)))))),((75,21),(25,19))),18),(22,13)))))),12),11),10),8)),7),6),5),4),(2,3),1);
   tree tree_371 [p = 0.000, P = 0.009] = [&W 0.000025] ((((((9,(((((16,(17,((19,18),(15,(14,(((75,21),((77,23),(24,(25,(76,(((((54,(53,(55,(((59,(58,57)),56),(60,(((63,62),((65,64),(((69,68),((71,70),66)),(67,61)))),(52,51))))))),50),(49,28)),((30,(((33,32),31),29)),(((74,73),(72,35)),((((45,44),43),((47,(48,46)),((42,41),40))),(((38,(39,(37,36))),34),27))))),(26,20))))))),(22,13))))))),12),11),10),8)),7),6),5),4),(2,3),1);
   tree tree_372 [p = 0.000, P = 0.009] = [&W 0.000025] ((((((9,(((((17,(16,(15,(14,((22,21),(75,((23,((25,24),(76,(26,(77,(27,((((46,((47,((48,((45,44),43)),((42,41),40))),((74,(73,72)),35))),((38,(39,(37,36))),34)),(((33,32),31),(30,29))),(49,(50,(54,(53,(55,(((((63,62),((65,64),(((69,68),((71,70),(67,66))),61))),60),(52,51)),((59,(58,57)),(56,(28,20)))))))))))))))),(19,(18,13))))))))),12),11),10),8)),7),6),5),4),(2,3),1);
   tree tree_373 [p = 0.000, P = 0.009] = [&W 0.000025] (13,((((((9,(((12,11),(((17,16),(((22,(21,(75,((23,(25,(24,(76,(77,(26,(27,((((((47,(48,46)),((45,44),43)),((42,41),40)),((38,(39,(37,36))),34)),(((74,73),(72,35)),(30,(((33,32),31),29)))),(49,(50,((54,53),(55,(((((59,58),57),56),28),((((63,62),((65,64),((69,(68,(71,(70,(67,66))))),61))),60),((52,51),20))))))))))))))),19)))),18),(15,14))),10)),8)),7),6),5),4),(2,3)),1);
   tree tree_374 [p = 0.000, P = 0.009] = [&W 0.000025] ((((((9,((((17,(19,(16,(15,((((75,21),(23,(77,(24,(25,(76,(26,(27,((((72,((74,73),35)),((47,(48,(((45,44),43),((42,41),40)))),(46,((38,(39,(37,36))),34)))),(30,(((33,32),31),29))),(49,(50,(54,(53,(55,(60,((((63,62),((65,64),(((69,68),((71,70),(67,66))),61))),(52,51)),(57,((59,58),(56,(28,20)))))))))))))))))))),(22,18)),14))))),((13,12),11)),10),8)),7),6),5),4),(2,3),1);
   tree tree_375 [p = 0.000, P = 0.009] = [&W 0.000025] (13,((((((9,((((((((75,(21,(23,((25,24),(77,(((((46,(48,(47,(((45,44),43),((42,41),40))))),(((38,(39,(37,36))),34),(((73,(74,72)),35),(30,(((33,32),31),29))))),27),26),(28,(49,(76,(((53,(54,(55,(((59,(58,57)),56),(((63,62),((65,64),(((69,68),((71,70),(67,66))),61))),(60,(52,51))))))),50),20)))))))))),19),18),17),16),(15,(22,14))),((12,11),10)),8)),7),6),5),4),(2,3)),1);
   tree tree_376 [p = 0.000, P = 0.009] = [&W 0.000025] (13,((((((9,(((((16,15),(17,((19,((75,(22,21)),((24,(25,(77,(28,(26,(27,(((46,(47,(48,(((45,44),43),((42,41),40))))),(((74,(73,72)),35),((38,(39,(37,36))),34))),((30,(((33,32),31),29)),(49,(76,(((53,(54,(55,((((59,58),57),56),(60,(((63,62),((65,64),(66,((((71,70),(69,68)),67),61)))),(52,51))))))),50),20))))))))))),(23,18)))),14))),(12,11)),10),8)),7),6),5),4),(2,3)),1);
   tree tree_377 [p = 0.000, P = 0.009] = [&W 0.000025] (((13,((((9,(((12,11),((((22,18),(((((75,21),((23,(24,(25,(77,(76,(26,(27,(((((((47,(48,46)),((45,44),43)),((42,41),40)),(((74,73),72),35)),(((39,38),(37,36)),34)),(30,(((33,32),31),29))),(49,(50,((54,53),(55,((((63,62),((65,64),(((69,68),((71,70),(67,66))),61))),(52,51)),(60,((58,(59,57)),(56,(28,20))))))))))))))))),19)),17),16),15)),14),10)),8)),7),6),5)),4),(2,3),1);
   tree tree_378 [p = 0.000, P = 0.009] = [&W 0.000025] (((13,((((9,(((12,11),((16,(17,(((22,18),15),((((76,24),(23,(77,(26,(27,(28,((((72,(73,(74,35))),((46,(((48,47),((45,44),43)),((42,41),40))),((38,(39,(37,36))),34))),(30,(((33,32),31),29))),(49,(50,((54,53),(55,(60,((((63,62),((65,64),(((69,68),((71,70),(67,66))),61))),(52,51)),(((59,58),57),(56,20))))))))))))))),(25,(75,(21,19)))),14)))),10)),8)),7),6),5)),4),(2,3),1);
   tree tree_379 [p = 0.000, P = 0.009] = [&W 0.000025] (((13,((((9,(((12,11),((16,(17,(15,((22,(((75,21),(23,(24,(25,(76,((77,26),(27,((((74,73),(72,35)),(((((48,(47,46)),((45,44),43)),((42,41),40)),(((39,38),(37,36)),34)),(30,(((33,32),31),29)))),(49,(50,((54,53),(55,((60,((63,62),((65,64),(61,((69,68),((67,66),(71,(70,51)))))))),(((59,58),52),(57,(56,(28,20))))))))))))))))),(19,18))),14)))),10)),8)),7),6),5)),4),(2,3),1);
   tree tree_380 [p = 0.000, P = 0.009] = [&W 0.000025] (((13,((((9,(((12,11),(((17,16),(((75,((((76,25),24),(23,(77,(26,(27,((((73,(74,(72,35))),(((39,38),(37,36)),34)),((46,(((48,47),((45,44),43)),((42,41),40))),(30,(((33,32),31),29)))),(49,(54,(55,(53,(60,((((63,62),((65,64),((69,(68,((71,70),(67,66)))),61))),(52,51)),(50,(57,(58,(59,(56,(28,20)))))))))))))))))),(21,19))),(22,18)),(15,14))),10)),8)),7),6),5)),4),(2,3),1);
   tree tree_381 [p = 0.000, P = 0.010] = [&W 0.000025] (((13,((((9,(((12,11),(((17,16),(((75,((23,(24,((76,25),(77,(26,(((((46,((48,47),(((45,44),43),((42,41),40)))),(((39,38),(37,36)),34)),((74,((73,72),35)),(30,(((33,32),31),29)))),27),(49,((53,(54,(55,((((((69,68),((71,70),(67,66))),((65,64),(63,62))),61),(52,(51,50))),(60,(56,((59,(58,57)),28))))))),20)))))))),(21,19))),(22,18)),(15,14))),10)),8)),7),6),5)),4),(2,3),1);
   tree tree_382 [p = 0.000, P = 0.010] = [&W 0.000025] (13,((((((9,(((12,11),(((22,18),((((((75,21),(25,(24,(23,(77,(26,(28,(27,((((((48,47),46),((45,44),43)),((42,41),40)),(((73,(74,(72,35))),((38,(39,(37,36))),34)),(30,(((33,32),31),29)))),(((54,(53,(55,(60,((57,(58,(59,56))),(((63,62),((65,64),(((69,68),((71,70),(67,66))),61))),(52,51))))))),50),(49,(76,20)))))))))))),19),17),16),(15,14))),10)),8)),7),6),5),4),(2,3)),1);
   tree tree_383 [p = 0.000, P = 0.010] = [&W 0.000025] ((((((9,(((((((17,16),15),(((((75,21),(23,(25,(24,(76,(77,((28,26),(27,((((73,((74,72),35)),(((47,(48,46)),(((45,44),43),((42,41),40))),((38,(39,(37,36))),34))),(30,(((33,32),31),29))),(49,(54,(53,(55,((((63,62),((65,64),(((69,68),(67,((71,70),66))),61))),(60,(52,51))),((59,(58,57)),(56,(50,20))))))))))))))))),19),(22,18)),14)),(13,12)),11),10),8)),7),6),5),4),(2,3),1);
   tree tree_384 [p = 0.000, P = 0.010] = [&W 0.000025] (13,((((((9,(((12,11),(((17,(19,16)),(15,(((22,((75,25),(24,(23,(77,(76,(26,(27,((((72,(74,(73,35))),((46,(47,(((45,44),43),(48,((42,41),40))))),(((39,38),(37,36)),34))),(30,(((33,32),31),29))),((49,(50,((54,53),(55,((57,(58,(59,56))),(60,((52,51),((63,62),((65,64),(68,(69,(61,((67,66),((71,70),28)))))))))))))),20)))))))))),(21,18)),14))),10)),8)),7),6),5),4),(2,3)),1);
   tree tree_385 [p = 0.000, P = 0.010] = [&W 0.000025] ((((((9,(((((17,(16,(15,(14,(19,(((75,21),(25,(24,(23,(77,(26,(28,(((76,(((54,(55,(53,(60,((58,(57,(59,56))),(((63,62),((65,64),(((69,68),((71,70),(67,66))),61))),(52,51))))))),50),49)),((46,((48,47),(((45,44),43),((42,41),40)))),((30,(((33,32),31),29)),((((74,73),72),35),(((38,(39,(37,36))),34),27))))),20)))))))),(18,(22,13)))))))),12),11),10),8)),7),6),5),4),(2,3),1);
   tree tree_386 [p = 0.000, P = 0.010] = [&W 0.000025] ((((((9,(((((17,(16,(15,(14,((((75,21),(23,(25,(24,(76,(26,(77,(27,((((72,((74,73),35)),((46,(47,(((45,44),43),(48,((42,41),40))))),(((39,38),(37,36)),34))),((((33,32),31),30),29)),(49,((((55,(54,53)),(((58,(59,57)),56),(((63,62),((65,64),((67,((69,68),((71,70),66))),61))),(60,(52,51))))),50),(28,20)))))))))))),19),((22,18),13)))))),12),11),10),8)),7),6),5),4),(2,3),1);
   tree tree_387 [p = 0.000, P = 0.010] = [&W 0.000025] (13,((((((9,(((12,11),(((22,18),((((((75,21),(25,((24,(23,(77,(26,(28,(27,((((((74,73),72),35),((46,(((48,47),((45,44),43)),((42,41),40))),(((39,38),(37,36)),34))),(30,(((33,32),31),29))),((((76,((54,53),(55,(60,(((62,(63,((65,64),(((69,68),(67,((71,70),66))),61)))),(57,((59,58),56))),(52,51)))))),50),49),20)))))))),19))),17),16),15),14)),10)),8)),7),6),5),4),(2,3)),1);
   tree tree_388 [p = 0.000, P = 0.010] = [&W 0.000025] (13,((((((9,(((((16,(17,(15,(((22,((75,21),(((24,23),(25,(76,(77,(26,(27,(((((((48,47),((45,44),43)),((42,41),40)),(46,(((74,73),72),35))),(((38,(39,37)),36),34)),(((33,32),31),(30,29))),(49,((54,53),(55,(((((63,62),((65,64),(66,((((71,70),(69,68)),67),61)))),60),(52,(51,50))),((58,(59,57)),(56,(28,20)))))))))))))),19))),18),14)))),12),11),10),8)),7),6),5),4),(2,3)),1);
   tree tree_389 [p = 0.000, P = 0.010] = [&W 0.000025] (13,((((((9,(((12,11),((16,(17,((19,((22,21),(((75,25),(23,(24,(76,((77,26),(27,(((((46,(47,(((45,44),43),(48,((42,41),40))))),(72,((74,73),35))),((38,(39,(37,36))),34)),(30,(((33,32),31),29))),(49,(28,((((54,53),(55,((((59,58),57),56),(60,(((63,62),((65,64),(((69,68),(67,((71,70),66))),61))),(52,51)))))),50),20)))))))))),18))),(15,14)))),10)),8)),7),6),5),4),(2,3)),1);
   tree tree_390 [p = 0.000, P = 0.010] = [&W 0.000025] (13,((((((9,(((12,11),(((17,16),((19,(((22,21),((75,25),(23,((76,24),(77,(26,(27,((((46,(47,(((45,44),43),(48,((42,41),40))))),((72,((74,73),35)),((39,(38,(37,36))),34))),(30,(((33,32),31),29))),(49,(28,(((54,53),(55,((((59,58),57),56),(60,(((63,62),((65,64),((67,((69,68),((71,70),66))),61))),(52,51)))))),(50,20)))))))))))),18)),(15,14))),10)),8)),7),6),5),4),(2,3)),1);
   tree tree_391 [p = 0.000, P = 0.010] = [&W 0.000025] (13,((((((9,(((12,11),((((((75,(23,(24,(25,(77,(28,(26,(27,((((46,((48,47),(((45,44),43),((42,41),40)))),((74,(73,(72,35))),(((39,38),(37,36)),34))),(30,(((33,32),31),29))),(49,(76,(50,(((55,(54,53)),(((58,(59,57)),56),(((63,62),((65,64),((67,((69,68),(71,(70,66)))),61))),(60,(52,51))))),20))))))))))))),(21,19)),17),16),(((22,18),15),14)),10)),8)),7),6),5),4),(2,3)),1);
   tree tree_392 [p = 0.000, P = 0.010] = [&W 0.000025] ((((((9,(((((((((21,(75,((25,24),(76,(23,(77,(26,(28,(27,((((((48,47),46),(((45,44),43),((42,41),40))),((38,(39,(37,36))),34)),(((74,73),(72,35)),(30,(((33,32),31),29)))),(49,(50,(54,((55,53),((60,(((63,62),((65,64),((68,(69,((71,70),(67,66)))),61))),((59,(58,57)),56))),(51,(52,20))))))))))))))))),19),17),16),15),((22,18),14)),13),((12,11),10)),8)),7),6),5),4),(2,3),1);
   tree tree_393 [p = 0.000, P = 0.010] = [&W 0.000025] ((((((9,(((((22,18),((((((23,(24,((77,25),(26,(((74,(72,(73,35))),((46,((((48,47),((45,44),43)),((42,41),40)),(((39,38),(37,36)),34))),((30,(((33,32),31),29)),27))),(28,(49,(76,(50,((53,(54,(55,(60,((57,((59,58),56)),(((63,62),((65,64),((68,(69,(67,((71,70),66)))),61))),(52,51))))))),20)))))))))),((75,21),19)),17),16),15),14)),13),((12,11),10)),8)),7),6),5),4),(2,3),1);
   tree tree_394 [p = 0.000, P = 0.010] = [&W 0.000025] ((((((9,(((((((((23,(24,(25,(77,(28,((76,26),(27,(((((46,(47,((48,((45,44),43)),((42,41),40)))),(72,((74,73),35))),((38,(39,(37,36))),34)),(30,(((33,32),31),29))),(49,(50,(((54,53),(55,(((58,(59,57)),56),(60,(((63,62),((65,64),((68,(69,(67,((71,70),66)))),61))),(52,51)))))),20))))))))))),((75,21),19)),17),16),15),14),(18,(22,13))),((12,11),10)),8)),7),6),5),4),(2,3),1);
   tree tree_395 [p = 0.000, P = 0.010] = [&W 0.000025] ((((((9,((((((((((75,21),(23,(77,(76,(24,(25,(26,(27,((30,(((72,((74,73),35)),(((48,(46,(47,((45,44),43)))),((42,41),40)),((39,(37,(38,36))),34))),(((33,32),31),29))),(49,(50,((((((63,62),((65,64),(((69,68),((71,70),(67,66))),61))),60),(52,51)),((((59,58),57),56),28)),(54,(53,(55,20))))))))))))))),19),17),16),15),((22,18),14)),13),((12,11),10)),8)),7),6),5),4),(2,3),1);
   tree tree_396 [p = 0.000, P = 0.010] = [&W 0.000025] ((((((9,(((((((22,18),(((((75,21),(23,(24,(25,(76,(77,(26,(27,((((73,(72,(74,35))),((47,(48,(((45,44),43),((42,41),40)))),(46,((38,(39,(37,36))),34)))),(30,(((33,32),31),29))),(49,(((54,53),(55,((52,51),(60,((57,((59,58),56)),((63,62),((65,64),(61,((69,68),((71,70),(67,(66,28)))))))))))),(50,20)))))))))))),19),17),16)),15),14),13),((12,11),10)),8)),7),6),5),4),(2,3),1);
   tree tree_397 [p = 0.000, P = 0.010] = [&W 0.000025] ((((((9,(((((((((23,(24,(77,(25,(26,(76,(27,(((46,((48,(47,(((45,44),43),((42,41),40)))),((74,((73,72),35)),((38,(39,(37,36))),34)))),(30,(((33,32),31),29))),(49,((54,53),(55,(60,((((63,62),((65,64),(((69,68),(67,((71,70),66))),61))),(51,(52,50))),(57,(59,(58,(56,(28,20)))))))))))))))))),(75,(21,19))),(22,18)),(17,16)),15),14),13),((12,11),10)),8)),7),6),5),4),(2,3),1);
   tree tree_398 [p = 0.000, P = 0.010] = [&W 0.000025] ((((((9,((((((22,18),(((21,(75,((23,((76,24),(77,(25,(26,(27,(28,((((((47,(48,46)),(((45,44),43),((42,41),40))),(72,((74,73),35))),((38,(39,(37,36))),34)),(30,(((33,32),31),29))),(49,(50,((54,(53,(55,((60,((57,(58,(59,56))),52)),((63,62),((66,(65,64)),(61,((69,68),(67,(71,(70,51))))))))))),20))))))))))),19))),(17,16)),15)),14),13),((12,11),10)),8)),7),6),5),4),(2,3),1);
   tree tree_399 [p = 0.000, P = 0.010] = [&W 0.000025] ((((((9,((((((((75,(22,21)),((23,(24,(25,(76,(26,(77,(27,(((((47,((45,44),43)),(48,((42,41),40))),(46,((74,((73,72),35)),((38,(39,(37,36))),34)))),(30,(((33,32),31),29))),(49,(50,((54,53),(55,((60,(((63,62),((65,64),(((69,68),((71,70),(67,66))),61))),(52,51))),(((59,58),57),(56,(28,20)))))))))))))))),(19,18))),(17,16)),15),14),13),((12,11),10)),8)),7),6),5),4),(2,3),1);
   tree tree_400 [p = 0.000, P = 0.010] = [&W 0.000025] ((((((9,((((17,((16,15),((((75,(22,21)),(23,(24,(77,(25,(76,(26,(27,(((((74,73),(72,35)),(((48,47),(((45,44),43),(46,((42,41),40)))),((38,(39,(37,36))),34))),(30,(((33,32),31),29))),(49,(50,(54,((55,53),(60,((((63,62),((65,64),((69,68),((((71,70),67),66),61)))),(52,51)),(((58,(59,57)),28),(56,20))))))))))))))))),(19,18)),14))),13),((12,11),10)),8)),7),6),5),4),(2,3),1);
   tree tree_401 [p = 0.000, P = 0.010] = [&W 0.000025] ((((((9,(((((((((23,(24,(77,(26,(28,(((((33,32),31),(30,29)),((74,(73,(72,35))),((((39,38),(37,36)),34),((48,(46,(47,(((45,44),43),((42,41),40))))),27)))),(49,(76,(50,((55,(((58,(59,57)),56),(60,(((63,62),((65,64),((67,((69,68),(71,(70,66)))),61))),(52,51))))),((54,53),20))))))))))),((75,21),(25,19))),17),16),15),14),(22,(18,13))),((12,11),10)),8)),7),6),5),4),(2,3),1);
   tree tree_402 [p = 0.000, P = 0.010] = [&W 0.000025] ((((((9,((((15,((((25,(75,21)),((23,(24,(77,((28,26),(27,((((74,(73,(72,35))),((46,((48,47),(((45,44),43),((42,41),40)))),(((39,38),(37,36)),34))),(((33,32),31),(30,29))),(49,(76,(50,((53,(54,(55,(((58,(59,57)),56),(60,(((63,62),((65,64),(((69,68),(((71,70),67),66)),61))),(52,51))))))),20)))))))))),19)),(17,16)),14)),(22,(18,13))),((12,11),10)),8)),7),6),5),4),(2,3),1);
   tree tree_403 [p = 0.000, P = 0.010] = [&W 0.000025] ((((((9,((((15,(17,(16,((22,(75,((21,(76,19)),((24,(25,(77,(26,(28,(27,(((((74,73),(72,35)),(((((48,47),46),((45,44),43)),((42,41),40)),((38,(39,(37,36))),34))),(30,(((33,32),31),29))),(49,(50,(54,(53,(55,((60,((((59,58),57),56),(((63,62),((65,64),(((69,68),(67,(71,(70,66)))),61))),(52,51)))),20))))))))))))),(23,18))))),14)))),13),((12,11),10)),8)),7),6),5),4),(2,3),1);
   tree tree_404 [p = 0.000, P = 0.010] = [&W 0.000025] ((((((9,((((15,((((((75,21),(24,(23,(77,(25,(26,(27,(((47,((48,((45,44),43)),((42,41),40))),(((46,((74,73),(72,35))),((38,(39,(37,36))),34)),((((33,32),31),30),29))),((76,49),(((54,53),(55,((60,(((63,62),((65,64),(((69,68),(67,((71,70),66))),61))),((52,51),50))),(56,((59,(58,57)),28))))),20)))))))))),19),17),16),14)),(22,(18,13))),((12,11),10)),8)),7),6),5),4),(2,3),1);
   tree tree_405 [p = 0.000, P = 0.010] = [&W 0.000025] ((((((9,((((15,((((((75,21),(23,(24,(77,(25,(76,(26,(((((((48,47),(((45,44),43),((42,41),40))),(46,(((74,73),72),35))),((38,(39,(37,36))),34)),((((33,32),31),30),29)),27),(49,(50,(54,(55,(53,((60,(((63,62),((66,(65,64)),((68,(69,((71,70),67))),61))),(52,51))),(((59,58),57),(56,(28,20))))))))))))))))),19),17),16),14)),(18,(22,13))),((12,11),10)),8)),7),6),5),4),(2,3),1);
   tree tree_406 [p = 0.000, P = 0.010] = [&W 0.000025] ((((((9,(((((16,15),(((22,(75,(21,(19,((23,(24,(25,(26,(28,(77,(27,((30,(((33,32),31),29)),(((((74,73),72),35),(((46,(47,((48,(45,44)),43))),((42,41),40)),((38,(39,(37,36))),34))),(49,(50,((55,(60,(((63,62),((65,64),((((69,68),67),((71,70),66)),61))),((57,(58,(59,56))),(52,51))))),((54,53),20))))))))))))),(76,18)))))),17),14)),13),((12,11),10)),8)),7),6),5),4),(2,3),1);
   tree tree_407 [p = 0.000, P = 0.010] = [&W 0.000025] ((((((9,((((((((((25,24),(23,(((77,76),26),(27,((((46,((48,47),(((45,44),43),((42,41),40)))),((72,((74,73),35)),((38,(39,(37,36))),34))),(30,(((33,32),31),29))),(49,(54,(55,(53,(50,(60,(((63,62),((65,64),(61,((69,68),((67,66),(70,(71,51))))))),(((59,(58,57)),52),(56,(28,20))))))))))))))),((75,21),19)),17),16),15),14),((22,18),13)),((12,11),10)),8)),7),6),5),4),(2,3),1);
   tree tree_408 [p = 0.000, P = 0.010] = [&W 0.000025] ((((((9,((((((((((75,21),(23,(25,(24,(77,(26,((((((47,(48,(((45,44),43),((42,41),40)))),(46,((74,(73,72)),35))),((38,(39,(37,36))),34)),(30,(((33,32),31),29))),27),(((76,((55,((54,53),(((59,(58,57)),56),(60,(((63,62),((65,64),((((69,68),67),(71,(70,66))),61))),(52,51)))))),50)),49),(28,20))))))))),19),17),16),15),14),(18,(22,13))),((12,11),10)),8)),7),6),5),4),(2,3),1);
   tree tree_409 [p = 0.000, P = 0.010] = [&W 0.000025] ((((((9,(((((22,18),(15,(((((21,(75,(23,(24,(25,(77,((76,26),(27,(((((73,72),(74,35)),(((48,(47,46)),(((45,44),43),((42,41),40))),((39,(38,(37,36))),34))),(30,(((33,32),31),29))),(49,(50,((54,53),(55,((52,51),((((63,62),((65,64),((67,((69,68),(70,(71,66)))),61))),60),(57,(58,(59,(56,(28,20)))))))))))))))))))),19),17),16),14))),13),((12,11),10)),8)),7),6),5),4),(2,3),1);
   tree tree_410 [p = 0.000, P = 0.010] = [&W 0.000025] ((((((9,((((15,((((75,((23,(24,(77,(25,((28,26),(27,(76,(((((73,72),(74,35)),((46,(47,(((45,44),43),(48,((42,41),40))))),((38,(39,(37,36))),34))),(30,(((33,32),31),29))),(49,((55,54),(53,((60,((((65,64),(((69,68),((71,70),(67,66))),61)),((63,62),51)),(((59,(58,56)),(57,52)),50))),20)))))))))))),(21,19))),17),16),((22,18),14))),13),((12,11),10)),8)),7),6),5),4),(2,3),1);
   tree tree_411 [p = 0.000, P = 0.010] = [&W 0.000025] ((((((9,(((((((((75,(25,(23,(24,(76,(77,(26,(27,(((((39,38),(37,36)),34),(((46,((48,47),(((45,44),43),((42,41),40)))),(72,((74,73),35))),(30,(((33,32),31),29)))),(28,(49,(50,(((54,53),(55,((60,(((63,62),((65,64),(((69,68),((71,70),(67,66))),61))),(57,(59,(58,56))))),(52,51)))),20))))))))))))),(21,19)),17),16),((22,18),15)),14),13),((12,11),10)),8)),7),6),5),4),(2,3),1);
   tree tree_412 [p = 0.000, P = 0.010] = [&W 0.000025] ((((((9,((((17,16),((15,14),((22,18),(((75,21),(23,(24,(77,(25,(76,(26,(27,((((47,(48,(((45,44),43),(46,((42,41),40))))),((38,(39,(37,36))),(((74,73),(72,35)),34))),(30,(((33,32),31),29))),(49,(50,((54,53),(55,(60,(((59,(58,57)),56),(63,((52,51),(62,((61,((69,(68,(67,((71,70),66)))),28)),(64,(65,20))))))))))))))))))))),(19,13))))),((12,11),10)),8)),7),6),5),4),(2,3),1);
   tree tree_413 [p = 0.000, P = 0.010] = [&W 0.000025] ((((((9,(((((((((75,21),((77,23),(25,(24,(26,(76,(27,((((46,((48,47),((((45,44),43),((42,41),40)),(74,((73,72),35))))),(((39,(38,37)),36),34)),(30,(((33,32),31),29))),(49,((50,((54,53),(55,((60,(((66,(65,64)),((((71,70),(69,68)),67),61)),((63,62),(52,51)))),(57,(58,(59,(56,28)))))))),20)))))))))),19),17),(16,15)),14),((22,18),13)),((12,11),10)),8)),7),6),5),4),(2,3),1);
   tree tree_414 [p = 0.000, P = 0.010] = [&W 0.000025] ((((((9,(((16,((15,14),(17,((19,18),((21,(75,(23,(24,(77,(25,((76,26),(27,((((72,((74,73),35)),(((48,46),(47,(((45,44),43),((42,41),40)))),((38,(39,(37,36))),34))),(30,(((33,32),31),29))),((50,(54,(55,(53,(60,((((59,58),57),56),((52,51),(((66,(65,64)),(((69,((71,70),68)),67),61)),((63,62),28))))))))),(49,20))))))))))),(22,13)))))),((12,11),10)),8)),7),6),5),4),(2,3),1);
   tree tree_415 [p = 0.000, P = 0.010] = [&W 0.000025] ((((((9,((((17,16),((15,14),((22,(76,18)),((21,((75,25),(23,(24,(77,(26,(28,(27,((30,(((33,32),31),29)),((((46,(47,(48,((45,44),43)))),(((42,41),40),(72,(73,(74,35))))),((38,(39,(37,36))),34)),(49,(50,((54,53),(55,(((((63,62),((65,64),((67,((69,68),((71,70),66))),61))),60),((59,(58,57)),56)),((52,51),20)))))))))))))))),(19,13))))),((12,11),10)),8)),7),6),5),4),(2,3),1);
   tree tree_416 [p = 0.000, P = 0.010] = [&W 0.000025] ((((((9,((((((((((75,21),(24,(23,(77,(25,(76,(26,(27,(((((47,(48,46)),(((45,44),43),((42,41),40))),((38,(39,(37,36))),34)),((((74,73),72),35),(30,(((33,32),31),29)))),(49,(50,((54,53),(55,(60,((61,((68,(69,((71,70),(67,66)))),((65,64),(62,(63,(52,51)))))),(((59,58),57),(56,(28,20)))))))))))))))))),19),17),16),15),14),(22,(18,13))),((12,11),10)),8)),7),6),5),4),(2,3),1);
   tree tree_417 [p = 0.000, P = 0.010] = [&W 0.000025] ((((((9,((((((((75,21),(23,((25,24),(77,(((76,28),26),(27,(((((74,73),(72,35)),((46,((48,(47,((45,44),43))),((42,41),40))),(((39,38),(37,36)),34))),(30,(((33,32),31),29))),(49,(((54,(53,(55,((60,((63,(62,((65,64),((67,((69,68),(71,(70,66)))),61)))),((59,(58,57)),56))),(52,51))))),50),20))))))))),19),17),16),((15,14),(18,(22,13)))),((12,11),10)),8)),7),6),5),4),(2,3),1);
   tree tree_418 [p = 0.000, P = 0.010] = [&W 0.000025] ((((((9,((((17,16),((15,(19,14)),(22,(((75,21),(24,(23,(77,((76,(25,(26,(27,((((47,(((45,44),43),(((42,41),40),(48,(46,(73,(74,(72,35)))))))),((38,(39,(37,36))),34)),(((33,32),31),(30,29))),(49,((53,(54,(55,(60,((((63,62),((65,64),((((71,70),(69,68)),(67,66)),61))),(52,51)),((59,(58,57)),(56,28))))))),(50,20)))))))),18))))),13)))),((12,11),10)),8)),7),6),5),4),(2,3),1);
   tree tree_419 [p = 0.000, P = 0.010] = [&W 0.000025] ((((((9,((((15,((((75,(21,((23,(24,(77,(25,(76,(26,(27,((((73,(74,(72,35))),(((47,(48,46)),(((45,44),43),((42,41),40))),((38,(39,(37,36))),34))),(30,(((33,32),31),29))),(49,(50,(54,((55,((60,((62,(63,((65,64),(((69,68),((71,70),(67,66))),61)))),(52,51))),((58,(59,57)),(56,28)))),(53,20))))))))))))),19))),17),16),14)),(22,(18,13))),((12,11),10)),8)),7),6),5),4),(2,3),1);
   tree tree_420 [p = 0.000, P = 0.010] = [&W 0.000025] ((((((9,((((15,14),(16,(17,((75,(23,(24,(76,(77,(25,(26,(28,(27,((((46,((48,47),(((45,44),43),((42,41),40)))),((((74,73),72),35),((38,(39,(37,36))),34))),(((33,32),31),(30,29))),(49,((((54,53),(55,((((59,58),57),56),(60,(((63,62),((65,64),((69,68),((67,(71,(70,66))),61)))),(52,51)))))),50),20)))))))))))),((22,21),(19,(18,13))))))),((12,11),10)),8)),7),6),5),4),(2,3),1);
   tree tree_421 [p = 0.000, P = 0.011] = [&W 0.000025] ((((((9,(((16,((15,14),(17,(((22,21),(75,(23,((26,24),((76,25),(77,(27,(((((48,47),(((45,44),43),(46,((42,41),40)))),((38,(39,(37,36))),(((73,(74,72)),35),34))),(30,(((33,32),31),29))),(49,(28,(50,((54,53),(55,((52,51),(60,((59,(57,(58,56))),(((63,62),((65,64),(((69,68),((71,70),(67,66))),61))),20))))))))))))))))),(19,(18,13)))))),((12,11),10)),8)),7),6),5),4),(2,3),1);
   tree tree_422 [p = 0.000, P = 0.011] = [&W 0.000025] ((((((9,(((16,((15,14),(17,(((75,21),(23,((25,(76,(24,((77,26),(27,((((72,((74,73),35)),((46,((48,47),(((45,44),43),((42,41),40)))),(((38,37),(39,36)),34))),(30,(((33,32),31),29))),(49,(50,(((54,53),(55,((60,(((63,62),((65,64),((((69,68),67),((71,70),66)),61))),(52,51))),(56,((59,(58,57)),28))))),20))))))))),(19,18)))),(22,13))))),((12,11),10)),8)),7),6),5),4),(2,3),1);
   tree tree_423 [p = 0.000, P = 0.011] = [&W 0.000025] ((((((9,(((16,((15,14),(17,((((25,24),(23,(76,(77,(26,(27,(((((48,47),((46,((45,44),43)),((42,41),40))),((38,(39,(37,36))),(((74,73),(72,35)),34))),((((33,32),31),30),29)),(49,(54,(53,(55,(60,(((63,62),((65,64),(((67,(71,(70,66))),(69,(68,61))),(52,51)))),(50,((57,((59,58),56)),(28,20)))))))))))))))),(75,(21,19))),(22,(18,13)))))),((12,11),10)),8)),7),6),5),4),(2,3),1);
   tree tree_424 [p = 0.000, P = 0.011] = [&W 0.000025] ((((((9,(((16,((15,14),((((75,21),((23,(24,(25,(77,(76,(26,(27,(28,((((72,((74,73),35)),((46,(((48,47),((45,44),43)),((42,41),40))),(((39,38),(37,36)),34))),(30,(((33,32),31),29))),(49,(((54,53),(55,(60,((57,((59,58),56)),((62,(63,((65,64),(((69,68),((71,70),(67,66))),61)))),(52,51)))))),(50,20)))))))))))),19)),17),((22,18),13)))),((12,11),10)),8)),7),6),5),4),(2,3),1);
   tree tree_425 [p = 0.000, P = 0.011] = [&W 0.000025] ((((((9,(((16,((15,14),(17,(((75,(23,(25,(24,(77,(76,(26,(27,(((((33,32),31),30),29),((((((48,47),((45,44),43)),((42,41),40)),(46,(((74,73),72),35))),((38,(39,(37,36))),34)),(49,(50,((54,53),(55,((60,((63,(62,((65,64),(66,((((71,70),(69,68)),67),61))))),(52,51))),((58,(59,57)),(56,(28,20)))))))))))))))))),(21,19)),((22,18),13))))),((12,11),10)),8)),7),6),5),4),(2,3),1);
   tree tree_426 [p = 0.000, P = 0.011] = [&W 0.000025] ((((((9,(((16,((15,14),(17,((75,(21,((23,(24,(77,(76,(25,(26,(27,((((48,47),(((45,44),43),(46,(((42,41),40),(74,((73,72),35)))))),((38,(39,(37,36))),34)),((30,(((33,32),31),29)),(49,(50,(((54,(55,53)),(60,(((58,(59,57)),56),((52,51),((63,62),((65,64),(61,((69,68),(((71,70),66),(67,28)))))))))),20)))))))))))),19))),((22,18),13))))),((12,11),10)),8)),7),6),5),4),(2,3),1);
   tree tree_427 [p = 0.000, P = 0.011] = [&W 0.000025] ((((((9,((((17,16),((15,14),(18,((((75,21),(24,(23,(25,(76,(77,(26,(27,((((73,(74,(72,35))),((46,((48,47),(((45,44),43),((42,41),40)))),((39,(38,(37,36))),34))),(30,(((33,32),31),29))),(49,((50,((55,54),(53,(60,((((65,64),((68,(69,((71,70),(67,66)))),61)),((63,62),(52,51))),(56,(((59,58),57),28))))))),20))))))))))),19),(22,13))))),((12,11),10)),8)),7),6),5),4),(2,3),1);
   tree tree_428 [p = 0.000, P = 0.011] = [&W 0.000025] ((((((9,((((17,16),((15,14),((22,(75,21)),((23,(24,((77,25),(26,(76,(27,((((((45,44),43),(47,(48,(((42,41),40),(46,((74,73),(72,35))))))),((38,(39,(37,36))),34)),(30,(((33,32),31),29))),(49,(50,(((54,53),(55,((((59,58),57),56),((52,51),(60,((63,62),((65,64),(61,(68,(69,((71,70),(67,(66,28))))))))))))),20)))))))))),(18,(19,13)))))),((12,11),10)),8)),7),6),5),4),(2,3),1);
   tree tree_429 [p = 0.000, P = 0.011] = [&W 0.000025] ((((((9,(((16,((15,14),(17,(((75,(23,(24,(77,(25,(26,(28,(27,((((46,((48,47),(((45,44),43),((42,41),40)))),((39,(38,(37,36))),34)),(30,(((33,32),31),29))),((74,((73,72),35)),(49,(50,(((55,(54,53)),((57,(58,(59,56))),((((63,62),((65,64),(((69,68),(67,((71,70),66))),61))),60),(52,51)))),20))))))))))))),(21,19)),(22,(18,(76,13))))))),((12,11),10)),8)),7),6),5),4),(2,3),1);
   tree tree_430 [p = 0.000, P = 0.011] = [&W 0.000025] ((((((9,((((17,16),((15,14),(18,(((21,(75,(76,(23,(25,(77,(24,(26,(27,((((74,73),(72,35)),((46,(47,(48,(((45,44),43),((42,41),40))))),((38,(39,(37,36))),34))),((30,(((33,32),31),29)),(49,(50,(54,(55,(53,(60,(((63,62),((65,64),(61,((69,68),((71,70),(66,(67,51))))))),((58,52),(59,(57,(56,(28,20))))))))))))))))))))))),19),(22,13))))),((12,11),10)),8)),7),6),5),4),(2,3),1);
   tree tree_431 [p = 0.000, P = 0.011] = [&W 0.000025] ((((((9,((((17,16),(14,(15,((((75,21),(23,(24,(25,(77,(76,(26,(27,(((((48,((45,44),43)),(47,(((42,41),40),(46,(74,(73,(72,35))))))),((38,(39,(37,36))),34)),((((33,32),31),30),29)),(49,((50,(55,((54,53),((60,(((59,58),57),56)),((52,51),(((65,64),(((69,68),((71,70),(67,66))),61)),((63,62),28))))))),20))))))))))),19),(22,(18,13)))))),((12,11),10)),8)),7),6),5),4),(2,3),1);
   tree tree_432 [p = 0.000, P = 0.011] = [&W 0.000025] ((((((9,((((17,16),(14,(15,((75,(21,((23,(24,(25,(77,(26,(28,(27,(((46,(((47,(48,((45,44),43))),((42,41),40)),(((74,73),(72,35)),((38,(39,(37,36))),34)))),(30,(((33,32),31),29))),(49,((((54,53),(55,((((59,58),57),56),((63,(62,((65,64),(((((71,70),(69,68)),67),66),61)))),(60,(52,51)))))),(76,50)),20)))))))))),19))),(18,(22,13)))))),((12,11),10)),8)),7),6),5),4),(2,3),1);
   tree tree_433 [p = 0.000, P = 0.011] = [&W 0.000025] ((((((9,((((17,16),(14,(15,((((75,21),(24,(23,(25,(77,(76,(26,(27,((((((74,73),72),35),((46,(((48,47),((45,44),43)),((42,41),40))),((39,(38,(37,36))),34))),(30,(((33,32),31),29))),(49,(54,(55,(53,(60,((52,51),(((63,62),((65,64),((69,68),((67,((71,70),66)),61)))),(57,(58,(59,(56,(50,(28,20)))))))))))))))))))))),19),((22,18),13))))),((12,11),10)),8)),7),6),5),4),(2,3),1);
   tree tree_434 [p = 0.000, P = 0.011] = [&W 0.000025] ((((((9,((((17,16),(14,(15,(((75,25),((21,(23,(24,(76,(26,(77,(27,((((((74,73),72),35),(((48,47),(46,(((45,44),43),((42,41),40)))),(((39,38),(37,36)),34))),(30,(((33,32),31),29))),(49,((50,(54,(53,(55,(60,(((57,(59,(58,56))),52),(63,(62,((65,64),(61,((69,68),(71,(70,((66,(67,51)),28)))))))))))))),20)))))))))),19)),(22,(18,13)))))),((12,11),10)),8)),7),6),5),4),(2,3),1);
   tree tree_435 [p = 0.000, P = 0.011] = [&W 0.000025] ((((((9,(((16,(17,(14,(15,(((75,21),((24,(25,(77,(76,(26,(27,(((((74,73),(72,35)),((((47,46),(48,((45,44),43))),((42,41),40)),(((39,38),(37,36)),34))),(30,(((33,32),31),29))),(49,(50,((54,53),(55,((60,(((63,62),((65,64),((((71,70),((69,68),67)),66),61))),(52,51))),(((59,58),57),(56,(28,20))))))))))))))),(23,(19,18)))),(22,13)))))),((12,11),10)),8)),7),6),5),4),(2,3),1);
   tree tree_436 [p = 0.000, P = 0.011] = [&W 0.000025] ((((((9,((((17,16),(14,(15,((((75,21),((24,(77,23)),(25,(76,(26,(27,(((((48,(47,((45,44),43))),((42,41),40)),((46,(74,(73,(72,35)))),((38,(39,(37,36))),34))),(30,(((33,32),31),29))),(49,(50,((54,53),(55,((60,((63,62),(((65,64),((((71,70),(69,68)),(67,66)),61)),(52,51)))),((59,57),(58,(56,(28,20)))))))))))))))),19),(22,(18,13)))))),((12,11),10)),8)),7),6),5),4),(2,3),1);
   tree tree_437 [p = 0.000, P = 0.011] = [&W 0.000025] ((((((9,((((17,16),(14,(15,((22,18),((75,(21,((77,25),(23,(24,(26,(27,((((((47,(48,((45,44),43))),((42,41),40)),(46,(74,(73,(72,35))))),((38,(39,(37,36))),34)),(30,(((33,32),31),29))),(49,((76,50),(53,(54,(55,((60,(((63,62),((65,64),(((69,68),(70,(71,(67,66)))),61))),(52,51))),((58,(59,57)),(56,(28,20))))))))))))))))),(19,13)))))),((12,11),10)),8)),7),6),5),4),(2,3),1);
   tree tree_438 [p = 0.000, P = 0.011] = [&W 0.000025] ((((((9,(((16,(17,(14,(15,((22,((75,21),(23,(24,(25,(77,(26,(27,(28,((((46,((48,47),(((45,44),43),((42,41),40)))),(((39,38),(37,36)),34)),((74,((73,72),35)),(30,(((33,32),31),29)))),(49,(((54,(53,(55,((60,(((63,62),((65,64),(((69,68),(67,((71,70),66))),61))),(59,(58,(57,56))))),(52,51))))),(76,50)),20)))))))))))),((19,18),13)))))),((12,11),10)),8)),7),6),5),4),(2,3),1);
   tree tree_439 [p = 0.000, P = 0.011] = [&W 0.000025] ((((((9,((((17,16),(14,(15,(((75,21),((23,((77,24),(25,(76,(26,((((((47,(((45,44),43),((42,41),40))),(48,(46,((74,73),(72,35))))),((38,(39,(37,36))),34)),(30,(((33,32),31),29))),27),(49,(28,((54,(55,(53,((57,(59,(58,56))),(((62,(63,((65,64),((69,(68,(67,(71,(70,66))))),61)))),60),(51,(52,50))))))),20))))))))),19)),(22,(18,13)))))),((12,11),10)),8)),7),6),5),4),(2,3),1);
   tree tree_440 [p = 0.000, P = 0.011] = [&W 0.000025] ((((((9,(((16,(14,(15,(17,(((75,21),((23,(24,(26,(25,(76,(77,(27,((((46,(47,(((45,44),43),(48,((42,41),40))))),((((74,73),72),35),((38,(39,(37,36))),34))),(30,(((33,32),31),29))),(49,(53,(54,(55,(60,((63,(62,((65,64),(61,((67,((69,68),((71,70),66))),28))))),((((59,58),57),56),((51,(52,50)),20)))))))))))))))),19)),((22,18),13)))))),((12,11),10)),8)),7),6),5),4),(2,3),1);
   tree tree_441 [p = 0.000, P = 0.011] = [&W 0.000025] ((((((9,(((14,(15,((17,16),(((75,21),(23,(24,(77,(25,(76,(26,(27,((((46,((74,73),(72,35))),(((47,(48,((45,44),43))),((42,41),40)),((38,(39,(37,36))),34))),((((33,32),31),30),29)),(49,(50,((54,53),(55,((52,51),(60,((57,((59,58),(56,28))),(62,(63,((65,64),(61,(66,(67,((69,68),((71,70),20)))))))))))))))))))))))),((19,18),(22,13)))))),((12,11),10)),8)),7),6),5),4),(2,3),1);
   tree tree_442 [p = 0.000, P = 0.011] = [&W 0.000025] ((((((9,(((14,(15,((17,16),((75,(((25,24),(23,(26,(77,(28,(76,((((46,((48,47),(((45,44),43),((42,41),40)))),((38,(39,(37,36))),34)),(((74,73),(72,35)),((30,(((33,32),31),29)),27))),(49,((53,(54,(55,(60,(((59,(58,57)),56),(((63,62),((65,64),(((69,68),((71,70),(67,66))),61))),(52,(51,50)))))))),20))))))))),(21,19))),(22,(18,13)))))),((12,11),10)),8)),7),6),5),4),(2,3),1);
   tree tree_443 [p = 0.000, P = 0.011] = [&W 0.000025] ((((((9,(((14,(15,((17,16),((((23,(24,(76,(26,(77,(27,(((((47,((48,46),((45,44),43))),((42,41),40)),((73,(72,(74,35))),(((38,(39,37)),36),34))),(((33,32),31),(30,29))),(49,(50,((54,53),(55,(28,((((63,62),((65,64),(((69,68),(67,(71,(70,66)))),61))),(60,(52,51))),(((59,58),57),(56,20))))))))))))))),19),(75,(25,18))),(21,(22,13)))))),((12,11),10)),8)),7),6),5),4),(2,3),1);
   tree tree_444 [p = 0.000, P = 0.011] = [&W 0.000025] ((((((9,(((14,(((22,18),15),(16,(17,(((75,21),(23,(24,(25,(77,(76,(26,(27,((((73,(74,(72,35))),((38,(39,(37,36))),34)),((46,(47,(((45,44),(48,43)),((42,41),40)))),(30,(((33,32),31),29)))),(49,((50,(54,((55,53),(60,((((65,64),((67,((69,68),(71,(70,66)))),61)),(62,(63,(52,51)))),(56,((58,(59,57)),28))))))),20))))))))))),(19,13)))))),((12,11),10)),8)),7),6),5),4),(2,3),1);
   tree tree_445 [p = 0.000, P = 0.011] = [&W 0.000025] ((((((9,(((14,(22,((16,15),(17,((21,(75,((24,(76,(25,(77,(26,(27,(((((48,(47,(((45,44),43),((42,41),40)))),(46,(((74,73),72),35))),((38,(39,(37,36))),34)),(30,(((33,32),31),29))),(49,(50,(54,(55,(53,((52,51),(60,(((63,62),((65,64),(((69,68),((71,70),(67,66))),61))),(((59,58),57),(56,(28,20)))))))))))))))))),(23,18)))),(19,13)))))),((12,11),10)),8)),7),6),5),4),(2,3),1);
   tree tree_446 [p = 0.000, P = 0.011] = [&W 0.000025] ((((((9,((13,((((17,(16,(15,((((25,(75,21)),(23,(24,(77,(76,(26,(27,(((((((48,47),((45,44),43)),((42,41),40)),(46,(74,(73,(72,35))))),(((39,38),(37,36)),34)),(30,(((33,32),31),29))),(49,(50,(54,(55,(53,((60,(((63,62),((65,64),(((69,68),((71,70),(67,66))),61))),(52,51))),((58,(59,57)),(56,(28,20))))))))))))))))),(22,(19,18))),14)))),12),11),10)),8)),7),6),5),4),(2,3),1);
   tree tree_447 [p = 0.000, P = 0.011] = [&W 0.000025] ((((((9,((13,((12,((((22,18),(((75,((23,(25,(24,(77,(76,(26,(27,((((72,((74,73),35)),((46,(((48,47),((45,44),43)),((42,41),40))),((37,((39,38),36)),34))),(30,(((33,32),31),29))),(49,(50,(53,(54,(55,(60,((((59,58),57),56),((63,62),((52,51),(((65,64),((67,((69,68),(71,(70,66)))),61)),(28,20))))))))))))))))))),(21,19))),17),16)),(15,14)),11)),10)),8)),7),6),5),4),(2,3),1);
   tree tree_448 [p = 0.000, P = 0.011] = [&W 0.000025] ((((((9,((((22,18),(14,(15,((17,16),((((75,21),(23,(24,(25,(77,(76,(26,(27,(((((47,((48,((45,44),43)),((42,41),40))),(46,(73,(74,(72,35))))),((38,(39,(37,36))),34)),(30,(((33,32),31),29))),(49,((53,(54,(55,((60,(((63,62),((65,64),((71,(70,66)),((69,68),(67,61))))),(52,51))),((59,(58,57)),(50,(56,28))))))),20))))))))))),19),13))))),((12,11),10)),8)),7),6),5),4),(2,3),1);
   tree tree_449 [p = 0.000, P = 0.011] = [&W 0.000025] ((((((9,(((14,(15,((((75,21),((23,(24,(25,(77,(26,(76,(27,(((((((48,47),((45,44),43)),((42,41),40)),(46,(((74,73),72),35))),((38,(39,(37,36))),34)),(30,(((33,32),31),29))),(49,(50,((54,53),(((((62,(63,((65,64),(66,((((71,70),(69,68)),67),61))))),60),(52,51)),(((58,(59,57)),56),28)),(55,20))))))))))))),19)),(17,16)),(18,(22,13))))),((12,11),10)),8)),7),6),5),4),(2,3),1);
   tree tree_450 [p = 0.000, P = 0.011] = [&W 0.000025] ((((((9,(((16,(17,(((21,(75,(23,(77,(76,(24,(26,(25,(27,(((((47,(48,(((45,44),43),((42,41),40)))),(46,((73,(74,72)),35))),((38,(39,(37,36))),34)),(30,(((33,32),31),29))),((49,(50,(53,(54,(55,((60,((62,(63,(66,((65,64),((((71,70),(69,68)),67),61))))),(52,51))),(((59,58),57),(56,28)))))))),20))))))))))),19),(14,(15,(22,(18,13))))))),((12,11),10)),8)),7),6),5),4),(2,3),1);
   tree tree_451 [p = 0.000, P = 0.011] = [&W 0.000025] ((((((9,(((17,(16,(((22,((21,(75,(24,((77,23),(76,(25,(26,(28,(27,((((((47,(48,((45,44),43))),((42,41),40)),(46,((74,73),(72,35)))),(((38,37),(39,36)),34)),(30,(((33,32),31),29))),(49,((53,(54,(55,((((59,58),57),56),((((63,62),((65,64),(((69,68),((71,70),(67,66))),61))),60),(52,51)))))),(50,20))))))))))))),18)),14),(15,(19,13))))),((12,11),10)),8)),7),6),5),4),(2,3),1);
   tree tree_452 [p = 0.000, P = 0.011] = [&W 0.000025] ((((((9,(((17,(16,(14,(15,(((((75,25),21),(23,(24,((76,26),(77,(27,(((46,((47,(48,(((45,44),43),((42,41),40)))),(((39,38),(37,36)),34))),((73,((74,72),35)),(30,(((33,32),31),29)))),(49,(50,((54,53),(55,(((59,(58,57)),56),((((63,62),((65,64),(66,((((71,70),(69,68)),67),61)))),(60,(52,51))),(28,20)))))))))))))),19),(18,(22,13))))))),((12,11),10)),8)),7),6),5),4),(2,3),1);
   tree tree_453 [p = 0.000, P = 0.011] = [&W 0.000025] ((((((9,((((15,14),(16,(17,((((25,(75,21)),(23,(24,(77,((76,26),(27,((((46,(((48,47),((45,44),43)),((42,41),40))),((73,(74,(72,35))),((38,(39,(37,36))),34))),(30,(((33,32),31),29))),(49,(50,(((54,53),(55,((((59,58),57),56),(60,(((63,62),((65,64),((68,(69,(71,(70,(67,66))))),61))),(52,51)))))),(28,20))))))))))),19),(18,(22,13)))))),((12,11),10)),8)),7),6),5),4),(2,3),1);
   tree tree_454 [p = 0.000, P = 0.011] = [&W 0.000025] ((((((9,(((14,((17,16),(15,((((76,75),(77,(23,(24,(25,((((((46,((48,47),(((45,44),43),((42,41),40)))),((38,(39,(37,36))),34)),(((73,(74,72)),35),(30,(((33,32),31),29)))),((53,(54,(55,(60,((52,51),((63,(62,((65,64),((67,(69,(68,((71,70),66)))),61)))),(57,(58,(59,(56,50)))))))))),(49,28))),27),(26,20))))))),(21,19)),(18,(22,13)))))),((12,11),10)),8)),7),6),5),4),(2,3),1);
   tree tree_455 [p = 0.000, P = 0.011] = [&W 0.000025] ((((((9,(((14,(((17,16),15),(((23,(24,(76,(77,(26,(27,(((46,(((48,47),(((45,44),43),((42,41),40))),((73,72),(74,35)))),((38,(39,(37,36))),34)),(((((33,32),31),30),29),(49,(50,((54,53),(55,(((((63,62),((65,64),(66,((68,(69,(71,(70,67)))),61)))),60),(52,51)),((59,(58,57)),(56,(28,20)))))))))))))))),((75,25),(21,19))),(22,(18,13))))),((12,11),10)),8)),7),6),5),4),(2,3),1);
   tree tree_456 [p = 0.000, P = 0.011] = [&W 0.000025] ((((((9,((((15,14),(17,(16,((75,(21,(76,((23,(24,(77,((26,25),(27,((((46,(74,(73,(72,35)))),(((47,(48,((45,44),43))),((42,41),40)),((38,(39,(37,36))),34))),(30,(((33,32),31),29))),(49,(50,((54,53),(55,(((((63,62),((65,64),(((69,68),((71,70),(67,66))),61))),60),(52,51)),(((59,58),57),(56,(28,20)))))))))))))),19)))),(22,(18,13)))))),((12,11),10)),8)),7),6),5),4),(2,3),1);
   tree tree_457 [p = 0.000, P = 0.011] = [&W 0.000025] ((((((9,((((15,14),((17,16),((19,(23,((24,(25,(76,(26,(77,(27,((((46,(47,(48,(((45,44),43),((42,41),40))))),((72,((74,73),35)),((38,(39,(37,36))),34))),(30,(((33,32),31),29))),((49,(50,(55,((54,53),((60,(56,(59,((58,57),52)))),(63,(62,((65,64),(61,((69,68),(((67,66),(71,(70,51))),28))))))))))),20)))))))),18))),(75,(21,(22,13)))))),((12,11),10)),8)),7),6),5),4),(2,3),1);
   tree tree_458 [p = 0.000, P = 0.011] = [&W 0.000025] ((((((9,((((15,14),((17,16),(((75,((25,(23,(77,(24,(26,(27,(((46,(((45,44),43),(47,(48,((42,41),40))))),(((38,((39,37),36)),34),((74,(73,(72,35))),(30,(((33,32),31),29))))),(49,(54,((55,53),(60,((((63,62),((65,64),(((68,67),(69,(71,(70,66)))),61))),(52,51)),(57,((59,58),(56,(28,(50,20))))))))))))))))),(21,(76,19)))),18),(22,13)))),((12,11),10)),8)),7),6),5),4),(2,3),1);
   tree tree_459 [p = 0.000, P = 0.011] = [&W 0.000025] ((((((9,((((15,14),((17,16),(((75,21),(23,(24,(77,(25,(76,((((49,(50,(54,(53,(55,(((((63,62),((65,64),((68,(69,(71,((70,67),66)))),61))),60),(52,51)),((59,(58,57)),(56,28)))))))),((30,(((33,32),31),29)),((74,((73,72),35)),((((39,38),(37,36)),34),((46,(47,(48,(((45,44),43),((42,41),40))))),27))))),20),(26,19)))))))),(18,(22,13))))),((12,11),10)),8)),7),6),5),4),(2,3),1);
   tree tree_460 [p = 0.000, P = 0.011] = [&W 0.000025] ((((((9,((((15,14),(16,(17,(((21,((75,25),(24,((76,23),(77,(26,(27,(((((47,46),((48,((45,44),43)),(((42,41),40),(((74,73),72),35)))),((38,(39,(37,36))),34)),(30,(((33,32),31),29))),(49,(50,(((54,53),(55,((56,(((59,58),57),52)),(60,((63,51),(62,((65,64),(((69,68),((71,70),(67,66))),(61,28))))))))),20))))))))))),(19,18)),(22,13))))),((12,11),10)),8)),7),6),5),4),(2,3),1);
   tree tree_461 [p = 0.000, P = 0.012] = [&W 0.000025] ((((((9,(((16,(17,(14,(15,(((76,(75,25)),(21,((23,(24,(77,(27,((((46,((47,(48,((45,44),43))),((42,41),40))),(((38,(39,(37,36))),((74,73),(72,35))),34)),(30,(((33,32),31),29))),(49,(50,((54,53),(55,((((59,58),57),56),(60,((52,51),((63,62),((65,64),((66,(((69,68),((71,70),67)),61)),(28,20)))))))))))))))),(26,19)))),(18,(22,13))))))),((12,11),10)),8)),7),6),5),4),(2,3),1);
   tree tree_462 [p = 0.000, P = 0.012] = [&W 0.000025] ((((((9,(((17,(16,(14,(15,(((75,21),(25,(23,((76,24),(26,(77,(27,((((((42,41),40),(((45,44),43),(47,(48,(46,(72,((74,73),35))))))),((38,(39,(37,36))),34)),(30,(((33,32),31),29))),(49,(28,((54,(53,(55,((56,(((59,58),57),52)),(60,((63,62),((65,64),(61,(((69,68),(71,(70,66))),(67,51)))))))))),(50,20)))))))))))),((19,18),(22,13))))))),((12,11),10)),8)),7),6),5),4),(2,3),1);
   tree tree_463 [p = 0.000, P = 0.012] = [&W 0.000025] ((((((9,((((17,16),(14,(15,((22,18),(19,((23,((77,24),(25,(76,(26,((((39,(38,(37,36))),34),((46,(((74,73),72),35)),((47,(((48,(45,44)),43),((42,41),40))),((30,(((33,32),31),29)),27)))),(((53,(54,(55,(((59,(58,57)),56),((((63,62),((65,64),((67,((69,68),((71,70),66))),61))),60),(52,51)))))),50),((49,28),20)))))))),((75,21),13))))))),((12,11),10)),8)),7),6),5),4),(2,3),1);
   tree tree_464 [p = 0.000, P = 0.012] = [&W 0.000025] ((((((9,(((17,(16,(14,(15,((22,(75,21)),((25,(((76,24),(77,(26,(28,(27,((((46,(48,(47,(((45,44),43),((42,41),40))))),((((74,73),72),35),((38,(39,(37,36))),34))),(30,(((33,32),31),29))),(49,((((54,53),(55,(((((63,62),((65,64),(((69,68),(67,((71,70),66))),61))),60),(57,((59,58),56))),(52,51)))),50),20)))))))),(23,18))),(19,13))))))),((12,11),10)),8)),7),6),5),4),(2,3),1);
   tree tree_465 [p = 0.000, P = 0.012] = [&W 0.000025] ((((((9,(((17,(16,(14,(15,(18,(22,((23,(24,(77,(25,(28,(((((((55,(54,53)),(60,((58,((59,57),56)),(((63,62),((65,64),(((69,68),(67,((71,70),66))),61))),(52,51))))),50),49),(((46,(48,(47,(((45,44),43),((42,41),40))))),((74,((73,72),35)),((38,(39,(37,36))),34))),(30,(((33,32),31),29)))),27),(76,(26,20)))))))),(75,(21,(19,13)))))))))),((12,11),10)),8)),7),6),5),4),(2,3),1);
   tree tree_466 [p = 0.000, P = 0.012] = [&W 0.000025] ((((((9,(((17,(16,(14,(15,(((75,25),((23,(24,(77,(76,(26,(27,(((((46,(48,(47,(((45,44),43),((42,41),40))))),(74,((73,72),35))),((38,(39,(37,36))),34)),(((33,32),31),(30,29))),(49,(53,(54,(55,(60,((((63,62),((65,64),(((69,68),((71,70),(67,66))),61))),(52,51)),(50,(57,(58,(59,(56,(28,20))))))))))))))))))),(21,19))),(18,(22,13))))))),((12,11),10)),8)),7),6),5),4),(2,3),1);
   tree tree_467 [p = 0.000, P = 0.012] = [&W 0.000025] ((((((9,((((15,14),(16,(17,(((23,(24,(25,(76,(77,(26,(27,((((46,(((48,47),((45,44),43)),((42,41),40))),((38,(39,(37,36))),34)),(((74,73),(72,35)),((((33,32),31),30),29))),(49,(50,(53,(54,(55,(((((63,62),((65,64),((69,(68,((71,70),(67,66)))),61))),60),(52,51)),((58,(59,57)),(56,(28,20))))))))))))))))),18),(19,(21,(75,(22,13)))))))),((12,11),10)),8)),7),6),5),4),(2,3),1);
   tree tree_468 [p = 0.000, P = 0.012] = [&W 0.000025] ((((((9,(((16,(17,(14,(15,(((23,(24,(25,(76,(77,(26,(27,(((((48,47),(((45,44),43),((42,41),40))),((46,((74,73),(72,35))),((38,((39,37),36)),34))),(30,(((33,32),31),29))),(49,(50,(54,(53,((((58,(59,57)),56),(60,(((63,62),((65,64),(((69,68),((71,70),(67,66))),61))),(52,51)))),(55,(28,20))))))))))))))),(75,(21,19))),(22,(18,13))))))),((12,11),10)),8)),7),6),5),4),(2,3),1);
   tree tree_469 [p = 0.000, P = 0.012] = [&W 0.000025] ((((((9,(((17,(16,(14,(15,((((75,21),(23,(24,(25,(76,(77,(26,(27,((((74,(73,72)),35),(((46,(47,((48,((45,44),43)),((42,41),40)))),((38,(39,(37,36))),34)),(30,(((33,32),31),29)))),(49,(50,(54,(53,(55,((60,(62,(63,(((65,64),((68,(69,(71,(70,(67,66))))),61)),(52,51))))),(((59,58),57),(56,(28,20)))))))))))))))))),19),(18,(22,13))))))),((12,11),10)),8)),7),6),5),4),(2,3),1);
   tree tree_470 [p = 0.000, P = 0.012] = [&W 0.000025] ((((((9,(((((17,(16,((15,14),((75,(21,((23,(26,(24,(76,((77,25),(27,(((((74,73),72),35),(((46,(48,(47,(((45,44),43),((42,41),40))))),((39,(38,(37,36))),34)),(30,(((33,32),31),29)))),(49,(50,(28,((54,53),(55,(((((59,58),57),56),((((63,62),((65,64),(((69,68),(((71,70),67),66)),61))),60),(52,51))),20))))))))))))),19))),(22,(18,13)))))),12),11),10),8)),7),6),5),4),(2,3),1);
   tree tree_471 [p = 0.000, P = 0.012] = [&W 0.000025] ((((((9,(((((17,(16,((15,14),(19,(((75,21),(25,(24,(23,(77,((76,26),(28,(27,(((((74,73),(72,35)),((((47,(48,46)),((45,44),43)),((42,41),40)),((37,((39,38),36)),34))),(30,(((33,32),31),29))),(49,(50,(54,(53,(55,(60,((((59,58),57),56),((((63,62),((65,64),(((69,68),((71,70),(67,66))),61))),(52,51)),20))))))))))))))))),(22,(18,13))))))),12),11),10),8)),7),6),5),4),(2,3),1);
   tree tree_472 [p = 0.000, P = 0.012] = [&W 0.000025] ((((((9,(((((17,(16,((15,14),(19,((21,(75,((24,23),(77,(76,(25,(26,(((30,(((33,32),31),29)),((72,((74,73),35)),(((46,(48,(47,(((45,44),43),((42,41),40))))),((37,(38,(39,36))),34)),27))),(49,((50,(54,(53,(55,((60,(52,51)),(((63,62),((65,64),((67,((69,68),((71,70),66))),61))),((((59,58),57),56),28))))))),20)))))))))),(22,(18,13))))))),12),11),10),8)),7),6),5),4),(2,3),1);
   tree tree_473 [p = 0.000, P = 0.012] = [&W 0.000025] ((((((9,(((((17,(16,((15,14),(19,((21,(75,(23,(24,(25,(76,(77,(26,(27,(((((((48,47),46),((45,44),43)),((42,41),40)),(((38,(39,37)),36),((74,(72,(73,35))),34))),(((33,32),31),(30,29))),(49,(50,((54,53),(55,(60,(((63,(62,((65,64),(((69,68),(67,((71,70),66))),61)))),(52,51)),(57,((59,58),(56,(28,20)))))))))))))))))))),((22,18),13)))))),12),11),10),8)),7),6),5),4),(2,3),1);
   tree tree_474 [p = 0.000, P = 0.012] = [&W 0.000025] ((((((9,(((((17,(16,((15,14),(((75,21),((76,24),(25,(23,(77,(28,(((((((54,53),(55,(((58,(59,57)),56),(60,(((63,62),((65,64),((68,(69,(71,(70,(67,66))))),61))),(52,51)))))),50),49),((((47,(48,46)),(((45,44),43),((42,41),40))),((38,(39,(37,36))),34)),((74,((73,72),35)),(30,(((33,32),31),29))))),27),(26,20)))))))),(19,(18,(22,13))))))),12),11),10),8)),7),6),5),4),(2,3),1);
   tree tree_475 [p = 0.000, P = 0.012] = [&W 0.000025] ((((((9,(((((17,(16,((15,14),(((21,(75,((24,(77,23)),(25,(76,(26,(27,(((((46,((48,(47,((45,44),43))),((42,41),40))),(74,((73,72),35))),((37,(38,(39,36))),34)),(30,(((33,32),31),29))),(49,(50,((54,53),(55,(60,((((63,62),((65,64),((69,(68,(71,(70,(67,66))))),61))),(52,51)),((59,(58,57)),(56,(28,20))))))))))))))))),19),(18,(22,13)))))),12),11),10),8)),7),6),5),4),(2,3),1);
   tree tree_476 [p = 0.000, P = 0.012] = [&W 0.000025] ((((((9,((((((16,(((22,21),((75,25),((23,(76,(24,(26,(77,(27,((((48,(47,(46,(((45,44),43),((42,41),40))))),((((74,73),72),35),((((39,38),37),36),34))),(30,(((33,32),31),29))),(28,(49,((54,(53,(55,(60,(((62,(63,((66,(65,64)),((71,70),(69,(68,(67,61))))))),(58,(57,(59,56)))),(52,(51,50))))))),20)))))))))),18))),(19,(15,14)))),(17,13)),12),11),10),8)),7),6),5),4),(2,3),1);
   tree tree_477 [p = 0.000, P = 0.012] = [&W 0.000025] ((((((9,(((((17,(16,((15,14),(19,((23,(24,(25,(26,(77,(27,(28,((((((74,73),72),35),(46,((47,((48,((45,44),43)),((42,41),40))),((38,(39,(37,36))),34)))),(30,(((33,32),31),29))),((76,49),(50,(((54,53),(55,(((((63,62),((65,64),(((69,68),(((71,70),67),66)),61))),60),((59,(58,57)),56)),(52,51)))),20))))))))))),((75,(22,21)),(18,13))))))),12),11),10),8)),7),6),5),4),(2,3),1);
   tree tree_478 [p = 0.000, P = 0.012] = [&W 0.000025] ((((((9,(((((17,(16,((15,14),(((75,21),((23,(24,(77,(25,(76,(26,(27,(((46,(47,(48,(((45,44),43),((42,41),40))))),(((39,((38,37),36)),34),(((74,73),(72,35)),(30,(((33,32),31),29))))),(49,(53,(54,(55,((60,(((63,62),((65,64),(((69,68),((71,70),(67,66))),61))),(52,51))),(((59,58),57),((56,50),(28,20)))))))))))))))),19)),(18,(22,13)))))),12),11),10),8)),7),6),5),4),(2,3),1);
   tree tree_479 [p = 0.000, P = 0.012] = [&W 0.000025] ((((((9,(((((17,(16,((15,14),(19,((75,(23,(24,(25,(77,((76,26),(27,(((47,(48,(((45,44),43),((42,41),40)))),(46,(((73,(72,(74,35))),((38,(39,(37,36))),34)),(30,(((33,32),31),29))))),(49,((50,(53,(54,(55,((((59,58),(57,56)),(((63,(62,((65,64),(((69,68),((71,70),(67,66))),61)))),60),(52,51))),28))))),20)))))))))),((21,18),(22,13))))))),12),11),10),8)),7),6),5),4),(2,3),1);
   tree tree_480 [p = 0.000, P = 0.012] = [&W 0.000025] ((((((9,(((((17,(16,((15,14),(((21,((75,25),(24,(23,(76,(26,(77,(27,(((46,((72,((74,73),35)),((((48,47),((45,44),43)),((42,41),40)),((38,(39,(37,36))),34)))),(30,(((33,32),31),29))),(49,(50,(53,(54,(55,(60,((((63,62),((65,64),(66,(((((71,70),69),68),67),61)))),(52,51)),(((59,58),57),(56,(28,20))))))))))))))))))),19),(22,(18,13)))))),12),11),10),8)),7),6),5),4),(2,3),1);
   tree tree_481 [p = 0.000, P = 0.012] = [&W 0.000025] ((((((9,(((((17,(16,((15,14),((22,(((75,21),((77,(24,23)),(25,(26,(76,(((((74,73),(72,35)),(30,(((33,32),31),29))),((46,((48,47),(((45,44),43),((42,41),40)))),(34,((39,(37,36)),(38,27))))),(49,(50,((54,(53,(55,((52,51),(60,(((63,62),((65,64),(((69,68),((71,70),(67,66))),61))),(57,(58,(59,(56,28)))))))))),20))))))))),19)),(18,13))))),12),11),10),8)),7),6),5),4),(2,3),1);
   tree tree_482 [p = 0.000, P = 0.012] = [&W 0.000025] ((((((9,(((((17,(16,((15,14),(((25,(23,(24,((77,76),(26,(27,(28,(((((47,(48,((45,44),43))),((42,41),40)),(46,((38,(39,(37,36))),34))),((74,(73,(72,35))),(30,(((33,32),31),29)))),(49,(((54,(55,53)),((((59,58),57),56),(((63,62),((65,64),(((69,((71,70),68)),(67,66)),61))),(60,(52,51))))),(50,20))))))))))),(75,(21,19))),(22,(18,13)))))),12),11),10),8)),7),6),5),4),(2,3),1);
   tree tree_483 [p = 0.000, P = 0.012] = [&W 0.000025] ((((((9,(((((17,(16,((15,14),((75,(19,((24,(25,(76,(77,(26,(27,((((72,((74,73),35)),((47,(((45,44),43),(48,((42,41),40)))),(46,((38,(39,(37,36))),34)))),(30,(((33,32),31),29))),(49,((54,53),(55,(60,(((62,(63,((65,64),(((69,68),((71,70),66)),(67,61))))),(58,(57,(59,56)))),(((52,51),50),(28,20)))))))))))))),(23,18)))),(21,(22,13)))))),12),11),10),8)),7),6),5),4),(2,3),1);
   tree tree_484 [p = 0.000, P = 0.012] = [&W 0.000025] ((((((9,(((((17,(16,((15,14),(((75,21),(((25,24),(23,(76,(26,(77,(27,(((((46,((47,(48,((45,44),43))),((42,41),40))),(((74,73),72),35)),(((39,38),(37,36)),34)),((((33,32),31),30),29)),(49,(50,((54,(53,(55,((((59,58),57),56),((52,51),(60,((63,62),((65,64),(61,((69,68),((71,70),((67,66),28)))))))))))),20)))))))))),19)),((22,18),13))))),12),11),10),8)),7),6),5),4),(2,3),1);
   tree tree_485 [p = 0.000, P = 0.012] = [&W 0.000025] ((((((9,(((((17,(16,((15,14),(19,((21,(75,(25,(23,((26,24),(77,(76,(27,(((((48,(47,(((45,44),43),((42,41),40)))),(46,(72,(73,(74,35))))),(((39,38),(37,36)),34)),(30,(((33,32),31),29))),(49,(50,(53,(54,(55,((60,((63,62),((65,64),(61,(68,(69,(71,(66,(67,(70,51)))))))))),(((59,58),(57,52)),(56,(28,20)))))))))))))))))),(18,(22,13))))))),12),11),10),8)),7),6),5),4),(2,3),1);
   tree tree_486 [p = 0.000, P = 0.012] = [&W 0.000025] ((((((9,(((((17,(16,((15,14),((((75,22),21),19),((23,((77,24),(25,(76,(26,((((((38,(39,(37,36))),(73,(74,(72,35)))),34),(30,(((33,32),31),29))),((47,(48,(46,(((45,44),43),((42,41),40))))),27)),((49,(50,((54,53),(55,(((((63,62),((65,64),((69,(68,(67,((71,70),66)))),61))),60),(52,51)),(((59,(58,57)),56),28)))))),20))))))),(18,13)))))),12),11),10),8)),7),6),5),4),(2,3),1);
   tree tree_487 [p = 0.000, P = 0.012] = [&W 0.000025] ((((((9,(((((17,(16,((15,14),((75,(21,((23,((76,24),(25,((77,26),(27,((((46,(48,(47,(((45,44),43),((42,41),40))))),((((74,73),72),35),((38,(39,(37,36))),34))),(30,(((33,32),31),29))),(28,(49,(50,((54,53),(((((59,58),57),56),((((63,62),((65,64),(((69,68),(67,((71,70),66))),61))),60),(52,51))),(55,20)))))))))))),19))),(22,(18,13)))))),12),11),10),8)),7),6),5),4),(2,3),1);
   tree tree_488 [p = 0.000, P = 0.012] = [&W 0.000025] ((((((9,(((((17,(16,((15,14),(((25,(75,21)),(23,(24,((26,(77,(76,((((74,73),(72,35)),((30,(((33,32),31),29)),((46,((48,47),(((45,44),43),((42,41),40)))),(((38,(39,(37,36))),34),27)))),(49,(((54,53),(55,(((59,(58,57)),56),(60,((52,(51,50)),((63,62),((65,64),(61,((69,(68,(71,(70,66)))),(67,28)))))))))),20)))))),19)))),(22,(18,13)))))),12),11),10),8)),7),6),5),4),(2,3),1);
   tree tree_489 [p = 0.000, P = 0.012] = [&W 0.000025] ((((((9,((((((((((23,(25,(24,(77,(26,(28,((((((33,32),31),30),29),(((46,(47,(48,(((45,44),43),((42,41),40))))),((72,((74,73),35)),(((39,38),(37,36)),34))),27)),(49,(53,(54,(55,((60,((((58,(59,57)),56),52),(63,(62,((65,64),(66,(61,(((71,70),(69,68)),(67,51))))))))),(50,20))))))))))))),(75,(21,19))),17),16),(15,14)),(((76,22),18),13)),12),11),10),8)),7),6),5),4),(2,3),1);
   tree tree_490 [p = 0.000, P = 0.012] = [&W 0.000025] ((((((9,(((((((17,16),(15,((22,(((25,(75,21)),(23,(24,(76,(26,(77,(27,((((74,((73,72),35)),(46,(((48,47),(((45,44),43),((42,41),40))),((38,(39,(37,36))),34)))),(30,(((33,32),31),29))),(49,(54,(53,(55,(60,((((59,57),(58,56)),(50,28)),((52,51),(((65,64),(((69,68),((71,70),(67,66))),61)),(63,(62,20)))))))))))))))))),(19,18))),14))),13),12),11),10),8)),7),6),5),4),(2,3),1);
   tree tree_491 [p = 0.000, P = 0.012] = [&W 0.000025] ((((((9,(((((((22,18),((((((75,21),(25,(23,(26,(24,((77,76),(27,((((46,((74,73),(72,35))),((((48,47),((45,44),43)),((42,41),40)),((38,(39,(37,36))),34))),(30,(((33,32),31),29))),(49,((54,53),(55,((60,((63,(62,((65,64),((67,(69,(68,(70,(71,66))))),61)))),(52,51))),((58,(59,57)),(56,((50,28),20))))))))))))))),19),17),16),(15,14))),13),12),11),10),8)),7),6),5),4),(2,3),1);
   tree tree_492 [p = 0.000, P = 0.012] = [&W 0.000025] ((((((9,(((((((((((75,21),(23,(24,(77,(25,(76,(26,(27,((30,(((33,32),31),29)),((((48,47),(((45,44),43),(((42,41),40),(46,((74,73),(72,35)))))),(((39,38),(37,36)),34)),(49,(50,(53,(54,(55,((((62,(63,((65,64),(((69,68),(((71,70),67),66)),61)))),60),(52,51)),((59,(58,57)),(56,(28,20))))))))))))))))))),19),17),16),(((22,18),15),14)),13),12),11),10),8)),7),6),5),4),(2,3),1);
   tree tree_493 [p = 0.000, P = 0.012] = [&W 0.000025] ((((((9,((((((((((21,(75,(23,(24,(25,(77,(76,(26,(27,(((((((48,47),((45,44),43)),((42,41),40)),(46,(74,(73,(72,35))))),((38,(39,(37,36))),34)),(30,(((33,32),31),29))),(49,((54,53),(55,(60,(50,((((63,62),((65,64),((69,(68,((71,70),(67,66)))),61))),(52,51)),(57,(58,(59,(56,(28,20))))))))))))))))))))),19),17),16),((22,18),(15,14))),13),12),11),10),8)),7),6),5),4),(2,3),1);
   tree tree_494 [p = 0.000, P = 0.012] = [&W 0.000025] ((((((9,(((((((22,18),(((((23,(24,(77,((28,26),(((30,(((33,32),31),29)),((74,((73,72),35)),(((46,(47,(48,((45,44),43)))),((42,41),40)),(34,((37,36),(39,(38,27))))))),(49,(76,(((54,53),((55,((((59,58),57),56),((((63,62),((65,64),(((69,68),((71,70),(67,66))),61))),60),(52,51)))),50)),20)))))))),(25,(75,(21,19)))),17),16),(15,14))),13),12),11),10),8)),7),6),5),4),(2,3),1);
   tree tree_495 [p = 0.000, P = 0.012] = [&W 0.000025] ((((((9,(((((((((75,21),(25,(23,(((76,26),24),(77,(27,((((46,((48,47),(((45,44),43),((42,41),40)))),(((39,38),(37,36)),34)),(((74,73),(72,35)),((((33,32),31),30),29))),(49,(50,(53,(54,(55,(60,((52,51),(((63,62),((65,64),((68,(69,(67,((71,70),66)))),61))),(57,(58,(59,(56,(28,20)))))))))))))))))))),(19,18)),((17,16),(15,14))),(22,13)),12),11),10),8)),7),6),5),4),(2,3),1);
   tree tree_496 [p = 0.000, P = 0.012] = [&W 0.000025] ((((((9,(((((((22,18),(((((75,21),((23,(24,(25,(77,(76,(26,(((((((54,53),(55,(((58,(59,57)),56),(((63,(62,((65,64),(((69,68),((71,70),(67,66))),61)))),60),(52,51))))),50),49),(((46,(47,(48,(((45,44),43),((42,41),40))))),(((74,73),(72,35)),((38,(39,(37,36))),34))),(30,(((33,32),31),29)))),27),(28,20)))))))),19)),17),16),(15,14))),13),12),11),10),8)),7),6),5),4),(2,3),1);
   tree tree_497 [p = 0.000, P = 0.012] = [&W 0.000025] ((((((9,(((((((22,18),((((21,(75,((23,(24,(77,(26,(27,(((73,((74,72),35)),(((46,(47,(((45,44),(48,43)),((42,41),40)))),((39,(38,(37,36))),34)),(((33,32),31),(30,29)))),(49,(76,(50,((54,(55,(53,(60,((57,((59,58),56)),((52,51),(((63,62),((65,64),(((69,68),(((71,70),67),66)),61))),28))))))),20)))))))))),(25,19)))),17),16),(15,14))),13),12),11),10),8)),7),6),5),4),(2,3),1);
   tree tree_498 [p = 0.000, P = 0.012] = [&W 0.000025] ((((((9,(((((((22,18),(((((75,21),((23,((26,24),(25,(76,(77,(27,((((46,(((48,47),((45,44),43)),((42,41),40))),((72,(73,(74,35))),((39,(38,(37,36))),34))),(30,(((33,32),31),29))),(49,((54,53),(55,(60,(((63,62),((65,64),(61,((69,68),(67,(66,(70,(71,51)))))))),(52,(((59,58),57),(56,((50,28),20)))))))))))))))),19)),17),16),(15,14))),13),12),11),10),8)),7),6),5),4),(2,3),1);
   tree tree_499 [p = 0.000, P = 0.012] = [&W 0.000025] ((((((9,((((((((21,((75,((77,23),(24,(76,(25,((27,26),(((((74,(73,72)),35),(((39,38),(37,36)),34)),((46,(47,((48,((45,44),43)),((42,41),40)))),(((33,32),31),(30,29)))),(((54,53),(55,((57,(58,(59,56))),(60,((52,(51,50)),((63,62),((65,64),(61,((69,68),((71,70),(66,(67,28)))))))))))),(49,20))))))))),19)),(17,16)),(15,14)),(22,(18,13))),12),11),10),8)),7),6),5),4),(2,3),1);
   tree tree_500 [p = 0.000, P = 0.012] = [&W 0.000025] ((((((9,((((((((((75,(25,(23,(24,(77,(76,(26,(27,((((((48,47),(((45,44),43),((42,41),40))),(46,((74,(73,72)),35))),(((39,38),(37,36)),34)),(30,(((33,32),31),29))),(49,(28,(50,(((54,53),(55,(60,((57,((59,58),56)),(((63,62),((65,64),((69,(68,((71,70),(67,66)))),61))),(52,51)))))),20))))))))))))),(21,19)),17),16),(15,14)),(22,(18,13))),12),11),10),8)),7),6),5),4),(2,3),1);
   tree tree_501 [p = 0.000, P = 0.013] = [&W 0.000025] ((((((9,(((((22,(((((75,21),(((24,23),(25,(76,(77,(26,(28,(27,((((46,(47,(48,(((45,44),43),((42,41),40))))),((38,(39,(37,36))),34)),((72,((74,73),35)),(30,(((33,32),31),29)))),(49,(50,(54,(53,((((58,(59,57)),56),(60,(((63,62),((65,64),(((69,68),((71,70),(67,66))),61))),(52,51)))),(55,20)))))))))))))),19)),(17,16)),(15,14)),13)),(18,12)),11),10),8)),7),6),5),4),(2,3),1);
   tree tree_502 [p = 0.000, P = 0.013] = [&W 0.000025] ((((((9,((((((((((23,(24,(25,(26,(76,(77,(27,((((((74,73),72),35),(((47,46),((48,((45,44),43)),((42,41),40))),(((39,38),(37,36)),34))),(30,(((33,32),31),29))),(49,((54,(53,(55,(60,((57,(58,(59,56))),((63,(62,((65,64),((67,((69,68),((71,70),66))),61)))),(52,(51,50)))))))),(28,20))))))))))),(21,(75,19))),17),16),(15,14)),(22,(18,13))),12),11),10),8)),7),6),5),4),(2,3),1);
   tree tree_503 [p = 0.000, P = 0.013] = [&W 0.000025] ((((((9,((((((((((75,25),((23,(24,(77,(26,(((((76,((54,(53,(55,((57,((59,58),56)),((62,(63,((65,64),((69,68),((67,((71,70),66)),61))))),(60,(52,51))))))),50)),49),((((((48,47),((45,44),43)),((42,41),40)),(46,(72,((74,73),35)))),(((39,38),(37,36)),34)),(30,(((33,32),31),29)))),27),(28,20)))))),(21,19))),17),16),(15,14)),(22,(18,13))),12),11),10),8)),7),6),5),4),(2,3),1);
   tree tree_504 [p = 0.000, P = 0.013] = [&W 0.000025] ((((((9,(((((17,(16,((15,14),((22,((75,21),(23,(24,(77,(25,(76,(26,(27,((((((48,47),46),(((45,44),43),((42,41),40))),((((74,73),72),35),(((39,38),(37,36)),34))),((((33,32),31),30),29)),(49,(53,(54,(55,(60,((((63,62),((65,64),(((69,68),(67,((71,70),66))),61))),(52,51)),((58,(59,57)),(56,(28,(50,20)))))))))))))))))))),(19,(18,13)))))),12),11),10),8)),7),6),5),4),(2,3),1);
   tree tree_505 [p = 0.000, P = 0.013] = [&W 0.000025] ((((((9,(((((((((21,((23,((26,24),(77,(25,(76,(27,((((46,((48,47),(((45,44),43),((42,41),40)))),(((73,(74,72)),35),(((39,38),(37,36)),34))),(30,(((33,32),31),29))),(49,(53,(54,(55,(60,((52,((63,62),((65,64),(61,((69,68),((67,66),(71,(70,51)))))))),((59,(58,57)),(56,(50,(28,20))))))))))))))))),(75,19))),17),16),(15,14)),(18,(22,13))),12),11),10),8)),7),6),5),4),(2,3),1);
   tree tree_506 [p = 0.000, P = 0.013] = [&W 0.000025] ((((((9,(((((((17,16),(15,14)),((75,((24,(25,(23,(77,(26,(27,(28,(((((74,73),(72,35)),((46,(48,(47,(((45,44),43),((42,41),40))))),((38,(39,(37,36))),34))),(30,(((33,32),31),29))),(49,((((55,(54,53)),(60,(((63,62),((65,64),(((69,68),((71,70),(67,66))),61))),(((59,(58,57)),56),(52,51))))),50),20)))))))))),(21,(76,19)))),(22,(18,13)))),12),11),10),8)),7),6),5),4),(2,3),1);
   tree tree_507 [p = 0.000, P = 0.013] = [&W 0.000025] ((((((9,(((((17,(16,((15,14),((22,21),((19,18),((75,(76,(23,(24,(25,(77,(((((((54,(53,(55,(((59,(58,57)),56),(60,(((63,62),((65,64),((68,(69,(((71,70),67),66))),61))),(52,51))))))),50),49),((((((48,47),((45,44),43)),((42,41),40)),(46,(((74,73),72),35))),((38,(39,(37,36))),34)),(30,(((33,32),31),29)))),28),27),(26,20)))))))),13)))))),12),11),10),8)),7),6),5),4),(2,3),1);
   tree tree_508 [p = 0.000, P = 0.013] = [&W 0.000025] ((((((9,(((((((((((75,21),(25,(24,(23,(77,(26,(28,(76,((((74,(72,(73,35))),(((33,32),31),(30,29))),((46,(47,((48,((45,44),43)),((42,41),40)))),(34,(38,(39,((37,36),27)))))),(49,(((54,(53,(55,((60,((59,(58,57)),56)),(((63,62),((65,64),((68,(69,((71,70),(67,66)))),61))),(52,51)))))),50),20))))))))))),19),17),16),(15,14)),(18,(22,13))),12),11),10),8)),7),6),5),4),(2,3),1);
   tree tree_509 [p = 0.000, P = 0.013] = [&W 0.000025] ((((((9,(((((17,(16,((15,14),((19,18),((75,(23,(77,(25,(24,(76,(26,(27,((30,(((33,32),31),29)),((74,(72,(73,35))),(((((45,44),43),((48,(47,46)),((42,41),40))),(((39,38),(37,36)),34)),(49,(50,(54,(53,(55,((60,(((63,62),((65,64),(((69,68),(67,((71,70),66))),61))),(52,51))),(((59,58),57),(56,(28,20)))))))))))))))))))),(21,(22,13))))))),12),11),10),8)),7),6),5),4),(2,3),1);
   tree tree_510 [p = 0.000, P = 0.013] = [&W 0.000025] ((((((9,(((((17,(16,((15,14),((19,18),((75,(23,(77,(24,(25,((76,26),(27,(((((46,(48,(47,(((45,44),43),((42,41),40))))),(72,((74,73),35))),(((38,(39,37)),36),34)),(30,(((33,32),31),29))),(((54,53),(55,(60,((57,(59,(58,56))),(62,(63,((65,64),((52,(51,50)),(61,(69,(68,((71,70),(66,(67,28)))))))))))))),(49,20)))))))))),(21,(22,13))))))),12),11),10),8)),7),6),5),4),(2,3),1);
   tree tree_511 [p = 0.000, P = 0.013] = [&W 0.000025] ((((((9,(((((17,(16,((15,14),(18,(((25,(75,21)),(24,(23,(77,(76,(26,(28,((((((74,73),72),35),((((33,32),31),30),29)),(((48,(47,46)),(((45,44),43),((42,41),40))),((39,(38,(37,36))),(34,27)))),(49,((54,(53,(55,((60,(61,((((69,68),((71,70),(67,66))),(65,64)),(63,(62,(52,51)))))),(57,(58,(59,(56,50)))))))),20)))))))))),(19,(22,13))))))),12),11),10),8)),7),6),5),4),(2,3),1);
   tree tree_512 [p = 0.000, P = 0.013] = [&W 0.000025] ((((((9,(((((17,(16,((15,14),((22,18),(((21,(75,(23,(24,(77,(25,(26,(76,(27,((((46,(73,(74,(72,35)))),(((48,47),(((45,44),43),((42,41),40))),((38,(39,(37,36))),34))),(30,(((33,32),31),29))),(49,(50,(54,(53,(55,(60,(((63,62),((65,64),(((69,68),(67,(71,(70,66)))),61))),((52,51),(59,(57,(58,(56,(28,20))))))))))))))))))))))),19),13))))),12),11),10),8)),7),6),5),4),(2,3),1);
   tree tree_513 [p = 0.000, P = 0.013] = [&W 0.000025] ((((((9,(((((17,(16,(((19,15),14),((21,(75,(23,(24,(77,(25,(76,(26,(((30,(((33,32),31),29)),((74,(73,(72,35))),((((39,38),(37,36)),34),(((42,41),40),((47,(48,46)),(43,((45,44),27))))))),(49,((53,(54,(55,((60,((((58,57),(59,56)),(52,51)),(63,(62,((65,64),(69,(68,((67,61),(66,(71,(70,50))))))))))),28)))),20))))))))))),(22,(18,13)))))),12),11),10),8)),7),6),5),4),(2,3),1);
   tree tree_514 [p = 0.000, P = 0.013] = [&W 0.000025] ((((((9,(((((17,(16,((15,14),((75,(23,((77,24),(25,(76,(26,(27,((30,(((33,32),31),29)),(((((74,73),72),35),((46,(47,(48,(((45,44),43),((42,41),40))))),((38,(39,(37,36))),34))),(49,(54,(53,(55,(60,(((63,(62,((65,64),((67,((69,68),(71,(70,66)))),61)))),(52,51)),(57,((59,58),(56,((50,28),20))))))))))))))))))),((19,18),(21,(22,13))))))),12),11),10),8)),7),6),5),4),(2,3),1);
   tree tree_515 [p = 0.000, P = 0.013] = [&W 0.000025] ((((((9,(((((17,(16,((15,14),(((75,21),(23,(24,(76,(25,(77,(26,(27,(28,(((((74,73),(72,35)),((((48,47),((45,44),43)),(46,((42,41),40))),((38,(39,(37,36))),34))),(30,(((33,32),31),29))),(49,((((54,53),(55,((((59,58),57),56),(60,(((63,62),((65,64),((((69,68),67),(71,(70,66))),61))),(52,51)))))),50),20)))))))))))),((19,18),(22,13)))))),12),11),10),8)),7),6),5),4),(2,3),1);
   tree tree_516 [p = 0.000, P = 0.013] = [&W 0.000025] ((((((9,(((((17,(16,((15,14),(((21,(75,((23,(25,(24,(76,(77,(26,(27,((((46,(((48,47),((45,44),43)),((42,41),40))),((((39,38),37),36),34)),((((74,73),72),35),(30,(((33,32),31),29)))),(49,(50,((54,53),(55,(60,((((63,62),((65,64),(((69,68),((71,70),(67,66))),61))),(52,51)),(58,(59,(57,(56,(28,20))))))))))))))))))),19))),18),(22,13))))),12),11),10),8)),7),6),5),4),(2,3),1);
   tree tree_517 [p = 0.000, P = 0.013] = [&W 0.000025] ((((((9,(((((17,(16,((15,14),(((((75,21),(23,(25,(24,((77,26),(76,(27,((((46,(48,(47,(((45,44),43),((42,41),40))))),((72,((74,73),35)),((37,((39,38),36)),34))),(30,(((33,32),31),29))),(49,(50,((54,(53,(55,(((58,(59,57)),56),((60,(52,51)),((63,62),((65,64),(((69,68),((71,70),(67,66))),(61,28))))))))),20))))))))))),19),18),(22,13))))),12),11),10),8)),7),6),5),4),(2,3),1);
   tree tree_518 [p = 0.000, P = 0.013] = [&W 0.000025] ((((((9,(((((17,(16,(((19,15),14),(((75,21),(24,(23,(77,(25,(26,(28,(76,(27,((((46,((47,(48,((45,44),43))),((42,41),40))),(((74,73),(72,35)),((38,(39,(37,36))),34))),(30,(((33,32),31),29))),(49,((54,(53,(55,(60,(((((59,58),57),56),52),(62,(63,((65,64),(61,((69,68),((71,70),((67,66),51)))))))))))),(50,20))))))))))))),(18,(22,13)))))),12),11),10),8)),7),6),5),4),(2,3),1);
   tree tree_519 [p = 0.000, P = 0.013] = [&W 0.000025] ((((((9,(((((16,(17,((15,14),(((21,(75,(77,((24,23),(25,(26,(27,(((((46,(47,(48,(((45,44),43),((42,41),40))))),((74,73),(72,35))),((38,(39,(37,36))),34)),(30,(((33,32),31),29))),((76,49),(50,((54,53),(55,((((58,(59,57)),56),((60,(52,51)),((63,62),((65,64),((69,68),((((71,70),66),61),(67,28))))))),20))))))))))))),(22,(19,18))),13)))),12),11),10),8)),7),6),5),4),(2,3),1);
   tree tree_520 [p = 0.000, P = 0.013] = [&W 0.000025] ((((((9,((((((17,16),((15,14),(((75,25),((23,(24,(77,(26,(((((74,((73,72),35)),((46,(47,((48,((45,44),43)),((42,41),40)))),(((76,(((54,53),(55,(((58,(59,57)),56),(60,(((63,62),((65,64),(((69,68),(67,((71,70),66))),61))),(52,51)))))),50)),49),((38,(39,(37,36))),34)))),(30,(((33,32),31),29))),27),(28,20)))))),(21,19))),(18,(22,13))))),12),11),10),8)),7),6),5),4),(2,3),1);
   tree tree_521 [p = 0.000, P = 0.013] = [&W 0.000025] ((((((9,(((((16,(17,((15,14),((75,(21,((23,(24,(25,(77,(76,(26,(27,(((((46,((48,47),(((45,44),43),((42,41),40)))),(72,((74,73),35))),((38,(39,(37,36))),34)),(30,(((33,32),31),29))),(49,(50,(54,(53,(55,((((63,62),((65,64),(69,(68,((67,((71,70),66)),61))))),(52,51)),(60,((59,(58,57)),(56,(28,20)))))))))))))))))),19))),((22,18),13))))),12),11),10),8)),7),6),5),4),(2,3),1);
   tree tree_522 [p = 0.000, P = 0.013] = [&W 0.000025] ((((((9,(((((16,(17,((15,14),((((75,21),((25,24),(23,(77,(76,(26,(27,(((((73,(74,72)),35),(((47,(48,(46,((45,44),43)))),((42,41),40)),(((39,38),(37,36)),34))),(30,(((33,32),31),29))),(49,(50,((54,(53,(55,((60,(((63,62),((65,64),(((69,68),((71,70),(67,66))),61))),(52,51))),(57,(58,(59,(56,28)))))))),20))))))))))),19),(18,(22,13)))))),12),11),10),8)),7),6),5),4),(2,3),1);
   tree tree_523 [p = 0.000, P = 0.013] = [&W 0.000025] ((((((9,(((((17,(16,((15,14),(18,(((25,(23,(24,(77,(26,(76,(((30,(((33,32),31),29)),(((((74,73),72),35),((46,(47,(((48,(45,44)),43),((42,41),40)))),((38,(39,(37,36))),34))),27)),(49,(50,(54,((55,53),(60,(((62,(63,((65,64),((69,(68,((71,70),(67,66)))),61)))),(52,51)),(57,(58,(59,(28,(56,20)))))))))))))))))),(75,(21,19))),(22,13)))))),12),11),10),8)),7),6),5),4),(2,3),1);
   tree tree_524 [p = 0.000, P = 0.013] = [&W 0.000025] ((((((9,(((((17,(16,((15,(19,14)),((21,(75,(23,(24,(25,(76,(77,(26,(27,((((46,(47,((48,((45,44),43)),((42,41),40)))),((74,(72,(73,35))),((38,(39,(37,36))),34))),(30,(((33,32),31),29))),(49,(50,((55,(60,(((((59,58),57),56),(((63,62),((65,64),((67,((69,68),((71,70),66))),61))),(52,51))),28))),(54,(53,20))))))))))))))),(18,(22,13)))))),12),11),10),8)),7),6),5),4),(2,3),1);
   tree tree_525 [p = 0.000, P = 0.013] = [&W 0.000025] ((((((9,(((((17,(16,((15,14),(22,(18,((75,(25,(21,(24,(77,(76,(26,(28,(27,((((((47,((45,44),43)),(48,((42,41),40))),(46,((74,73),(72,35)))),(((38,37),(39,36)),34)),(30,(((33,32),31),29))),(49,(50,(55,((54,53),(60,(((58,(59,57)),56),(((63,62),((65,64),((69,(68,(67,((71,70),66)))),61))),((52,51),20)))))))))))))))))),(23,(19,13)))))))),12),11),10),8)),7),6),5),4),(2,3),1);
   tree tree_526 [p = 0.000, P = 0.013] = [&W 0.000025] ((((((9,(((((17,(16,((15,14),((22,((75,21),(23,(24,(25,(77,(26,(76,((((((48,(47,46)),((45,44),43)),((42,41),40)),(((38,(39,(37,36))),((74,72),(73,35))),34)),((30,(((33,32),31),29)),27)),((50,(54,(53,(55,(60,((52,51),(((63,62),((65,64),((67,((69,68),(71,(70,66)))),61))),((59,57),(58,(56,28)))))))))),(49,20))))))))))),(18,(19,13)))))),12),11),10),8)),7),6),5),4),(2,3),1);
   tree tree_527 [p = 0.000, P = 0.013] = [&W 0.000025] ((((((9,(((((17,(16,((15,14),(22,(((75,21),((76,(25,24)),(23,(77,(26,(28,(((30,(((33,32),31),29)),((((74,73),72),35),(46,(((48,47),(((45,44),43),((42,41),40))),(((38,(39,(37,36))),34),27))))),(49,((((54,53),(55,(((59,(58,57)),56),(60,((63,(62,((65,64),(((69,68),((71,70),(67,66))),61)))),(52,51)))))),50),20))))))))),(18,(19,13))))))),12),11),10),8)),7),6),5),4),(2,3),1);
   tree tree_528 [p = 0.000, P = 0.013] = [&W 0.000025] ((((((9,(((((17,(16,((15,14),(((22,((75,21),((25,(23,(24,(77,(26,(28,(27,((((46,(47,(((45,44),43),(48,((42,41),40))))),(((38,(39,(37,36))),(((74,73),72),35)),34)),(30,(((33,32),31),29))),(49,((54,(53,(55,((((59,58),57),56),(60,((63,62),((65,64),(61,(68,(69,((67,66),(71,(70,(51,(52,50))))))))))))))),20)))))))))),19))),(76,18)),13)))),12),11),10),8)),7),6),5),4),(2,3),1);
   tree tree_529 [p = 0.000, P = 0.013] = [&W 0.000025] ((((((9,(((((17,(16,((19,(15,14)),(((75,25),(23,(76,(24,(26,(77,(27,((((48,(47,(((45,44),43),(46,((42,41),40))))),(((39,38),(37,36)),((74,(73,(72,35))),34))),(30,(((33,32),31),29))),(49,(50,((53,51),(54,(55,(60,(((63,62),((65,64),(((69,68),(67,((71,70),66))),61))),(((59,58),(57,52)),(56,(28,20)))))))))))))))))),(21,(18,(22,13))))))),12),11),10),8)),7),6),5),4),(2,3),1);
   tree tree_530 [p = 0.000, P = 0.013] = [&W 0.000025] ((((((9,(((((17,(16,((15,14),(((23,(24,(25,(77,(26,(27,(28,(((((73,(74,72)),35),((46,(47,(48,(((45,44),43),((42,41),40))))),((38,(39,(37,36))),34))),((((33,32),31),30),29)),(49,((54,((55,53),((60,(((63,62),((65,64),(66,((((71,70),(69,68)),67),61)))),(57,(58,(59,56))))),(52,51)))),(50,20))))))))))),(75,((76,21),(19,18)))),(22,13))))),12),11),10),8)),7),6),5),4),(2,3),1);
   tree tree_531 [p = 0.000, P = 0.013] = [&W 0.000025] ((((((9,(((((17,(16,((15,14),(((75,(24,(25,(23,(76,((77,26),(27,((((73,(74,(72,35))),(46,((47,(48,(((45,44),43),((42,41),40)))),((38,(39,(37,36))),34)))),(30,(((33,32),31),29))),(49,(50,(((54,53),(60,((58,(57,(59,56))),(((63,62),((65,64),((68,((69,67),(71,(70,66)))),61))),((52,51),28))))),(55,20)))))))))))),(21,19)),((22,18),13))))),12),11),10),8)),7),6),5),4),(2,3),1);
   tree tree_532 [p = 0.000, P = 0.013] = [&W 0.000025] ((((((9,(((((17,(16,((15,14),((75,((23,(24,(25,(76,(26,(77,((((((74,73),(72,35)),((46,((48,47),(((45,44),43),((42,41),40)))),((38,(39,(37,36))),34))),((((33,32),31),30),29)),27),((53,(54,(55,(60,((63,(62,((65,64),(61,(69,(68,(71,(66,(70,(67,51)))))))))),((56,((59,57),(58,52))),(50,28))))))),(49,20))))))))),(21,19))),((22,18),13))))),12),11),10),8)),7),6),5),4),(2,3),1);
   tree tree_533 [p = 0.000, P = 0.013] = [&W 0.000025] ((((((9,(((((17,(16,((15,14),(((24,(23,(77,(76,(26,(27,(((((47,((48,((45,44),43)),((42,41),40))),(46,(72,((74,73),35)))),((39,(38,(37,36))),34)),(30,(((33,32),31),29))),(49,((54,53),(55,(60,((((63,62),((65,64),(((69,68),(67,((71,70),66))),61))),(52,51)),((59,(58,57)),(50,(56,(28,20)))))))))))))))),(25,((75,21),19))),(22,(18,13)))))),12),11),10),8)),7),6),5),4),(2,3),1);
   tree tree_534 [p = 0.000, P = 0.013] = [&W 0.000025] ((((((9,(((((17,(16,((15,14),((((75,21),(23,(24,(25,(77,((28,(((76,((((54,53),(55,((((59,58),57),56),(60,(((63,62),((65,64),((69,(68,(67,((71,70),66)))),61))),(52,51)))))),50),49)),((((74,((73,72),35)),((46,(48,(47,(((45,44),43),((42,41),40))))),((38,(39,(37,36))),34))),(30,(((33,32),31),29))),27)),26)),20)))))),19),(18,(22,13)))))),12),11),10),8)),7),6),5),4),(2,3),1);
   tree tree_535 [p = 0.000, P = 0.013] = [&W 0.000025] ((((((9,(((((17,(16,((15,14),((75,((23,(25,(26,(24,(76,(77,(27,(((((48,(47,(((45,44),43),((42,41),40)))),(46,(72,((74,73),35)))),(((38,(39,37)),36),34)),(30,(((33,32),31),29))),(49,(50,((54,(53,(55,(60,(((63,62),((65,64),(67,(61,(68,(69,(66,(71,(70,51))))))))),(52,(57,(58,(59,(56,28)))))))))),20))))))))))),(21,19))),(22,(18,13)))))),12),11),10),8)),7),6),5),4),(2,3),1);
   tree tree_536 [p = 0.000, P = 0.013] = [&W 0.000025] ((((((9,(((((17,(16,((15,14),((((75,21),(23,(24,(77,(25,(26,(76,(27,((((((47,46),(48,((45,44),43))),(((42,41),40),((74,73),(72,35)))),(((39,38),(37,36)),34)),(30,(((33,32),31),29))),(49,(50,((54,53),(55,(60,((((63,62),((65,64),((67,(69,(68,((71,70),66)))),61))),(52,51)),((58,57),(59,(56,(28,20))))))))))))))))))),19),(18,(22,13)))))),12),11),10),8)),7),6),5),4),(2,3),1);
   tree tree_537 [p = 0.000, P = 0.013] = [&W 0.000025] ((((((9,(((((17,(16,((15,14),((((75,21),(23,(25,(24,(77,(26,(28,(27,((((46,(((48,47),((45,44),43)),((42,41),40))),(((74,73),72),35)),((38,(39,(37,36))),34)),((30,(((33,32),31),29)),(49,(76,(50,((54,53),(55,(60,((((59,58),57),56),((52,51),(63,(62,(((65,64),((69,68),((67,((71,70),66)),61))),20))))))))))))))))))))),19),(18,(22,13)))))),12),11),10),8)),7),6),5),4),(2,3),1);
   tree tree_538 [p = 0.000, P = 0.013] = [&W 0.000025] ((((((9,(((((17,(16,((15,14),(((75,(23,(24,((76,25),(77,(26,(27,((((48,(47,(((45,44),43),((42,41),40)))),(46,((74,(73,(72,35))),((38,(39,(37,36))),34)))),((((33,32),31),30),29)),(49,((50,(53,(54,(55,((((59,58),57),56),((60,(52,51)),(63,(62,((65,64),(61,((67,((71,70),66)),((69,68),28)))))))))))),20)))))))))),(21,19)),(22,(18,13)))))),12),11),10),8)),7),6),5),4),(2,3),1);
   tree tree_539 [p = 0.000, P = 0.013] = [&W 0.000025] ((((((9,(((((17,(16,((15,14),((75,(23,((25,24),((77,(76,(26,(((((((54,53),(55,(((58,(59,57)),56),(60,(((63,62),((65,64),(((69,68),((71,70),(67,66))),61))),(52,51)))))),50),49),(((((48,47),(46,(((45,44),43),((42,41),40)))),(72,((74,73),35))),((39,(38,(37,36))),34)),(30,(((33,32),31),29)))),27),(28,20))))),(19,18))))),(21,(22,13)))))),12),11),10),8)),7),6),5),4),(2,3),1);
   tree tree_540 [p = 0.000, P = 0.013] = [&W 0.000025] ((((((9,(((((17,(16,(((23,(24,(77,(76,(26,(27,(28,(((((47,(((45,44),43),(48,((42,41),40)))),(46,(((74,73),72),35))),((38,(39,(37,36))),34)),(30,(((33,32),31),29))),(49,(50,(53,(54,(55,((52,51),(60,((63,(62,((65,64),((67,((69,68),((71,70),66))),61)))),(57,(59,(58,(56,20)))))))))))))))))))),((75,21),(25,19))),((15,14),(22,(18,13)))))),12),11),10),8)),7),6),5),4),(2,3),1);
   tree tree_541 [p = 0.000, P = 0.014] = [&W 0.000025] ((((((9,(((((17,(16,((15,14),(((21,(75,(23,(24,(77,(76,(25,(26,(27,((30,(((33,32),31),29)),(((((48,47),46),(((45,44),43),((42,41),40))),((38,(39,(37,36))),34)),((74,(73,(72,35))),(49,(50,((54,53),(55,((((63,62),((65,64),(((69,68),(67,((71,70),66))),61))),(60,(52,51))),((58,(59,57)),(56,(28,20)))))))))))))))))))),(19,18)),(22,13))))),12),11),10),8)),7),6),5),4),(2,3),1);
   tree tree_542 [p = 0.000, P = 0.014] = [&W 0.000025] ((((((9,(((((17,(16,((15,14),((((75,21),(23,(76,(25,(77,(24,(26,(28,(27,((((46,(47,(((45,44),(48,43)),((42,41),40)))),((73,(74,(72,35))),(((38,37),(39,36)),34))),(30,(((33,32),31),29))),(49,(50,(((54,53),(55,(60,(((58,57),(59,56)),(((63,62),((65,64),(((69,68),(67,(70,(71,66)))),61))),(52,51)))))),20))))))))))))),(19,18)),(22,13))))),12),11),10),8)),7),6),5),4),(2,3),1);
   tree tree_543 [p = 0.000, P = 0.014] = [&W 0.000025] ((((((9,(((((17,(16,((15,14),(19,(18,((75,((24,23),((77,25),(76,(26,(27,((((46,(48,(47,(((45,44),43),((42,41),40))))),((72,((74,73),35)),((39,(38,(37,36))),34))),((((33,32),31),30),29)),(49,(50,((54,((55,53),(60,((63,(62,(((65,64),(((69,68),(71,(70,67))),61)),(66,(52,51))))),(((59,(58,57)),56),28))))),20)))))))))),(21,(22,13)))))))),12),11),10),8)),7),6),5),4),(2,3),1);
   tree tree_544 [p = 0.000, P = 0.014] = [&W 0.000025] ((((((9,(((((17,(16,((15,14),((75,(((76,25),(23,(24,(77,(26,(27,(28,(((((74,(73,72)),35),((46,(47,(((45,44),43),(48,((42,41),40))))),((39,(38,(37,36))),34))),(30,(((33,32),31),29))),(49,((55,(54,(53,(((58,(59,57)),56),((((63,62),((65,64),(66,((((71,70),(69,68)),67),61)))),60),(52,51)))))),(50,20))))))))))),(21,19))),(18,(22,13)))))),12),11),10),8)),7),6),5),4),(2,3),1);
   tree tree_545 [p = 0.000, P = 0.014] = [&W 0.000025] ((((((9,(((((17,(16,((15,14),(19,((21,((75,25),(24,((76,(26,(77,(27,((((46,(47,((48,((45,44),43)),(((42,41),40),((74,73),(72,35)))))),((((39,38),37),36),34)),(30,(((33,32),31),29))),(49,(50,((53,(54,(55,(60,((52,51),((62,(63,((65,64),(((69,68),((71,70),(67,66))),61)))),((57,(58,(59,56))),28))))))),20)))))))),(23,18))))),(22,13)))))),12),11),10),8)),7),6),5),4),(2,3),1);
   tree tree_546 [p = 0.000, P = 0.014] = [&W 0.000025] ((((((9,(((((17,(16,((15,14),(19,(18,((23,((75,21),(24,(25,(76,(77,(26,(27,((((46,((48,47),(((45,44),43),((42,41),40)))),(((38,(39,37)),36),34)),((73,(74,(72,35))),((((33,32),31),30),29))),(28,(49,(50,(54,(55,((60,(((63,62),((65,64),(((69,68),(67,((71,70),66))),61))),(((58,57),(59,56)),(52,51)))),(53,20)))))))))))))))),(22,13))))))),12),11),10),8)),7),6),5),4),(2,3),1);
   tree tree_547 [p = 0.000, P = 0.014] = [&W 0.000025] ((((((9,(((((17,(16,((15,14),(((75,25),((24,(76,(23,(77,(26,(27,((((46,(48,(47,(((45,44),43),((42,41),40))))),((((74,73),72),35),((38,(39,(37,36))),34))),(30,(((33,32),31),29))),(49,(50,(54,(53,(55,(60,(((62,(63,((65,64),(((69,68),(67,(71,(70,66)))),61)))),(52,51)),((56,((59,(58,57)),28)),20))))))))))))))),(21,19))),(18,(22,13)))))),12),11),10),8)),7),6),5),4),(2,3),1);
   tree tree_548 [p = 0.000, P = 0.014] = [&W 0.000025] ((((((9,((((((17,16),(15,(14,(((25,(75,21)),((23,(76,(24,(26,(77,(27,(((74,((73,72),35)),(((46,(48,(47,(((45,44),43),((42,41),40))))),(((39,38),(37,36)),34)),(30,(((33,32),31),29)))),((50,((54,53),(55,((((63,62),((65,64),(((69,68),(67,(71,(70,66)))),61))),(60,(52,51))),(57,(58,(59,(56,28)))))))),(49,20))))))))),19)),(18,(22,13)))))),12),11),10),8)),7),6),5),4),(2,3),1);
   tree tree_549 [p = 0.000, P = 0.014] = [&W 0.000025] ((((((9,((((((17,16),(15,(14,((75,(21,((23,(24,(77,(25,(26,(28,((((73,(74,(72,35))),(30,(((33,32),31),29))),((((48,47),(46,((45,44),43))),((42,41),40)),(34,(((39,38),(37,36)),27)))),(49,(76,((((54,53),(55,(60,((56,(58,(59,(57,52)))),(63,(62,((65,64),(61,(68,(69,(67,(66,(71,(70,51)))))))))))))),50),20)))))))))),19))),(18,(22,13)))))),12),11),10),8)),7),6),5),4),(2,3),1);
   tree tree_550 [p = 0.000, P = 0.014] = [&W 0.000025] ((((((9,((((((17,16),(15,(14,((22,((25,(75,21)),(23,(24,(77,((26,(76,((((46,((48,47),(((45,44),43),((42,41),40)))),(30,(((33,32),31),29))),((((74,73),72),35),(((39,38),(37,36)),(34,27)))),((49,(50,((54,53),(55,((52,51),(60,(((63,62),((65,64),((68,(69,(67,(71,(70,66))))),61))),(((59,58),57),(56,28))))))))),20)))),19)))))),(18,13))))),12),11),10),8)),7),6),5),4),(2,3),1);
   tree tree_551 [p = 0.000, P = 0.014] = [&W 0.000025] ((((((9,((((((17,16),(15,(14,(19,((21,(75,(25,(23,(24,(77,(26,(28,(27,((((((48,(47,((45,44),43))),((42,41),40)),(46,(73,((74,72),35)))),((38,(39,(37,36))),34)),(30,(((33,32),31),29))),(49,(76,(50,(54,(53,(55,(60,((57,(58,(59,56))),(((63,(62,((65,64),(69,(68,((67,((71,70),66)),61)))))),(52,51)),20))))))))))))))))))),(18,(22,13))))))),12),11),10),8)),7),6),5),4),(2,3),1);
   tree tree_552 [p = 0.000, P = 0.014] = [&W 0.000025] ((((((9,((((((17,16),(15,(14,((75,((23,(24,(25,(77,(76,(26,(27,((30,(((33,32),31),29)),(((((74,73),72),35),((46,(47,(48,(((45,44),43),((42,41),40))))),(((39,38),(37,36)),34))),(49,(50,(54,((55,53),(60,((52,51),(((58,57),(59,56)),(63,(62,((65,64),((((69,68),((71,70),(67,66))),61),(28,20))))))))))))))))))))),(21,19))),((22,18),13))))),12),11),10),8)),7),6),5),4),(2,3),1);
   tree tree_553 [p = 0.000, P = 0.014] = [&W 0.000025] ((((((9,(((((16,(15,(17,(14,((((75,21),(24,(25,(76,(77,(26,(27,(((((74,73),(72,35)),((46,((48,47),(((45,44),43),((42,41),40)))),(((39,38),(37,36)),34))),(30,(((33,32),31),29))),(49,(50,(54,(55,(53,(60,(((63,62),((65,64),(66,((((71,70),(69,68)),67),61)))),((52,51),(57,(58,(59,(56,(28,20))))))))))))))))))))),(23,19)),((22,18),13)))))),12),11),10),8)),7),6),5),4),(2,3),1);
   tree tree_554 [p = 0.000, P = 0.014] = [&W 0.000025] ((((((9,(((((16,(17,(15,(14,((22,18),(19,((75,21),(23,((25,((77,26),(27,(28,((((73,((74,72),35)),((46,(47,((48,((45,44),43)),((42,41),40)))),(((39,38),(37,36)),34))),(30,(((33,32),31),29))),(49,(76,(((54,53),(55,((((59,58),57),56),((66,60),(((63,62),((65,64),(((69,68),((71,70),67)),61))),(52,51)))))),(50,20))))))))),(24,13)))))))))),12),11),10),8)),7),6),5),4),(2,3),1);
   tree tree_555 [p = 0.000, P = 0.014] = [&W 0.000025] ((((((9,((((((17,16),(15,(14,(19,((21,(75,(24,(23,(77,(25,(76,(26,(27,(((((48,47),(((45,44),43),((42,41),40))),((46,(72,((74,73),35))),((38,(39,(37,36))),34))),(30,(((33,32),31),29))),(49,(50,((54,53),(55,(60,((((65,64),((68,(69,((71,70),(67,66)))),61)),((63,62),(52,51))),((59,58),(57,(56,(28,20)))))))))))))))))))),(22,(18,13))))))),12),11),10),8)),7),6),5),4),(2,3),1);
   tree tree_556 [p = 0.000, P = 0.014] = [&W 0.000025] ((((((9,((((((17,16),(15,(((22,18),14),((75,21),(19,(23,(24,(25,((28,(26,(27,((((((74,73),72),35),((46,((47,(48,((45,44),43))),((42,41),40))),((38,(39,(37,36))),34))),(30,(((33,32),31),29))),(49,(76,(50,((53,(54,(55,((60,(((63,62),((65,64),(((69,68),((71,70),(67,66))),61))),(((59,58),57),56))),(52,51))))),20)))))))),(77,13)))))))))),12),11),10),8)),7),6),5),4),(2,3),1);
   tree tree_557 [p = 0.000, P = 0.014] = [&W 0.000025] ((((((9,((((((17,16),(15,(14,(19,((21,(75,(23,(24,(77,(25,(76,(26,(27,((((((48,47),(((45,44),43),((42,41),40))),(46,(((74,73),72),35))),(((39,38),(37,36)),34)),(30,(((33,32),31),29))),((49,(50,((54,53),(55,(60,(((62,(63,((65,64),(((69,68),((71,70),(67,66))),61)))),(52,51)),(57,((59,58),(56,28))))))))),20))))))))))),(18,(22,13))))))),12),11),10),8)),7),6),5),4),(2,3),1);
   tree tree_558 [p = 0.000, P = 0.014] = [&W 0.000025] ((((((9,((((((17,16),(15,(14,((75,((24,(23,(77,(25,(76,(26,(27,((((((45,44),43),((47,46),(48,((42,41),40)))),((74,(73,(72,35))),(((39,(38,37)),36),34))),((((33,32),31),30),29)),(49,(50,((53,(54,(55,((58,(59,(57,56))),(60,((52,51),((63,62),((65,64),(61,(67,((69,68),((71,70),(66,28))))))))))))),20))))))))))),(21,19))),(18,(22,13)))))),12),11),10),8)),7),6),5),4),(2,3),1);
   tree tree_559 [p = 0.000, P = 0.014] = [&W 0.000025] ((((((9,((((((17,16),(15,(14,(19,(18,(((75,21),((25,24),(23,(76,(77,(26,(27,(28,(((((((48,47),((45,44),43)),((42,41),40)),(46,((73,(74,72)),35))),((38,(37,(39,36))),34)),(((33,32),31),(30,29))),(49,(((53,(54,(55,(60,(((58,(59,57)),56),((63,(62,((65,64),((69,(68,((71,70),(67,66)))),61)))),(52,51))))))),50),20))))))))))),(22,13))))))),12),11),10),8)),7),6),5),4),(2,3),1);
   tree tree_560 [p = 0.000, P = 0.014] = [&W 0.000025] ((((((9,((((((17,16),(15,(14,((19,((24,((76,25),(26,(77,(28,(27,((((73,((74,72),35)),((46,(47,(((45,44),43),(48,((42,41),40))))),(((39,38),(37,36)),34))),(30,(((33,32),31),29))),(((((54,53),(55,((((59,58),57),56),((((63,62),((65,64),(((69,68),((71,70),(67,66))),61))),60),(52,51))))),50),49),20)))))))),(23,18))),((75,21),(22,13)))))),12),11),10),8)),7),6),5),4),(2,3),1);
   tree tree_561 [p = 0.000, P = 0.014] = [&W 0.000025] ((((((9,((((((17,16),(15,(14,(((23,(24,(26,(76,(77,(27,(((((74,(73,72)),35),((46,(47,(48,(((45,44),43),((42,41),40))))),(((39,38),(37,36)),34))),(30,(((33,32),31),29))),(49,(50,(54,((60,((59,(57,(58,56))),((52,51),(63,(62,((65,64),(((67,(69,(68,(71,(70,66))))),61),28))))))),(55,(53,20))))))))))))),(25,(75,(21,19)))),(18,(22,13)))))),12),11),10),8)),7),6),5),4),(2,3),1);
   tree tree_562 [p = 0.000, P = 0.014] = [&W 0.000025] ((((((9,((((((17,16),(15,(14,(18,((21,(75,((76,(23,(24,((77,25),(26,(27,(((((46,(((48,47),((45,44),43)),((42,41),40))),(74,(72,(73,35)))),(((39,(38,37)),36),34)),(30,(((33,32),31),29))),(49,((50,((54,53),(55,(60,(((62,(63,((65,64),(((69,68),(67,((71,70),66))),61)))),(52,51)),(59,(57,(58,(56,28))))))))),20))))))))),19))),(22,13)))))),12),11),10),8)),7),6),5),4),(2,3),1);
   tree tree_563 [p = 0.000, P = 0.014] = [&W 0.000025] ((((((9,((((((17,16),(15,(14,((75,((23,(24,(25,(76,((77,26),(27,(((((47,(48,(((45,44),43),((42,41),40)))),(46,((74,72),(73,35)))),((38,(39,(37,36))),34)),(30,(((33,32),31),29))),(49,(50,((54,53),(55,(60,((52,51),(((63,62),((65,64),(((69,68),(67,(71,(70,66)))),61))),(57,(58,(59,(56,(28,20))))))))))))))))))),(21,19))),(22,(18,13)))))),12),11),10),8)),7),6),5),4),(2,3),1);
   tree tree_564 [p = 0.000, P = 0.014] = [&W 0.000025] ((((((9,((((((17,16),(15,(14,(19,((21,(75,(25,(23,(24,(76,(77,(26,(27,((30,(((33,32),31),29)),(((((74,73),72),35),(((48,46),(47,(((45,44),43),((42,41),40)))),(((39,(38,37)),36),34))),(49,(50,(((54,53),(55,(60,((63,(62,((65,64),(61,((69,68),(66,(71,(70,(67,51))))))))),(52,(57,(56,((59,58),28)))))))),20)))))))))))))),(18,(22,13))))))),12),11),10),8)),7),6),5),4),(2,3),1);
   tree tree_565 [p = 0.000, P = 0.014] = [&W 0.000025] ((((((9,(((((15,(17,(16,(14,(((75,21),((23,(77,(24,(25,(76,(26,(27,(((46,((47,(48,(((45,44),43),((42,41),40)))),((74,(73,(72,35))),(((39,38),(37,36)),34)))),(30,(((33,32),31),29))),(49,((54,53),(55,(60,((((63,62),((65,64),(((69,68),(67,((71,70),66))),61))),(52,51)),(((59,58),57),(56,(50,(28,20))))))))))))))))),19)),(22,(18,13))))))),12),11),10),8)),7),6),5),4),(2,3),1);
   tree tree_566 [p = 0.000, P = 0.014] = [&W 0.000025] ((((((9,((((((17,16),(15,(14,(22,(((23,(24,(77,(28,(76,(26,(27,((((((48,47),((45,44),43)),((42,41),40)),(46,((((74,73),72),35),((38,(39,(37,36))),34)))),(30,(((33,32),31),29))),(49,(50,((54,(53,(55,((60,(((63,62),((65,64),(((69,68),((71,70),(67,66))),61))),(((59,58),57),56))),(52,51))))),20))))))))))),(25,(75,(21,19)))),(18,13)))))),12),11),10),8)),7),6),5),4),(2,3),1);
   tree tree_567 [p = 0.000, P = 0.014] = [&W 0.000025] ((((((9,(((((16,(15,(17,(14,((((75,21),(77,(23,(24,((76,25),(26,(27,((((((74,73),72),35),((46,((47,(48,((45,44),43))),((42,41),40))),((((39,38),37),36),34))),(30,(((33,32),31),29))),(49,(50,(((54,53),(55,((((63,62),((65,64),((((71,70),(69,68)),(67,66)),61))),(60,(52,51))),(((59,(58,57)),56),28)))),20))))))))))),19),(18,(22,13))))))),12),11),10),8)),7),6),5),4),(2,3),1);
   tree tree_568 [p = 0.000, P = 0.014] = [&W 0.000025] ((((((9,(((((16,(17,(15,(14,((24,((25,(76,(77,(26,(27,((((((48,(47,((45,44),43))),((42,41),40)),(46,(73,((74,72),35)))),(((39,(38,37)),36),34)),(30,(((33,32),31),29))),(49,(50,((54,(53,(55,(60,(((63,62),(((65,64),(((69,68),((71,70),(67,66))),61)),(52,51))),(57,((59,58),(56,28)))))))),20))))))))),(23,18))),((75,(22,21)),(19,13))))))),12),11),10),8)),7),6),5),4),(2,3),1);
   tree tree_569 [p = 0.000, P = 0.014] = [&W 0.000025] ((((((9,(((((16,(17,(15,(14,(((((75,25),(24,(23,(77,((28,((((46,((48,47),(((45,44),43),((42,41),40)))),((38,(39,(37,36))),34)),(((74,73),(72,35)),(((76,((53,(54,(55,(60,((57,(59,(58,56))),(((63,62),((65,64),(((69,68),(67,((71,70),66))),61))),(52,51))))))),50)),49),(((33,32),31),(30,29))))),27)),(26,20)))))),(21,19)),(22,18)),13))))),12),11),10),8)),7),6),5),4),(2,3),1);
   tree tree_570 [p = 0.000, P = 0.014] = [&W 0.000025] ((((((9,(((((16,(17,(15,(14,((75,(23,(25,(24,(77,(26,(28,(27,((((((48,(47,46)),((45,44),43)),((42,41),40)),((((39,38),(37,36)),((74,73),(72,35))),34)),(30,(((33,32),31),29))),(49,(50,((53,(54,(55,(60,((57,(59,(58,56))),((62,((65,64),((((69,((71,70),68)),67),66),61))),(63,(52,51)))))))),20)))))))))))),((22,18),(21,((76,19),13)))))))),12),11),10),8)),7),6),5),4),(2,3),1);
   tree tree_571 [p = 0.000, P = 0.014] = [&W 0.000025] ((((((9,(((((16,(17,(15,(14,((19,((23,((25,24),(77,(76,(27,(26,((((((42,41),40),(((45,44),43),(47,(48,(46,(((74,73),72),35)))))),((39,(38,(37,36))),34)),((((33,32),31),30),29)),((49,(50,(53,(54,(55,(((((63,62),((65,64),((69,(68,(((71,70),67),66))),61))),60),(52,51)),((59,(58,57)),(56,28)))))))),20)))))))),18)),(75,(21,(22,13)))))))),12),11),10),8)),7),6),5),4),(2,3),1);
   tree tree_572 [p = 0.000, P = 0.014] = [&W 0.000025] ((((((9,(((((16,(17,(15,(14,(19,(((23,(24,(25,(76,(77,(26,(27,((((46,((74,(73,72)),35)),(((47,((48,(45,44)),43)),((42,41),40)),(((39,38),(37,36)),34))),(30,(((33,32),31),29))),(49,(50,((54,53),(55,(60,(((63,(62,((65,64),(((69,68),(67,((71,70),66))),61)))),(52,51)),(58,((59,57),(56,(28,20)))))))))))))))))),((75,21),18)),(22,13))))))),12),11),10),8)),7),6),5),4),(2,3),1);
   tree tree_573 [p = 0.000, P = 0.014] = [&W 0.000025] ((((((9,(((((16,(17,((18,15),(14,((75,((23,((26,24),((76,25),(77,(27,((((46,(((48,47),((45,44),43)),((42,41),40))),(((73,72),(74,35)),((38,(39,(37,36))),34))),(30,(((33,32),31),29))),((49,28),(50,((54,53),(55,(((60,((63,(62,((65,64),(((69,68),((71,70),(67,66))),61)))),((58,(59,57)),56))),(52,51)),20))))))))))),(21,19))),(22,13)))))),12),11),10),8)),7),6),5),4),(2,3),1);
   tree tree_574 [p = 0.000, P = 0.014] = [&W 0.000025] ((((((9,(((((16,(17,(15,(14,(((75,21),((23,(24,(77,(28,(26,(27,((((39,(38,(37,36))),34),((46,(47,(48,(((45,44),43),((42,41),40))))),((((74,73),72),35),(30,(76,(((33,32),31),29)))))),(49,((54,(53,(55,(60,((58,(59,(57,56))),(((63,62),((65,64),(((69,68),(67,((71,70),66))),61))),(52,51))))))),(50,20)))))))))),(25,19))),((22,18),13)))))),12),11),10),8)),7),6),5),4),(2,3),1);
   tree tree_575 [p = 0.000, P = 0.014] = [&W 0.000025] ((((((9,(((((16,(17,(15,(14,(((23,(24,(77,(25,(76,(26,(27,((((46,((48,47),(((45,44),43),((42,41),40)))),(((39,38),(37,36)),((((74,73),72),35),34))),(30,(((33,32),31),29))),(28,(49,(50,(54,(53,(55,(60,((((63,62),((65,64),((68,(69,((71,70),(67,66)))),61))),(52,51)),(57,(58,(59,(56,20)))))))))))))))))))),(75,(21,19))),((22,18),13)))))),12),11),10),8)),7),6),5),4),(2,3),1);
   tree tree_576 [p = 0.000, P = 0.014] = [&W 0.000025] ((((((9,(((((16,(17,(15,(14,(19,((75,(21,(25,(24,(76,(23,(77,(26,(27,((((47,(((45,44),(48,43)),((42,41),40))),(46,(((74,73),(72,35)),(((39,37),(38,36)),34)))),(30,(((33,32),31),29))),(49,(50,(53,(54,(55,((((63,62),((65,64),((67,((69,68),(71,(70,66)))),61))),(60,(52,51))),(((59,58),57),(56,(28,20))))))))))))))))))),((22,18),13))))))),12),11),10),8)),7),6),5),4),(2,3),1);
   tree tree_577 [p = 0.000, P = 0.014] = [&W 0.000025] ((((((9,(((((16,(17,(15,(14,((19,18),((21,(75,(23,(24,(25,(77,(76,(26,(27,((((47,((48,((45,44),43)),((42,41),40))),(46,(72,((74,73),35)))),(((38,(39,(37,36))),34),(30,(((33,32),31),29)))),(49,(50,((54,53),(55,(60,((((63,62),((65,64),(((69,68),((71,70),(67,66))),61))),(52,51)),((59,57),(58,(56,(28,20)))))))))))))))))))),(22,13))))))),12),11),10),8)),7),6),5),4),(2,3),1);
   tree tree_578 [p = 0.000, P = 0.014] = [&W 0.000025] ((((((9,(((((16,(17,(15,(14,(18,((21,(75,((24,(23,(77,(25,(76,(26,(27,((((((48,(47,46)),((45,44),43)),((42,41),40)),(((39,(38,37)),36),34)),(((74,73),(72,35)),(30,(((33,32),31),29)))),(49,(50,(53,(54,(55,(60,(((59,(58,57)),56),((52,51),((63,(62,((65,64),(((69,68),(71,(70,(67,66)))),61)))),(28,20)))))))))))))))))),19))),(22,13))))))),12),11),10),8)),7),6),5),4),(2,3),1);
   tree tree_579 [p = 0.000, P = 0.014] = [&W 0.000025] ((((((9,(((((16,(17,(15,(14,(18,(22,(((23,(77,(24,(25,(76,(26,(((30,(((33,32),31),29)),(((74,73),(72,35)),(((46,(47,(48,(((45,44),43),((42,41),40))))),((38,(39,(37,36))),34)),27))),(49,(50,((55,(54,53)),((60,(((59,57),(58,56)),((52,51),(63,(62,((65,64),(61,(68,(69,(((71,70),67),(66,28))))))))))),20))))))))))),19),(75,(21,13))))))))),12),11),10),8)),7),6),5),4),(2,3),1);
   tree tree_580 [p = 0.000, P = 0.014] = [&W 0.000025] ((((((9,((((((17,16),(18,(15,(14,(19,(((75,(22,21)),(23,(24,(25,(77,(26,(76,(27,((30,(((33,32),31),29)),((((47,(46,(48,((45,44),43)))),((42,41),40)),((74,((73,72),35)),(((39,38),(37,36)),34))),(49,(54,(55,(53,(60,((((63,62),((65,64),((67,((69,68),((71,70),66))),61))),(52,51)),(58,((59,57),(56,(50,(28,20))))))))))))))))))))),13)))))),12),11),10),8)),7),6),5),4),(2,3),1);
   tree tree_581 [p = 0.000, P = 0.015] = [&W 0.000025] ((((((9,((((((17,16),(15,(14,(((22,21),(75,(23,(25,(24,(77,(76,(26,(27,(((((74,(73,72)),35),(((48,47),(46,(((45,44),43),((42,41),40)))),((39,(38,(37,36))),34))),(30,(((33,32),31),29))),(((54,(53,(55,((((59,58),57),56),(60,((63,(62,((65,64),(((69,68),((71,70),(67,66))),61)))),(52,51))))))),50),(28,(49,20))))))))))))),(19,(18,13)))))),12),11),10),8)),7),6),5),4),(2,3),1);
   tree tree_582 [p = 0.000, P = 0.015] = [&W 0.000025] ((((((9,(((((16,(17,((19,15),(14,(18,((21,(75,(25,(23,(24,(76,(77,(26,(28,(27,(((((47,((48,((45,44),43)),((42,41),40))),(46,(72,((74,73),35)))),((38,(39,(37,36))),34)),((((33,32),31),30),29)),(49,(50,(((54,53),(55,((57,((59,58),56)),(60,(62,(((65,64),((68,(69,(71,(70,(67,66))))),61)),(63,(52,51)))))))),20)))))))))))))),(22,13))))))),12),11),10),8)),7),6),5),4),(2,3),1);
   tree tree_583 [p = 0.000, P = 0.015] = [&W 0.000025] ((((((9,(((((16,(17,((19,15),(14,((21,(75,(76,(23,(24,(25,(((((((54,(53,(55,((((59,58),57),56),(((63,62),((65,64),((((71,70),(69,68)),(67,66)),61))),(60,(52,51))))))),50),49),(((47,((48,((45,44),43)),(((42,41),40),(46,(((74,73),72),35))))),(((39,38),(37,36)),34)),(30,(((33,32),31),29)))),27),26),(77,(28,20))))))))),(22,(18,13))))))),12),11),10),8)),7),6),5),4),(2,3),1);
   tree tree_584 [p = 0.000, P = 0.015] = [&W 0.000025] ((((((9,(((((16,(17,(15,(14,((19,18),((21,(75,((25,24),(76,(23,(26,(77,(27,((((47,((48,46),(((45,44),43),((42,41),40)))),((38,(39,(37,36))),((72,((74,73),35)),34))),((((33,32),31),30),29)),(49,(50,((54,53),(55,((52,51),((((63,62),((65,64),((67,((69,68),((71,70),66))),61))),60),(58,(59,(57,(56,(28,20)))))))))))))))))))),(22,13))))))),12),11),10),8)),7),6),5),4),(2,3),1);
   tree tree_585 [p = 0.000, P = 0.015] = [&W 0.000025] ((((((9,(((((16,(17,((19,15),(14,(((75,21),(25,(24,(23,(76,(26,(77,(27,((((73,(74,(72,35))),(((48,47),((46,((45,44),43)),((42,41),40))),((38,(39,(37,36))),34))),(30,(((33,32),31),29))),(28,(49,(54,(53,(55,(60,(((63,62),((65,64),((69,(68,(67,(71,(70,66))))),61))),(((52,51),50),(57,((59,58),(56,20)))))))))))))))))))),(18,(22,13))))))),12),11),10),8)),7),6),5),4),(2,3),1);
   tree tree_586 [p = 0.000, P = 0.015] = [&W 0.000025] ((((((9,(((((16,(17,(15,(14,((19,18),(((75,21),(23,(24,(25,(77,(26,(76,(27,(((((47,(((48,(45,44)),43),((42,41),40))),(46,((74,73),(72,35)))),(((39,38),(37,36)),34)),(30,(((33,32),31),29))),(49,(50,(54,(53,(55,(60,((((63,62),((65,64),(((69,68),((71,70),(67,66))),61))),(52,51)),(58,(57,(59,(56,(28,20))))))))))))))))))))),(22,13))))))),12),11),10),8)),7),6),5),4),(2,3),1);
   tree tree_587 [p = 0.000, P = 0.015] = [&W 0.000025] ((((((9,(((((15,(14,((17,16),((23,((75,21),(24,(77,(25,(76,(26,(27,(((46,(47,(48,(((45,44),43),((42,41),40))))),((((39,(38,37)),36),34),((((74,73),72),35),(30,(((33,32),31),29))))),(49,(54,(53,(55,((60,(((63,62),((65,64),((68,(69,((71,70),(67,66)))),61))),(52,51))),(((59,58),57),(56,(50,(28,20)))))))))))))))))),(19,(18,(22,13))))))),12),11),10),8)),7),6),5),4),(2,3),1);
   tree tree_588 [p = 0.000, P = 0.015] = [&W 0.000025] ((((((9,(((((15,(14,(((((75,21),((24,23),(77,(25,(26,(76,(27,((((46,((48,47),(((45,44),43),((42,41),40)))),(((74,73),(72,35)),(((39,38),(37,36)),34))),(30,(((33,32),31),29))),(49,(50,(54,(53,(55,((60,(((63,62),((65,64),(((69,68),(67,((71,70),66))),61))),(52,51))),((59,58),(57,(56,(28,20)))))))))))))))))),19),(17,16)),(22,(18,13))))),12),11),10),8)),7),6),5),4),(2,3),1);
   tree tree_589 [p = 0.000, P = 0.015] = [&W 0.000025] ((((((9,((((((17,(16,((((25,(75,21)),(24,(23,(77,(26,(27,(28,(((((74,73),72),35),((((((48,47),46),((45,44),43)),((42,41),40)),(((39,38),(37,36)),34)),(30,(((33,32),31),29)))),(49,(76,((((54,53),(55,(60,((((59,58),57),56),(61,(((65,64),(63,62)),((69,68),(71,(70,(66,(67,51))))))))))),(52,50)),20))))))))))),19),((22,18),(15,14))))),13),12),11),10),8)),7),6),5),4),(2,3),1);
   tree tree_590 [p = 0.000, P = 0.015] = [&W 0.000025] ((((((9,(((((15,(14,(16,(17,(((21,(75,((23,(24,(76,((77,26),(27,((30,(((33,32),31),29)),(((48,(47,(((45,44),43),((42,41),40)))),(46,(((74,73),(72,35)),((38,(39,(37,36))),34)))),(49,(50,(((((63,62),((65,64),((68,(69,((71,70),(67,66)))),61))),(60,(52,51))),(57,(59,(58,(56,28))))),((54,53),(55,20)))))))))))),(25,19)))),18),(22,13)))))),12),11),10),8)),7),6),5),4),(2,3),1);
   tree tree_591 [p = 0.000, P = 0.015] = [&W 0.000025] ((((((9,(((((15,((16,(17,14)),((((75,21),(23,(25,(24,(77,(76,(26,(27,(((((47,(48,((45,44),43))),((42,41),40)),(46,((74,((73,72),35)),((38,(39,(37,36))),34)))),(30,(((33,32),31),29))),(49,((53,(54,(55,(50,((((59,58),57),56),(60,((52,51),((63,62),((65,64),(61,(69,(68,((71,(70,66)),(67,28)))))))))))))),20))))))))))),(19,18)),(22,13)))),12),11),10),8)),7),6),5),4),(2,3),1);
   tree tree_592 [p = 0.000, P = 0.015] = [&W 0.000025] ((((((9,((((((((19,((75,21),((24,(76,(26,(77,(27,(((((47,((48,((45,44),43)),((42,41),40))),(46,((74,73),(72,35)))),((38,(39,(37,36))),34)),(30,(((33,32),31),29))),(49,((50,(54,((55,53),(60,(((62,(63,((65,64),((67,((69,68),(70,(71,66)))),61)))),(52,51)),(((59,57),(58,56)),28)))))),20)))))))),(23,(25,18))))),17),(16,(22,(15,14)))),13),12),11),10),8)),7),6),5),4),(2,3),1);
   tree tree_593 [p = 0.000, P = 0.015] = [&W 0.000025] ((((((9,(((((((((((75,21),((77,23),(25,(24,(76,(26,(27,(((((((48,47),46),((45,44),43)),((42,41),40)),((74,(73,(72,35))),((38,(39,(37,36))),34))),(30,(((33,32),31),29))),(49,(53,(54,(55,(60,((((63,62),((65,64),((((69,68),67),(71,(70,66))),61))),(52,51)),(57,(58,(59,(50,(56,(28,20)))))))))))))))))))),19),17),16),(15,14)),((22,18),13)),12),11),10),8)),7),6),5),4),(2,3),1);
   tree tree_594 [p = 0.000, P = 0.015] = [&W 0.000025] ((((((9,(((((15,(14,((22,18),((17,16),((75,(21,(23,(24,(77,(25,(76,((27,26),(((((74,73),72),35),(((46,((47,(48,((45,44),43))),((42,41),40))),((38,(39,(37,36))),34)),(30,(((33,32),31),29)))),(28,(49,(50,(((54,53),(55,(60,((57,((59,58),56)),(((63,62),((65,64),(((69,68),((71,70),(67,66))),61))),(52,51)))))),20))))))))))))),(19,13)))))),12),11),10),8)),7),6),5),4),(2,3),1);
   tree tree_595 [p = 0.000, P = 0.015] = [&W 0.000025] ((((((9,(((((15,(14,((17,16),((75,(22,21)),((23,((76,((77,26),(27,((((46,(47,(((48,(45,44)),43),((42,41),40)))),((74,(73,(72,35))),(((39,(38,37)),36),34))),(30,(((33,32),31),29))),(49,(50,(53,((54,(55,(60,((((63,62),((65,64),((67,(68,(69,(71,(70,66))))),61))),(52,51)),((58,(59,57)),(56,28)))))),20)))))))),(24,(25,18)))),(19,13)))))),12),11),10),8)),7),6),5),4),(2,3),1);
   tree tree_596 [p = 0.000, P = 0.015] = [&W 0.000025] ((((((9,((((((17,(16,((23,(((75,21),(24,(25,(76,(26,(77,(27,(((((((48,47),((45,44),43)),((42,41),40)),(46,((74,73),(72,35)))),(((39,(38,37)),36),34)),(30,(((33,32),31),29))),(49,(50,((54,53),(55,((57,((59,58),56)),((((63,62),((65,64),(((69,68),((71,70),(67,66))),61))),(60,(52,51))),(28,20))))))))))))))),19)),((22,18),(15,14))))),13),12),11),10),8)),7),6),5),4),(2,3),1);
   tree tree_597 [p = 0.000, P = 0.015] = [&W 0.000025] ((((((9,((((((16,(17,((((23,(((75,21),(24,(25,(77,((28,26),(27,((((47,(48,(((45,44),43),(((42,41),40),(46,((73,(74,72)),35)))))),((38,(39,(37,36))),34)),(76,(30,(((33,32),31),29)))),(49,(50,(53,((54,(55,(((59,(58,57)),56),(60,(((63,62),((65,64),((67,((71,70),((69,68),66))),61))),(52,51)))))),20))))))))))),19)),(22,18)),15),14))),13),12),11),10),8)),7),6),5),4),(2,3),1);
   tree tree_598 [p = 0.000, P = 0.015] = [&W 0.000025] ((((((9,((((((16,(17,(15,((21,(75,(23,(25,(24,(77,(26,(76,(27,((30,(((33,32),31),29)),(((46,(47,((48,((45,44),43)),((42,41),40)))),((38,(39,(37,36))),34)),((72,((74,73),35)),(49,((53,(54,(55,(((59,(58,57)),56),((60,(52,51)),(63,(62,((65,64),(61,(68,(69,((71,70),(67,(66,28)))))))))))))),(50,20))))))))))))))),((19,(22,18)),14))))),13),12),11),10),8)),7),6),5),4),(2,3),1);
   tree tree_599 [p = 0.000, P = 0.015] = [&W 0.000025] ((((((9,(((((((((((75,21),((24,(76,23)),(25,(26,((77,(28,((((((54,53),(55,(((58,(59,57)),56),(60,(63,(62,((65,64),((((69,68),(67,((71,70),66))),61),(52,51))))))))),50),49),(((46,(47,(48,(((45,44),43),((42,41),40))))),((74,(73,(72,35))),((38,(39,(37,36))),34))),(30,(((33,32),31),29)))),27))),20))))),19),17),16),((22,18),(15,14))),13),12),11),10),8)),7),6),5),4),(2,3),1);
   tree tree_600 [p = 0.000, P = 0.015] = [&W 0.000025] ((((((9,((((((16,(17,(((22,(75,21)),(((25,24),(23,(76,(77,(26,((28,27),(((((47,(48,((45,44),43))),((42,41),40)),((46,(74,(73,(72,35)))),(((39,38),(37,36)),34))),(((33,32),31),(30,29))),(49,((54,53),(55,(60,((((63,62),((65,64),((((69,68),67),((71,70),66)),61))),(52,51)),((59,58),(57,(56,(50,20)))))))))))))))),(19,18))),(15,14)))),13),12),11),10),8)),7),6),5),4),(2,3),1);
   tree tree_601 [p = 0.000, P = 0.015] = [&W 0.000025] ((((((9,(((((17,((16,(15,14)),((((75,21),(23,(76,(25,(24,(77,(26,(27,(28,((((46,(48,(47,(((45,44),43),((42,41),40))))),(((74,(73,72)),35),((37,((39,38),36)),34))),(30,(((33,32),31),29))),(49,(50,((54,53),(55,((60,(((63,62),((65,64),((67,((69,68),((71,70),66))),61))),(52,51))),(((59,58),57),(56,20))))))))))))))))),19),(22,(18,13))))),12),11),10),8)),7),6),5),4),(2,3),1);
   tree tree_602 [p = 0.000, P = 0.015] = [&W 0.000025] ((((((9,((((((17,(16,(((((75,(23,(24,(77,(25,((28,((((((55,(54,53)),(60,(((59,58),(57,56)),((63,(62,((65,64),(((69,68),(67,((71,70),66))),61)))),(52,51))))),50),49),(((46,(47,(48,(((45,44),43),((42,41),40))))),((72,((74,73),35)),((38,(39,(37,36))),34))),(30,(((33,32),31),29)))),27)),(76,(26,20)))))))),(21,19)),(22,18)),15),14))),13),12),11),10),8)),7),6),5),4),(2,3),1);
   tree tree_603 [p = 0.000, P = 0.015] = [&W 0.000025] ((((((9,((((((17,(16,(15,((22,(75,((21,19),(25,(23,((76,(26,(77,(27,((((46,(47,(((45,44),43),(48,((42,41),40))))),(((37,((39,38),36)),((73,(74,72)),35)),34)),(30,(((33,32),31),29))),(49,(50,(53,(54,(55,((((63,62),((65,64),(((69,68),((71,70),(67,66))),61))),(60,(52,51))),(((59,58),57),(56,(28,20)))))))))))))),(24,18))))))),14)))),13),12),11),10),8)),7),6),5),4),(2,3),1);
   tree tree_604 [p = 0.000, P = 0.015] = [&W 0.000025] ((((((9,(((((((((23,((75,21),((24,(25,(77,((76,26),(27,((((74,73),(72,35)),(((46,(47,((48,((45,44),43)),((42,41),40)))),((38,(39,(37,36))),34)),(30,(((33,32),31),29)))),(49,(50,(((54,53),(55,((60,(((58,57),(59,56)),(52,51))),((63,62),((65,64),(61,(((69,68),((71,70),66)),(67,28)))))))),20))))))))),19))),17),16),(15,((22,18),14))),13),12),11),10),8)),7),6),5),4),(2,3),1);
   tree tree_605 [p = 0.000, P = 0.015] = [&W 0.000025] ((((((9,(((((((((75,25),((23,(24,(77,(26,(27,((((((74,73),72),35),((47,(((45,44),43),(48,((42,41),40)))),(46,(((39,38),(37,36)),34)))),(30,(((33,32),31),29))),(49,(76,(50,(53,(54,(55,(60,(((63,62),((65,64),(((69,68),((71,70),(67,66))),61))),((52,51),((59,(58,57)),(56,(28,20)))))))))))))))))),(21,19))),17),(16,(15,14))),(22,(18,13))),12),11),10),8)),7),6),5),4),(2,3),1);
   tree tree_606 [p = 0.000, P = 0.015] = [&W 0.000025] ((((((9,(((((((17,16),15),(14,(((24,(23,((76,25),((77,26),(27,((((((48,47),((45,44),43)),((42,41),40)),(46,(((74,73),(72,35)),(((39,38),(37,36)),34)))),(30,(((33,32),31),29))),(49,(50,(54,(53,(55,(60,((((63,62),((65,64),((68,(69,(71,(70,(67,66))))),61))),(52,51)),(57,((59,58),(56,(28,20))))))))))))))))),(75,(21,19))),(22,(18,13))))),12),11),10),8)),7),6),5),4),(2,3),1);
   tree tree_607 [p = 0.000, P = 0.015] = [&W 0.000025] ((((((9,((((((17,16),(15,(14,(22,(18,(21,(75,((23,((77,24),(25,(76,(26,(((((74,(73,(72,35))),((46,(((48,47),((45,44),43)),((42,41),40))),((38,(39,(37,36))),34))),(30,(((33,32),31),29))),27),(49,((50,(54,(53,(55,(60,((52,51),((57,((59,58),56)),((63,62),((66,(65,64)),(61,((69,68),(71,(70,(67,28)))))))))))))),20)))))))),(19,13))))))))),12),11),10),8)),7),6),5),4),(2,3),1);
   tree tree_608 [p = 0.000, P = 0.015] = [&W 0.000025] ((((((9,((((((17,16),(15,(14,((19,18),((21,(75,(23,(24,(25,(77,((76,26),(27,((((73,(74,(72,35))),((46,(48,(47,(((45,44),43),((42,41),40))))),((38,(39,(37,36))),34))),(30,(((33,32),31),29))),(49,(50,((54,53),(55,(60,((((63,62),((65,64),(((69,68),(71,(70,(67,66)))),61))),(52,51)),(((58,(59,57)),56),(28,20))))))))))))))))),(22,13)))))),12),11),10),8)),7),6),5),4),(2,3),1);
   tree tree_609 [p = 0.000, P = 0.015] = [&W 0.000025] ((((((9,((((((17,16),(15,(14,((22,18),(((23,(77,(24,(76,(25,(26,(27,(((((47,(48,(46,(((45,44),43),((42,41),40))))),((73,72),(74,35))),(((39,38),(37,36)),34)),(30,(((33,32),31),29))),(49,(50,((54,(53,(55,(60,((52,51),((63,(62,((65,64),((67,((69,68),(71,(70,66)))),61)))),((((59,58),57),56),28))))))),20))))))))))),(75,(21,19))),13))))),12),11),10),8)),7),6),5),4),(2,3),1);
   tree tree_610 [p = 0.000, P = 0.015] = [&W 0.000025] ((((((9,((((((17,16),((19,15),(14,((75,(21,(24,((23,(77,(25,(76,(26,(27,(((((((48,47),((45,44),43)),((42,41),40)),(46,((74,73),(72,35)))),((38,(39,(37,36))),34)),(30,(((33,32),31),29))),(49,(54,(53,(55,((60,((52,51),(63,(62,((65,64),(61,((69,68),(67,(66,((71,70),28)))))))))),((59,(58,57)),(56,(50,20))))))))))))))),18)))),(22,13))))),12),11),10),8)),7),6),5),4),(2,3),1);
   tree tree_611 [p = 0.000, P = 0.015] = [&W 0.000025] ((((((9,((((((17,16),(15,(14,((19,18),(((75,21),((76,24),(23,(25,(77,(26,(27,(((((39,38),(37,36)),34),((46,(47,(48,(((45,44),43),((42,41),40))))),((((74,73),72),35),(30,(((33,32),31),29))))),(49,(50,(53,(54,(55,(60,((((63,62),((65,64),((67,((69,68),((71,70),66))),61))),(52,51)),(57,(59,(58,(56,(28,20)))))))))))))))))))),(22,13)))))),12),11),10),8)),7),6),5),4),(2,3),1);
   tree tree_612 [p = 0.000, P = 0.015] = [&W 0.000025] ((((((9,((((((17,16),((19,15),(14,((75,(21,((25,24),(76,(23,((77,26),(27,(28,(((((47,(((45,44),43),(48,((42,41),40)))),(46,((74,73),(72,35)))),(((39,(38,37)),36),34)),(30,(((33,32),31),29))),(49,(50,(54,(53,(55,(((59,(58,57)),56),(((62,(63,((65,64),((((69,68),67),((71,70),66)),61)))),(52,51)),(60,20))))))))))))))))),(18,(22,13)))))),12),11),10),8)),7),6),5),4),(2,3),1);
   tree tree_613 [p = 0.000, P = 0.015] = [&W 0.000025] ((((((9,((((((17,16),(15,(14,(((((25,24),(75,21)),(23,(77,(26,(27,(28,(((46,(47,(48,(((45,44),43),((42,41),40))))),(((38,(39,(37,36))),34),((72,((74,73),35)),(30,(((33,32),31),29))))),(49,(76,(54,(53,(55,((60,(((63,62),((65,64),((69,(68,(67,((71,70),66)))),61))),((((59,58),57),56),(52,51)))),(50,20)))))))))))))),(19,18)),(22,13))))),12),11),10),8)),7),6),5),4),(2,3),1);
   tree tree_614 [p = 0.000, P = 0.015] = [&W 0.000025] ((((((9,(((((((((23,(24,((76,25),(77,(26,(27,(((47,(((45,44),43),((48,((42,41),40)),(46,((74,73),(72,35)))))),(((38,(39,(37,36))),34),(30,(((33,32),31),29)))),(49,(50,(53,(54,(55,(28,(((59,(58,57)),56),(((63,62),((65,64),(61,((69,68),((71,70),(66,(67,51))))))),(60,(52,20))))))))))))))))),(75,(21,19))),17),16),(15,(14,(22,(18,13))))),12),11),10),8)),7),6),5),4),(2,3),1);
   tree tree_615 [p = 0.000, P = 0.015] = [&W 0.000025] ((((((9,((((((17,16),((19,15),(14,((21,(75,(23,(24,(((77,76),25),((28,26),(27,((((46,(47,((48,((45,44),43)),((42,41),40)))),((39,(38,(37,36))),34)),((73,(74,(72,35))),(30,(((33,32),31),29)))),(49,(((54,53),(55,((56,((58,(59,57)),52)),(60,((63,62),((65,64),(61,((69,68),(67,(66,(71,(70,51)))))))))))),(50,20))))))))))),(22,(18,13)))))),12),11),10),8)),7),6),5),4),(2,3),1);
   tree tree_616 [p = 0.000, P = 0.015] = [&W 0.000025] ((((((9,(((((15,((17,16),(14,((21,((23,(26,(24,(76,(77,(27,((((74,((73,72),35)),((46,(47,(48,(((45,44),43),((42,41),40))))),(((39,38),(37,36)),34))),(30,(((33,32),31),29))),(49,(50,(54,(53,(((((63,62),((65,64),(69,(68,(((71,70),66),(67,61)))))),(52,51)),(60,(56,((59,(58,57)),28)))),(55,20))))))))))))),(25,(75,19)))),(22,(18,13)))))),12),11),10),8)),7),6),5),4),(2,3),1);
   tree tree_617 [p = 0.000, P = 0.015] = [&W 0.000025] ((((((9,(((((15,(((((21,(75,(23,(24,(25,(77,(26,(76,(27,((((((42,41),40),(((45,44),43),((47,46),(48,(74,(73,(72,35))))))),((38,(39,(37,36))),34)),(30,(((33,32),31),29))),(49,(50,(54,(53,(55,((((59,58),57),56),((63,(62,((65,64),((67,((69,68),((71,70),66))),61)))),(60,((52,51),(28,20)))))))))))))))))))),19),17),16),(14,(18,(22,13))))),12),11),10),8)),7),6),5),4),(2,3),1);
   tree tree_618 [p = 0.000, P = 0.015] = [&W 0.000025] ((((((9,(((((15,((17,16),(14,(((25,(24,(23,(76,(26,(77,(27,(((((46,((48,47),((45,44),43))),(((42,41),40),((73,72),(74,35)))),((38,(39,(37,36))),34)),(30,(((33,32),31),29))),(49,(50,(53,(54,(55,(((((63,62),((65,64),((69,(68,((71,70),(67,66)))),61))),60),(52,51)),(57,(58,(59,(56,(28,20))))))))))))))))))),(75,(21,19))),(18,(22,13)))))),12),11),10),8)),7),6),5),4),(2,3),1);
   tree tree_619 [p = 0.000, P = 0.015] = [&W 0.000025] ((((((9,(((((17,((16,15),(14,((22,18),(((75,21),((24,23),(77,(25,(76,(26,(27,(((((46,((48,47),((45,44),43))),((42,41),40)),((((39,38),(37,36)),(74,((73,72),35))),34)),(30,(((33,32),31),29))),(49,(50,(55,((54,53),((((63,62),((65,64),((69,(68,((71,70),(67,66)))),61))),(60,(52,51))),(28,(59,(58,(57,(56,20)))))))))))))))))),(19,13)))))),12),11),10),8)),7),6),5),4),(2,3),1);
   tree tree_620 [p = 0.000, P = 0.015] = [&W 0.000025] ((((((9,(((((((17,16),15),(14,(18,((75,(21,((23,(24,(25,(77,(76,(26,(27,((((46,(47,(48,(((45,44),43),((42,41),40))))),((72,(73,(74,35))),(((39,38),(37,36)),34))),(30,(((33,32),31),29))),(49,(50,((54,53),(55,((60,((63,(62,((65,64),(((69,68),((71,70),(67,66))),61)))),(52,51))),(((59,58),57),(56,(28,20)))))))))))))))),19))),(22,13))))),12),11),10),8)),7),6),5),4),(2,3),1);
   tree tree_621 [p = 0.000, P = 0.016] = [&W 0.000025] ((((((9,(((((15,((17,16),(14,(((75,(25,(23,(24,(77,(76,(26,(27,(((73,((74,72),35)),(((46,((48,47),(((45,44),43),((42,41),40)))),((((39,38),37),36),34)),(30,(((33,32),31),29)))),(49,(50,(((54,(55,53)),(60,(((63,62),((65,64),(61,((69,68),((67,66),(71,(70,(52,51)))))))),(57,(58,(59,(56,28))))))),20)))))))))))),(21,19)),(18,(22,13)))))),12),11),10),8)),7),6),5),4),(2,3),1);
   tree tree_622 [p = 0.000, P = 0.016] = [&W 0.000025] ((((((9,(((((15,(16,(17,(14,(((21,((23,(24,(25,(77,(26,(76,(27,((((72,((74,73),35)),((46,(47,(48,(((45,44),43),((42,41),40))))),(((39,38),(37,36)),34))),(30,(((33,32),31),29))),(49,((50,((54,53),(55,((((59,(58,57)),56),(60,(((63,62),((65,64),(((69,68),(67,(70,(71,66)))),61))),(52,51)))),28)))),20)))))))))),(75,19))),18),(22,13)))))),12),11),10),8)),7),6),5),4),(2,3),1);
   tree tree_623 [p = 0.000, P = 0.016] = [&W 0.000025] ((((((9,(((((15,((19,16),(17,(14,(((75,21),(23,(24,(25,(77,((76,26),(27,((((46,(47,(48,(((45,44),43),((42,41),40))))),((38,(39,(37,36))),34)),(((74,73),(72,35)),(30,(((33,32),31),29)))),(49,(50,((55,(54,53)),(60,(((63,62),(((65,64),(((69,68),(67,((71,70),66))),61)),(52,51))),(57,(58,(59,(56,(28,20)))))))))))))))))),(18,(22,13))))))),12),11),10),8)),7),6),5),4),(2,3),1);
   tree tree_624 [p = 0.000, P = 0.016] = [&W 0.000025] ((((((9,(((((15,((17,16),(14,((((75,21),(23,(77,(24,(25,(76,(26,(27,(((((48,47),(((45,44),43),((42,41),40))),((46,(74,(73,(72,35)))),((38,(39,(37,36))),34))),(30,(((33,32),31),29))),(49,(50,((54,53),(55,(60,(((63,62),(((65,64),(((69,68),((71,70),(67,66))),61)),(52,51))),(((59,58),57),(56,(28,20)))))))))))))))))),19),(22,(18,13)))))),12),11),10),8)),7),6),5),4),(2,3),1);
   tree tree_625 [p = 0.000, P = 0.016] = [&W 0.000025] ((((((9,(((((15,((17,16),(14,(19,((21,(75,(23,(24,(77,(25,(76,(26,(27,(((((74,73),(72,35)),((46,((48,(47,((45,44),43))),((42,41),40))),((38,(39,(37,36))),34))),((((33,32),31),30),29)),(49,((54,53),(55,((60,(((59,(58,57)),56),((63,(62,((65,64),(((69,68),((71,70),(67,66))),61)))),(52,(51,50))))),(28,20))))))))))))))),(18,(22,13))))))),12),11),10),8)),7),6),5),4),(2,3),1);
   tree tree_626 [p = 0.000, P = 0.016] = [&W 0.000025] ((((((9,(((12,11),((15,(14,((17,16),(19,((23,(((25,24),(76,(77,(26,(27,((((((48,47),(((45,44),43),((42,41),40))),(46,(74,((73,72),35)))),((38,(39,(37,36))),34)),(30,(((33,32),31),29))),(28,(49,(50,(54,(53,(55,(60,((61,(((65,64),(63,62)),(68,(69,((67,66),(71,(70,(52,51)))))))),(((59,58),57),(56,20)))))))))))))))),18)),((75,21),(22,13))))))),10)),8)),7),6),5),4),(2,3),1);
   tree tree_627 [p = 0.000, P = 0.016] = [&W 0.000025] ((((((9,(((12,11),((15,(14,((19,(17,16)),(18,(((75,21),(23,((77,24),(25,(76,(26,(27,(((((33,32),31),30),29),(((72,((74,73),35)),((47,(48,(((45,44),43),(46,((42,41),40))))),(((39,38),(37,36)),34))),(49,(50,(55,((54,53),((((59,58),57),56),(60,((63,62),((52,51),((65,64),(61,(((71,70),(67,66)),((69,68),(28,20)))))))))))))))))))))),(22,13)))))),10)),8)),7),6),5),4),(2,3),1);
   tree tree_628 [p = 0.000, P = 0.016] = [&W 0.000025] ((((((9,(((12,11),((15,(14,((17,16),(((21,(75,(77,(23,(24,(25,(76,(26,(27,((30,(((33,32),31),29)),(((((48,47),(((45,44),43),((42,41),40))),(46,((74,73),(72,35)))),((38,(39,(37,36))),34)),(49,(50,(53,(54,(55,(60,((((63,62),((65,64),(((69,68),(71,(70,(67,66)))),61))),(52,51)),(57,(58,(59,(56,(28,20))))))))))))))))))))))),(19,18)),(22,13))))),10)),8)),7),6),5),4),(2,3),1);
   tree tree_629 [p = 0.000, P = 0.016] = [&W 0.000025] ((((((9,(((12,11),((15,(14,(((((75,21),((24,23),(25,(26,(77,(28,(27,((30,(((33,32),31),29)),(((46,(47,(48,(((45,44),43),((42,41),40))))),((((74,73),72),35),(((39,38),(37,36)),34))),(49,(76,(50,((54,(53,(55,((56,(57,((59,58),52))),((((63,62),((65,64),(((69,68),(67,((71,70),66))),61))),60),51))))),20))))))))))))),19),(17,16)),(22,(18,13))))),10)),8)),7),6),5),4),(2,3),1);
   tree tree_630 [p = 0.000, P = 0.016] = [&W 0.000025] ((((((9,(((12,11),((15,(14,((((((75,21),(77,(23,(24,(25,(26,(76,(((30,(((33,32),31),29)),(((48,47),(((45,44),43),(((42,41),40),(46,((73,(74,72)),35))))),(34,(((39,38),(37,36)),27)))),(49,(50,((53,(55,(54,(60,((((63,62),((65,64),(((69,68),((71,70),(67,66))),61))),(52,51)),(((59,58),57),(56,28))))))),20))))))))))),19),17),16),((22,18),13)))),10)),8)),7),6),5),4),(2,3),1);
   tree tree_631 [p = 0.000, P = 0.016] = [&W 0.000025] ((((((9,(((12,11),(((17,(16,(15,(19,(((21,(75,(25,(23,(24,(76,(77,(26,(27,(((((46,((48,47),(((45,44),43),((42,41),40)))),(((74,73),72),35)),((38,(39,(37,36))),34)),(30,(((33,32),31),29))),(49,(53,(54,(55,(60,(((((63,62),((65,64),((68,(69,((71,70),(67,66)))),61))),(52,51)),28),(58,(59,(57,(56,(50,20))))))))))))))))))))),(22,18)),14))))),13),10)),8)),7),6),5),4),(2,3),1);
   tree tree_632 [p = 0.000, P = 0.016] = [&W 0.000025] ((((((9,(((12,11),((15,(14,((17,16),(19,((21,((75,25),(77,(24,(23,(76,(26,(27,((((47,((48,((45,44),43)),(46,(((42,41),40),((74,73),(72,35)))))),(((39,38),(37,36)),34)),(30,(((33,32),31),29))),(49,(50,(((54,53),(55,((56,(((59,58),57),52)),(60,(51,((63,62),((65,64),(((69,68),(71,(70,(67,66)))),(61,28))))))))),20)))))))))))),((22,18),13)))))),10)),8)),7),6),5),4),(2,3),1);
   tree tree_633 [p = 0.000, P = 0.016] = [&W 0.000025] ((((((9,(((12,11),((15,(14,(16,(17,(75,((22,21),((23,(25,(76,(24,(77,(26,(27,(((((47,(48,((45,44),43))),(((42,41),40),(46,(((74,73),72),35)))),((38,(39,(37,36))),34)),(30,(((33,32),31),29))),(49,(28,(50,(54,(53,(55,(60,((((63,62),((65,64),(68,(69,((67,((71,70),66)),61))))),(52,51)),(59,(58,(57,(56,20)))))))))))))))))))),(19,(18,13))))))))),10)),8)),7),6),5),4),(2,3),1);
   tree tree_634 [p = 0.000, P = 0.016] = [&W 0.000025] ((((((9,(((12,11),((15,(14,(16,(17,(((75,22),21),((19,((23,(24,(76,(25,((77,26),(27,((30,(((33,32),31),29)),((((48,47),(((45,44),43),(((42,41),40),(46,(74,((73,72),35)))))),((39,(38,(37,36))),34)),((49,28),(50,(54,((55,53),((60,(((63,62),((65,64),(68,(69,(((71,70),(67,66)),61))))),(52,51))),(((59,58),57),(56,20))))))))))))))),18)),13)))))),10)),8)),7),6),5),4),(2,3),1);
   tree tree_635 [p = 0.000, P = 0.016] = [&W 0.000025] ((((((9,(((12,11),((15,(14,((17,16),((19,18),(((25,24),(23,(77,(26,(76,(27,((((46,((48,47),(((45,44),43),((42,41),40)))),((38,(37,(39,36))),34)),(30,(((33,32),31),29))),((72,((74,73),35)),(49,(50,((54,53),(55,(60,((63,(62,((65,64),(66,(61,(67,((69,68),(71,(70,51))))))))),(52,(57,(59,(58,(56,(28,20)))))))))))))))))))),((75,(22,21)),13)))))),10)),8)),7),6),5),4),(2,3),1);
   tree tree_636 [p = 0.000, P = 0.016] = [&W 0.000025] ((((((9,(((12,11),((15,(14,(16,(17,((22,21),((((75,25),(23,(24,(77,(26,(76,(27,((((47,(48,46)),(((45,44),43),((42,41),40))),((72,((74,73),35)),((38,(39,(37,36))),34))),(((((33,32),31),30),29),(49,(50,((54,53),(55,(60,((((63,62),((65,64),(((69,68),(71,(70,(67,66)))),61))),(52,51)),(58,(59,(57,(56,(28,20)))))))))))))))))))),19),(18,13))))))),10)),8)),7),6),5),4),(2,3),1);
   tree tree_637 [p = 0.000, P = 0.016] = [&W 0.000025] ((((((9,(((12,11),((15,(14,(16,(17,((22,21),(((75,25),((24,(77,(76,(26,(27,(((72,((74,73),35)),(((47,(48,46)),(((45,44),43),((42,41),40))),((38,(39,(37,36))),34))),((((33,32),31),(30,29)),(49,(50,((54,53),(55,(60,((((63,62),((65,64),(((69,68),((71,70),(67,66))),61))),(52,51)),(58,(59,(57,(56,(28,20)))))))))))))))))),(23,19))),(18,13))))))),10)),8)),7),6),5),4),(2,3),1);
   tree tree_638 [p = 0.000, P = 0.016] = [&W 0.000025] ((((((9,(((12,11),((15,(14,(16,(17,((21,(75,(23,(24,(25,(77,((26,(76,(27,((((((48,47),((45,44),43)),((42,41),40)),((46,(73,(74,(72,35)))),(((39,38),(37,36)),34))),(30,(((33,32),31),29))),(49,(50,((54,53),(55,((((63,62),((65,64),(((69,68),((71,70),(67,66))),61))),(60,(52,51))),(((59,58),57),(56,(28,20)))))))))))),19))))))),(18,(22,13))))))),10)),8)),7),6),5),4),(2,3),1);
   tree tree_639 [p = 0.000, P = 0.016] = [&W 0.000025] ((((((9,(((12,11),((15,(14,(16,(17,(((75,25),(23,(24,(77,(76,(26,(27,((30,(((33,32),31),29)),((((47,(48,46)),(((45,44),43),((42,41),40))),((73,(74,(72,35))),((38,(39,(37,36))),34))),(49,(50,((54,53),(55,(60,(((63,62),(((65,64),((68,(69,(71,(70,(67,66))))),61)),(52,51))),(57,((59,58),(56,(28,20))))))))))))))))))),(19,((22,21),(18,13)))))))),10)),8)),7),6),5),4),(2,3),1);
   tree tree_640 [p = 0.000, P = 0.016] = [&W 0.000025] ((((((9,(((12,11),((15,(14,(16,((22,18),(17,(((21,(75,((25,24),(23,(77,(26,(76,(27,((((72,((74,73),35)),(46,(((48,47),(((45,44),43),((42,41),40))),((38,(39,(37,36))),34)))),(30,(((33,32),31),29))),(49,(50,((54,53),(55,(60,((((63,62),((65,64),(((69,68),((71,70),(67,66))),61))),(52,51)),((58,(59,57)),(56,(28,20)))))))))))))))))),19),13)))))),10)),8)),7),6),5),4),(2,3),1);
   tree tree_641 [p = 0.000, P = 0.016] = [&W 0.000025] ((((((9,(((12,11),((15,(14,((17,16),((22,18),(((23,(24,(77,(25,(76,(26,(27,((((46,(47,(48,(((45,44),43),((42,41),40))))),(((74,73),(72,35)),((38,(39,(37,36))),34))),((((33,32),31),30),29)),(49,((50,((54,(55,53)),((60,(52,51)),((57,(58,(59,56))),((63,62),((65,64),((68,(69,(71,(70,(67,66))))),(61,28)))))))),20)))))))))),((75,21),19)),13))))),10)),8)),7),6),5),4),(2,3),1);
   tree tree_642 [p = 0.000, P = 0.016] = [&W 0.000025] ((((((9,(((12,11),((15,(14,(((((75,(25,(23,(24,(77,(26,((((76,(((54,(53,(55,(((59,(58,57)),56),(60,(((65,64),(((69,68),((71,70),(67,66))),61)),((63,62),(52,51)))))))),50),49)),((((((48,47),((45,44),43)),((42,41),40)),(46,(72,((74,73),35)))),((38,(39,(37,36))),34)),(30,(((33,32),31),29)))),27),(28,20)))))))),(21,19)),17),16),(18,(22,13))))),10)),8)),7),6),5),4),(2,3),1);
   tree tree_643 [p = 0.000, P = 0.016] = [&W 0.000025] ((((((9,(((12,11),((15,(((22,18),14),(16,(((75,(21,(25,(23,(24,(77,(26,(28,(27,((((46,((47,(48,((45,44),43))),((42,41),40))),((38,(39,(37,36))),34)),(((74,73),(72,35)),(30,(((33,32),31),29)))),(49,(76,(50,((53,(54,(55,(60,((((63,62),((65,64),(((69,68),(67,((71,70),66))),61))),(57,(58,(59,56)))),(52,51)))))),20)))))))))))))),19),(17,13))))),10)),8)),7),6),5),4),(2,3),1);
   tree tree_644 [p = 0.000, P = 0.016] = [&W 0.000025] ((((((9,(((12,11),((15,(((22,18),14),(16,(17,((21,(75,((24,23),(25,(76,(77,(26,(27,(((46,(47,(((45,44),(48,43)),((42,41),40)))),(((38,(39,(37,36))),34),(((74,(73,72)),35),(30,(((33,32),31),29))))),(49,((54,(55,(53,(60,(((63,62),(((65,64),((67,((69,68),(70,(71,66)))),61)),(52,51))),((((59,58),57),56),28)))))),(50,20)))))))))))),(19,13)))))),10)),8)),7),6),5),4),(2,3),1);
   tree tree_645 [p = 0.000, P = 0.016] = [&W 0.000025] ((((((9,(((12,11),((15,(14,((17,16),(((75,21),((25,24),(23,(77,(27,((((76,(53,(54,(55,((((59,58),57),56),(60,(((63,62),(52,51)),((65,64),(61,((69,68),((67,66),(70,(71,50))))))))))))),49),((46,((((48,47),((45,44),43)),((42,41),40)),(((74,73),(72,35)),((38,(39,(37,36))),34)))),(30,(((33,32),31),29)))),(28,(26,20)))))))),(19,(18,(22,13))))))),10)),8)),7),6),5),4),(2,3),1);
   tree tree_646 [p = 0.000, P = 0.016] = [&W 0.000025] ((((((9,(((12,11),((15,((((((75,21),(23,(24,(25,(77,(26,(76,(27,((((((48,(47,((45,44),43))),((42,41),40)),(46,((74,73),(72,35)))),((38,(39,(37,36))),34)),((((33,32),31),30),29)),(49,(50,((54,53),(((((63,62),((65,64),(((((71,70),(69,68)),67),66),61))),(60,(52,51))),(((59,58),57),(56,28))),(55,20)))))))))))))),19),(17,16)),14),(18,(22,13)))),10)),8)),7),6),5),4),(2,3),1);
   tree tree_647 [p = 0.000, P = 0.016] = [&W 0.000025] ((((((9,(((12,11),((((17,16),15),(14,((75,(21,((24,23),(25,(77,((76,(26,(27,((((46,(48,((47,((45,44),43)),((42,41),(40,(72,((74,73),35))))))),((((39,38),37),36),34)),(((33,32),31),(30,29))),(49,(50,((54,53),(55,(60,((63,(62,((65,64),((67,(68,(69,(71,(70,66))))),61)))),((52,51),(57,(58,(59,(56,(28,20)))))))))))))))),19)))))),(18,(22,13))))),10)),8)),7),6),5),4),(2,3),1);
   tree tree_648 [p = 0.000, P = 0.016] = [&W 0.000025] ((((((9,(((12,11),((((17,16),15),(14,(((75,((24,(77,23)),(76,(25,(26,(28,(((30,(((33,32),31),29)),((((47,(48,((45,44),43))),(((42,41),40),((74,(73,72)),35))),(46,((38,(39,(37,36))),34))),27)),(49,(((54,(53,(55,((((63,62),((65,64),(((69,68),(71,(70,(67,66)))),61))),60),((57,((59,58),56)),(52,51)))))),50),20))))))))),(21,19)),((22,18),13)))),10)),8)),7),6),5),4),(2,3),1);
   tree tree_649 [p = 0.000, P = 0.016] = [&W 0.000025] ((((((9,(((12,11),(((((((21,(75,(24,(23,(25,(77,(26,(76,(27,((((((74,73),72),35),((46,(47,(48,(((45,44),43),((42,41),40))))),((((39,38),37),36),34))),(30,(((33,32),31),29))),(49,(50,(54,(53,(55,(((62,(63,(66,((65,64),((((71,70),(69,68)),67),61))))),(60,(52,51))),(((59,58),57),(56,(28,20))))))))))))))))))),19),17),16),15),(14,(18,(22,13)))),10)),8)),7),6),5),4),(2,3),1);
   tree tree_650 [p = 0.000, P = 0.016] = [&W 0.000025] ((((((9,(((12,11),((((17,16),15),(14,(19,((21,(75,(23,(24,(77,(25,(26,(76,(27,((30,(((33,32),31),29)),(((46,(((48,47),((45,44),43)),((42,41),40))),(((74,(73,72)),35),(((39,38),(37,36)),34))),(49,(50,((54,53),(55,(60,((((63,62),((65,64),((((71,70),(69,68)),67),(66,61)))),(52,51)),(28,((58,(59,57)),(56,20)))))))))))))))))))),(18,(22,13)))))),10)),8)),7),6),5),4),(2,3),1);
   tree tree_651 [p = 0.000, P = 0.016] = [&W 0.000025] ((((((9,(((12,11),(((((((75,21),((23,(24,(25,(77,(76,(26,((((((54,53),(55,((57,((59,58),56)),(60,(((63,62),((65,64),((67,((69,68),(71,(70,66)))),61))),(52,51)))))),50),49),((((46,(48,(47,(((45,44),43),((42,41),40))))),((74,(73,(72,35))),((39,(38,(37,36))),34))),(30,(((33,32),31),29))),27)),(28,20)))))))),19)),17),16),15),(18,(14,(22,13)))),10)),8)),7),6),5),4),(2,3),1);
   tree tree_652 [p = 0.000, P = 0.016] = [&W 0.000025] ((((((9,(((12,11),((17,((16,15),(14,(22,((((75,25),((23,(24,(26,(76,(77,(27,(((((74,73),(72,35)),((((48,46),(47,((45,44),43))),((42,41),40)),((((39,38),37),36),34))),(30,(((33,32),31),29))),(49,(50,((54,(53,(55,(60,((57,(59,(58,(56,52)))),(62,(63,((65,64),(61,(68,(69,(71,(70,(51,(67,(66,28)))))))))))))))),20)))))))))),(21,19))),18),13))))),10)),8)),7),6),5),4),(2,3),1);
   tree tree_653 [p = 0.000, P = 0.016] = [&W 0.000025] ((((((9,(((12,11),((((17,16),15),(14,(19,((23,(24,(77,(25,(26,(76,(27,(((((73,(74,72)),35),((47,(48,(46,(((45,44),43),((42,41),40))))),(((39,38),(37,36)),34))),(30,(((33,32),31),29))),((50,((54,53),(55,((52,51),(60,(((63,62),((65,64),(66,((((71,70),(69,68)),67),61)))),((58,(59,57)),(56,28)))))))),(49,20)))))))))),(18,(75,(21,(22,13)))))))),10)),8)),7),6),5),4),(2,3),1);
   tree tree_654 [p = 0.000, P = 0.016] = [&W 0.000025] ((((((9,(((12,11),((((17,16),15),(14,(19,((21,(75,(25,(23,(24,(77,(26,(28,(((72,((74,73),35)),((30,(((33,32),31),29)),((46,(47,((48,((45,44),43)),((42,41),40)))),(34,((39,(37,36)),(38,27)))))),(76,(49,(((55,((54,53),((((59,58),57),56),((((63,62),((65,64),((69,(68,((71,(70,67)),66))),61))),60),(52,51))))),50),20)))))))))))),(22,(18,13)))))),10)),8)),7),6),5),4),(2,3),1);
   tree tree_655 [p = 0.000, P = 0.016] = [&W 0.000025] ((((((9,(((12,11),((15,(((17,16),14),(((75,21),((23,(24,(26,(76,(77,(25,(27,((((74,73),(72,35)),(((46,(47,(48,(((45,44),43),((42,41),40))))),((38,(39,(37,36))),34)),(30,(((33,32),31),29)))),(49,(50,(53,(54,(55,(((58,(59,57)),56),((52,51),(60,(63,(62,(((65,64),((69,(68,(67,(70,(71,66))))),61)),(28,20)))))))))))))))))))),19)),(18,(22,13))))),10)),8)),7),6),5),4),(2,3),1);
   tree tree_656 [p = 0.000, P = 0.016] = [&W 0.000025] ((((((9,(((12,11),((15,((16,(17,14)),(18,((22,21),(75,((23,(24,(77,(25,((76,26),(27,((((((47,((48,((45,44),43)),((42,41),40))),(46,(((74,73),72),35))),(((39,38),(37,36)),34)),30),(((33,32),31),29)),(49,(50,(54,(55,(((60,((59,(58,57)),56)),((52,51),((63,62),((65,64),(61,((69,68),((71,70),(67,(66,28))))))))),(53,20))))))))))))),(19,13))))))),10)),8)),7),6),5),4),(2,3),1);
   tree tree_657 [p = 0.000, P = 0.016] = [&W 0.000025] ((((((9,(((12,11),((15,(((((((75,21),(23,(24,(25,(77,(26,(76,(((30,(((33,32),31),29)),(((48,(47,(((45,44),43),(((42,41),40),(46,(73,(74,(72,35)))))))),((38,(39,(37,36))),34)),27)),(49,(50,(((54,53),(55,(60,((((63,62),((65,64),((((71,70),(69,68)),67),(66,61)))),(52,51)),((58,(59,57)),(56,28)))))),20))))))))))),19),17),16),14),(22,(18,13)))),10)),8)),7),6),5),4),(2,3),1);
   tree tree_658 [p = 0.000, P = 0.016] = [&W 0.000025] ((((((9,(((12,11),((15,((16,14),(17,((22,18),(21,(75,((23,(76,(24,(25,((77,26),(27,((((46,(47,((48,((45,44),43)),((42,41),40)))),((74,((73,72),35)),(((39,38),(37,36)),34))),(30,(((33,32),31),29))),(49,(50,((54,53),((52,51),(((63,(62,((65,64),(((69,68),(67,((71,70),66))),61)))),(60,((59,(58,57)),56))),(55,(28,20)))))))))))))),(19,13)))))))),10)),8)),7),6),5),4),(2,3),1);
   tree tree_659 [p = 0.000, P = 0.016] = [&W 0.000025] ((((((9,(((12,11),((15,(14,((((((75,21),(23,(24,(77,(25,((76,26),(27,((((((48,(47,((45,44),43))),((42,41),40)),(46,(((74,73),72),35))),((38,(37,(39,36))),34)),(30,(((33,32),31),29))),(49,(50,(53,(54,(55,((((59,(58,57)),56),28),(60,((52,51),((63,62),((65,64),(61,((67,66),(68,(69,(70,(71,20)))))))))))))))))))))))),(19,18)),17),16),(22,13)))),10)),8)),7),6),5),4),(2,3),1);
   tree tree_660 [p = 0.000, P = 0.016] = [&W 0.000025] ((((((9,(((12,11),((15,(14,((17,16),(((21,(75,(77,(23,(24,(25,(26,(76,(((((46,(((48,47),((45,44),43)),((42,41),40))),((38,(37,(39,36))),34)),(((74,73),(72,35)),(((33,32),31),(30,29)))),27),(49,((50,(((54,53),(55,((60,((59,(58,57)),56)),(((63,62),((65,64),(((69,68),((71,70),(67,66))),61))),(52,51))))),28)),20))))))))))),19),(22,(18,13)))))),10)),8)),7),6),5),4),(2,3),1);
   tree tree_661 [p = 0.000, P = 0.017] = [&W 0.000025] ((((((9,(((12,11),((((((((75,21),(25,(23,(24,(76,(77,((27,26),((((((47,46),(48,((45,44),43))),((42,41),40)),(((39,38),(37,36)),34)),((((74,73),72),35),(30,(((33,32),31),29)))),(49,(50,((54,53),(55,((60,(((63,62),((65,64),((67,((69,68),((71,70),66))),61))),(52,51))),(57,((58,(59,28)),(56,20)))))))))))))))),19),17),16),15),(14,(18,(22,13)))),10)),8)),7),6),5),4),(2,3),1);
   tree tree_662 [p = 0.000, P = 0.017] = [&W 0.000025] ((((((9,(((12,11),((((17,16),15),(14,((22,(21,(75,(23,(25,(24,(77,(26,(28,(27,((((46,((48,47),(((45,44),43),((42,41),40)))),((38,(39,(37,36))),34)),((72,((74,73),35)),(30,(((33,32),31),29)))),((76,49),((53,(54,(55,((58,(57,(59,56))),(((63,62),((65,64),(((69,68),((71,70),(67,66))),61))),(60,(51,(52,50)))))))),20))))))))))))),(18,(19,13))))),10)),8)),7),6),5),4),(2,3),1);
   tree tree_663 [p = 0.000, P = 0.017] = [&W 0.000025] ((((((9,(((12,11),((((22,18),(((((21,((75,25),(23,(24,(77,(26,((28,27),((((46,(47,(((48,(45,44)),43),((42,41),40)))),((38,((39,37),36)),34)),((((74,73),72),35),(30,(((33,32),31),29)))),(49,(((54,((55,53),(60,((((59,58),57),56),(((63,62),((65,64),((68,(69,((71,70),(67,66)))),61))),(52,51)))))),(76,50)),20)))))))))),19),17),16),(15,14))),13),10)),8)),7),6),5),4),(2,3),1);
   tree tree_664 [p = 0.000, P = 0.017] = [&W 0.000025] ((((((9,(((12,11),(((((((23,(25,(24,(77,((28,26),(27,((((74,((73,72),35)),((46,(48,(47,(((45,44),43),((42,41),40))))),(((39,(38,37)),36),34))),(30,(((33,32),31),29))),(49,(76,(((54,53),(55,((57,(58,(59,56))),(((63,62),((65,64),((69,(68,(71,(70,(67,66))))),61))),(60,(52,51)))))),(50,20))))))))))),((75,21),19)),17),16),(15,14)),(18,(22,13))),10)),8)),7),6),5),4),(2,3),1);
   tree tree_665 [p = 0.000, P = 0.017] = [&W 0.000025] ((((((9,(((12,11),((((22,18),((((75,21),((23,((77,24),(25,(26,(76,(27,(((48,((47,46),(((45,44),43),((42,41),40)))),(((39,38),(37,36)),34)),((30,(((33,32),31),29)),((74,((73,72),35)),(49,(54,(53,(55,(60,((57,(58,(59,(50,(56,28))))),(((63,62),((65,64),(((71,70),(68,(69,(67,66)))),61))),((52,51),20))))))))))))))))),19)),(17,16)),(15,14))),13),10)),8)),7),6),5),4),(2,3),1);
   tree tree_666 [p = 0.000, P = 0.017] = [&W 0.000025] ((((((9,(((12,11),((((22,18),(((((75,21),(23,(24,(25,(77,(76,(26,((((((54,(53,(55,(60,(((59,58),(57,56)),(((63,62),((65,64),((68,(69,((71,70),(67,66)))),61))),(52,51))))))),50),49),((((((48,47),((45,44),43)),((42,41),40)),(46,(((74,73),72),35))),((39,(38,(37,36))),34)),(30,(((33,32),31),29)))),27),(28,20))))))))),19),(17,16)),(15,14))),13),10)),8)),7),6),5),4),(2,3),1);
   tree tree_667 [p = 0.000, P = 0.017] = [&W 0.000025] ((((((9,(((12,11),((((22,18),((((23,(24,(77,((76,26),(25,(27,((((46,((48,47),(((45,44),43),((42,41),40)))),(((38,(39,(37,36))),((74,73),(72,35))),34)),(30,(((33,32),31),29))),(49,(50,((54,53),(55,(60,((((63,62),((65,64),(((69,68),((71,70),(67,66))),61))),(52,51)),(57,((59,58),(56,(28,20))))))))))))))))),((75,21),19)),(17,16)),(15,14))),13),10)),8)),7),6),5),4),(2,3),1);
   tree tree_668 [p = 0.000, P = 0.017] = [&W 0.000025] ((((((9,(((12,11),((((22,18),((((21,(75,((23,(24,(25,(77,(76,(26,(27,((((((74,73),72),35),((46,(47,(48,(((45,44),43),((42,41),40))))),((38,(39,(37,36))),34))),(((33,32),31),(30,29))),(49,(54,(53,(55,(60,(((63,(62,((65,64),(((69,68),((71,70),(67,66))),61)))),(52,51)),(58,(57,(59,(56,((50,28),20))))))))))))))))))),19))),17),16),(15,14))),13),10)),8)),7),6),5),4),(2,3),1);
   tree tree_669 [p = 0.000, P = 0.017] = [&W 0.000025] ((((((9,(((12,11),((((((75,21),(19,(((25,24),(26,(76,(77,(27,((((((47,(48,((45,44),43))),((42,41),40)),(46,(((74,73),72),35))),((39,(38,(37,36))),34)),(30,(((33,32),31),29))),(49,(54,(55,(53,(60,((((63,62),((65,64),(66,(((69,68),((71,70),67)),61)))),(52,51)),(57,(58,(59,(50,(56,(28,20)))))))))))))))))),(23,18)))),(17,16)),(15,14)),(22,13)),10)),8)),7),6),5),4),(2,3),1);
   tree tree_670 [p = 0.000, P = 0.017] = [&W 0.000025] ((((((9,(((12,11),(((((22,18),(((23,(24,(25,(77,(26,(28,(27,((((74,73),(72,35)),(((46,(((48,47),((45,44),43)),((42,41),40))),((38,(39,(37,36))),34)),(30,(((33,32),31),29)))),(49,(50,(((54,53),(55,(60,((57,((59,58),56)),(((63,62),((65,64),(((69,68),((71,70),(67,66))),61))),(52,51)))))),(76,20)))))))))))),(21,(75,19))),(17,16))),(15,14)),13),10)),8)),7),6),5),4),(2,3),1);
   tree tree_671 [p = 0.000, P = 0.017] = [&W 0.000025] ((((((9,(((12,11),((((((75,(23,(24,(77,(25,(76,(26,((((((73,72),(74,35)),((46,(48,(47,(((45,44),43),((42,41),40))))),(((39,38),(37,36)),34))),(30,(((33,32),31),29))),27),(49,(50,((54,(53,(51,(55,(60,((63,(62,((65,64),(((69,68),(71,(70,(67,66)))),61)))),((58,(57,(59,52))),(56,28)))))))),20))))))))))),(22,((21,19),18))),(17,16)),(15,14)),13),10)),8)),7),6),5),4),(2,3),1);
   tree tree_672 [p = 0.000, P = 0.017] = [&W 0.000025] ((((((9,(((12,11),(((((22,18),(17,((21,(75,((25,(23,(24,(76,(77,(26,(27,((((46,(47,(((45,44),43),(48,((42,41),40))))),((73,(74,(72,35))),((38,(39,(37,36))),34))),(30,(((33,32),31),29))),(49,(28,(50,(((54,53),(55,(60,(((59,58),(57,56)),((63,62),((65,64),(61,(68,(69,((71,70),(66,(67,(52,51))))))))))))),20)))))))))))),19))),16))),(15,14)),13),10)),8)),7),6),5),4),(2,3),1);
   tree tree_673 [p = 0.000, P = 0.017] = [&W 0.000025] ((((((9,(((12,11),(((22,(((21,(75,((24,(25,(77,(26,(76,(27,((((((47,(48,((45,44),43))),((42,41),40)),(46,(74,(73,(72,35))))),((38,(39,(37,36))),34)),(30,(((33,32),31),29))),(49,(54,(53,(55,(60,(((63,(62,((65,64),(66,((68,(69,((71,70),67))),61))))),(52,51)),((59,58),(57,(56,(50,(28,20)))))))))))))))))),(19,(23,18))))),(17,16)),(15,14))),13),10)),8)),7),6),5),4),(2,3),1);
   tree tree_674 [p = 0.000, P = 0.017] = [&W 0.000025] ((((((9,(((12,11),(((18,(((75,((23,((77,24),(25,(26,(27,(28,(((((73,72),(74,35)),((47,(48,(((45,44),43),(46,((42,41),40))))),((38,(39,(37,36))),34))),(30,(((33,32),31),29))),(49,(76,((53,(54,(55,(60,(((63,62),((65,64),(((69,68),(71,(70,(67,66)))),61))),((57,(59,(58,56))),((52,51),50))))))),20)))))))))),(21,19))),(17,16)),((22,15),14))),13),10)),8)),7),6),5),4),(2,3),1);
   tree tree_675 [p = 0.000, P = 0.017] = [&W 0.000025] ((((((9,(((12,11),((((17,16),(((22,((23,(24,(77,(25,(26,(27,(((((47,(48,46)),(((45,44),43),((42,41),40))),(((38,(39,(37,36))),(((76,74),(73,72)),35)),34)),(30,(((33,32),31),29))),(28,(49,(50,((53,(54,(55,((((59,58),57),56),(((63,62),((65,64),((67,((69,68),((71,70),66))),61))),(60,(52,51))))))),20))))))))))),((75,21),19))),18),(15,14))),13),10)),8)),7),6),5),4),(2,3),1);
   tree tree_676 [p = 0.000, P = 0.017] = [&W 0.000025] ((((((9,(((12,11),((((((23,(24,((76,25),(77,(27,(26,(28,(((72,((74,73),35)),(((46,((47,(48,((45,44),43))),((42,41),40))),((38,(39,(37,36))),34)),(30,(((33,32),31),29)))),(49,(((54,(53,(55,(60,((57,(58,(59,56))),(((63,62),((65,64),(((69,68),((71,70),(67,66))),61))),(52,51))))))),50),20)))))))))),((75,21),19)),(17,16)),(15,14)),(22,(18,13))),10)),8)),7),6),5),4),(2,3),1);
   tree tree_677 [p = 0.000, P = 0.017] = [&W 0.000025] ((((((9,(((12,11),((((22,18),((((((75,21),(23,((25,24),(26,(77,(76,(27,((((((48,(47,46)),((45,44),43)),((42,41),40)),((((74,73),72),35),(((39,38),(37,36)),34))),(((33,32),31),(30,29))),(((((55,(54,53)),(60,(((58,(59,57)),56),(63,(62,((65,64),((67,((69,68),(70,(71,66)))),(61,(52,51))))))))),50),49),(28,20)))))))))),19),17),16),(15,14))),13),10)),8)),7),6),5),4),(2,3),1);
   tree tree_678 [p = 0.000, P = 0.017] = [&W 0.000025] ((((((9,(((12,11),((((17,16),(((((75,21),(24,(23,((76,25),(77,(26,(27,((((46,(47,(48,(((45,44),43),((42,41),40))))),((38,(39,(37,36))),34)),((72,((74,73),35)),(30,(((33,32),31),29)))),(((54,(53,(55,(((59,(58,57)),56),(60,(((63,62),((65,64),(((69,68),((71,70),67)),(66,61)))),(52,51))))))),50),(49,(28,20))))))))))),19),(22,18)),(15,14))),13),10)),8)),7),6),5),4),(2,3),1);
   tree tree_679 [p = 0.000, P = 0.017] = [&W 0.000025] ((((((9,(((12,11),(((((((75,(21,(23,((25,24),(77,(26,(28,(27,((30,(((33,32),31),29)),((((((48,47),((45,44),43)),((42,41),40)),(46,((74,73),(72,35)))),((38,(37,(39,36))),34)),(76,(49,((54,((55,53),((60,(((63,62),((65,64),((67,((69,68),((71,70),66))),61))),(((59,58),57),56))),(52,51)))),(50,20)))))))))))))),19),17),16),(15,14)),((22,18),13)),10)),8)),7),6),5),4),(2,3),1);
   tree tree_680 [p = 0.000, P = 0.017] = [&W 0.000025] ((((((9,(((12,11),(((((21,((75,(23,(25,(24,(77,(76,(26,(27,((((46,(((48,47),((45,44),43)),((42,41),40))),(((39,(38,37)),36),34)),((72,((74,73),35)),(30,(((33,32),31),29)))),(49,(((54,53),(55,((52,(51,50)),((60,(57,(58,(59,56)))),((63,62),((66,((65,64),(((69,68),((71,70),67)),61))),28)))))),20))))))))))),19)),(22,18)),((17,16),(15,14))),13),10)),8)),7),6),5),4),(2,3),1);
   tree tree_681 [p = 0.000, P = 0.017] = [&W 0.000025] ((((((9,(((12,11),((((22,18),((((23,(24,(77,(25,(26,(76,(27,(((46,(((48,47),(((45,44),43),((42,41),40))),(((39,38),(37,36)),34))),(((74,73),(72,35)),(30,(((33,32),31),29)))),(49,(((54,53),(55,((60,52),(((63,62),((65,64),(61,((69,68),(66,((71,70),(67,51))))))),(((59,(58,57)),56),28))))),(50,20))))))))))),(21,(75,19))),(17,16)),(15,14))),13),10)),8)),7),6),5),4),(2,3),1);
   tree tree_682 [p = 0.000, P = 0.017] = [&W 0.000025] ((((((9,(((12,11),((((22,18),(((((75,(21,((25,24),(23,(76,(77,((28,26),(((72,(73,(74,35))),((30,(((33,32),31),29)),(((47,((48,46),((45,44),43))),((42,41),40)),((((39,38),(37,36)),34),27)))),(49,(((54,53),(55,(60,(((62,(63,((65,64),((69,(68,((71,70),(67,66)))),61)))),(52,51)),(57,((59,58),(56,50))))))),20)))))))))),19),17),16),(15,14))),13),10)),8)),7),6),5),4),(2,3),1);
   tree tree_683 [p = 0.000, P = 0.017] = [&W 0.000025] ((((((9,(((12,11),((((22,18),(((((75,21),((23,(25,(24,(77,(26,(76,((((((46,(48,(47,(((45,44),43),((42,41),40))))),(((74,73),72),35)),(((39,38),(37,36)),34)),(30,(((33,32),31),29))),27),(49,(50,(((54,53),(55,((60,(62,(63,((65,64),(61,((69,68),((67,66),((71,70),51)))))))),((56,((59,57),(58,52))),28)))),20)))))))))),19)),17),16),(15,14))),13),10)),8)),7),6),5),4),(2,3),1);
   tree tree_684 [p = 0.000, P = 0.017] = [&W 0.000025] ((((((9,(((12,11),((17,((16,(19,((((25,(75,21)),(23,(24,(77,(76,(26,(27,((72,((74,73),35)),((30,(((33,32),31),29)),(((46,(47,(48,(((45,44),43),((42,41),40))))),((38,(39,(37,36))),34)),(49,(50,(53,(54,(55,((((63,62),((65,64),((67,((69,68),((71,70),66))),61))),(60,(52,51))),((59,(57,(58,28))),(56,20)))))))))))))))))),(22,18)),(15,14)))),13)),10)),8)),7),6),5),4),(2,3),1);
   tree tree_685 [p = 0.000, P = 0.017] = [&W 0.000025] ((((((9,(((12,11),((15,(14,(16,(17,((75,(19,((23,(24,(77,(26,(25,(76,(27,((((73,(74,72)),35),(((46,((47,(48,((45,44),43))),((42,41),40))),((38,(39,(37,36))),34)),(30,(((33,32),31),29)))),(49,((54,53),(55,((60,((58,(59,(57,(56,52)))),(63,(62,((65,64),(61,((69,68),((71,(70,51)),(67,((66,50),28)))))))))),20)))))))))))),18))),(21,(22,13))))))),10)),8)),7),6),5),4),(2,3),1);
   tree tree_686 [p = 0.000, P = 0.017] = [&W 0.000025] ((((((9,(((12,11),(((17,(16,((((23,(24,(76,(26,(77,(27,(28,((30,(((33,32),31),29)),(((46,(72,((74,73),35))),(((47,(48,((45,44),43))),((42,41),40)),(((39,38),(37,36)),34))),((54,(53,(55,(((((63,62),((65,64),((((69,68),67),((71,70),66)),61))),60),(52,51)),(57,((59,58),(56,50))))))),(49,20))))))))))),((75,25),19)),((22,21),18)),(15,14)))),13),10)),8)),7),6),5),4),(2,3),1);
   tree tree_687 [p = 0.000, P = 0.017] = [&W 0.000025] ((((((9,(((12,11),((15,(14,(16,(17,((75,(23,((25,(24,(76,(77,(26,(27,((((46,(47,(((45,44),43),(48,((42,41),40))))),((73,(74,(72,35))),(((39,38),(37,36)),34))),(30,(((33,32),31),29))),((49,(50,(54,(53,(55,(60,((((63,62),((65,64),((67,((69,68),(71,(70,66)))),61))),(52,51)),(57,(59,(58,(56,28))))))))))),20)))))))),18))),(19,(21,(22,13)))))))),10)),8)),7),6),5),4),(2,3),1);
   tree tree_688 [p = 0.000, P = 0.017] = [&W 0.000025] ((((((9,(((12,11),((15,(((22,18),14),(((75,21),(23,(24,(77,(25,(76,(26,(27,((((((((48,47),46),((45,44),43)),((42,41),40)),((74,73),(72,35))),((38,(39,(37,36))),34)),(30,(((33,32),31),29))),(49,(50,(54,((55,53),((60,(((63,62),((65,64),((((69,68),67),((71,70),66)),61))),(52,51))),((58,(59,57)),(56,(28,20))))))))))))))))),(19,13)))),(16,(17,10)))),8)),7),6),5),4),(2,3),1);
   tree tree_689 [p = 0.000, P = 0.017] = [&W 0.000025] ((((((9,(((12,11),((15,(14,(16,(17,(19,(((23,(24,(25,(76,(77,(26,(27,(((46,(((48,47),(((45,44),43),((42,41),40))),((74,(73,(72,35))),((38,(39,(37,36))),34)))),(((33,32),31),(30,29))),(49,(50,(54,((55,53),(60,((((63,62),((65,64),(((69,68),((71,70),67)),(66,61)))),(52,51)),((59,58),(57,(56,(28,20)))))))))))))))))),18),(75,(21,(22,13))))))))),10)),8)),7),6),5),4),(2,3),1);
   tree tree_690 [p = 0.000, P = 0.017] = [&W 0.000025] ((((((9,(((12,11),((15,(14,(16,(17,(((75,21),(19,(23,((24,(77,(25,(76,(26,(27,((((((48,((45,44),43)),(47,((42,41),40))),(46,((74,73),(72,35)))),((39,(38,(37,36))),34)),(30,(((33,32),31),29))),(49,((50,(54,(53,(55,((60,(52,51)),(((63,62),((65,64),(66,((69,(68,((71,70),67))),61)))),(((59,58),57),(56,28)))))))),20))))))))),18)))),(22,13)))))),10)),8)),7),6),5),4),(2,3),1);
   tree tree_691 [p = 0.000, P = 0.017] = [&W 0.000025] ((((((9,(((12,11),((15,(14,(16,(17,((21,((75,(23,(25,(24,(26,(76,(77,(27,(((46,((47,(((45,44),43),(48,((42,41),40)))),(((74,73),(72,35)),((38,(39,(37,36))),34)))),(30,(((33,32),31),29))),(49,(28,(((54,53),(55,(60,(((58,(59,57)),56),((63,(62,((65,64),(((69,68),((71,70),(67,66))),61)))),((52,51),50)))))),20)))))))))))),19)),((22,18),13)))))),10)),8)),7),6),5),4),(2,3),1);
   tree tree_692 [p = 0.000, P = 0.017] = [&W 0.000025] ((((((9,(((12,11),((15,(14,(16,(17,(((75,(25,(23,(24,(76,(77,(26,(27,((((((74,73),72),35),(((47,46),(((45,44),(48,43)),((42,41),40))),((38,(39,(37,36))),34))),(30,(((33,32),31),29))),(49,(50,(54,(53,(55,(60,((52,51),(((63,62),((65,64),((67,((69,68),((71,70),66))),61))),(((59,58),57),(56,(28,20)))))))))))))))))))),(21,19)),(18,(22,13))))))),10)),8)),7),6),5),4),(2,3),1);
   tree tree_693 [p = 0.000, P = 0.017] = [&W 0.000025] ((((((9,(((12,11),((15,(14,(16,(17,(19,((((76,(25,24)),(23,(77,(26,(27,(28,((((((48,(47,((45,44),43))),((42,41),40)),(46,(((74,73),72),35))),((39,(38,(37,36))),34)),(30,(((33,32),31),29))),(49,(50,((54,53),((55,((((59,58),57),56),((((63,62),((65,64),((67,((69,68),((71,70),66))),61))),60),(52,51)))),20))))))))))),18),((75,21),(22,13)))))))),10)),8)),7),6),5),4),(2,3),1);
   tree tree_694 [p = 0.000, P = 0.017] = [&W 0.000025] ((((((9,(((12,11),((15,(14,((22,(25,(75,(23,((77,24),(76,(26,(27,((((46,(47,(48,(((45,44),43),((42,41),40))))),((38,(39,(37,36))),((72,((74,73),35)),34))),(30,(((33,32),31),29))),((49,28),(50,((54,(53,(55,(((((63,62),((65,64),((68,(69,((71,70),(67,66)))),61))),60),(((59,58),57),56)),(52,51))))),20)))))))))))),((21,19),(18,13))))),(16,(17,10)))),8)),7),6),5),4),(2,3),1);
   tree tree_695 [p = 0.000, P = 0.017] = [&W 0.000025] ((((((9,(((12,11),(((16,(((((23,(26,(76,(24,((77,25),(27,(((46,((47,(48,(((45,44),43),((42,41),40)))),((72,((74,73),35)),(((39,38),(37,36)),34)))),(30,(((33,32),31),29))),(28,(49,(50,(53,(54,(55,((60,(((63,62),((65,64),((68,(69,((71,70),(67,66)))),61))),(52,51))),((59,(58,57)),(56,20)))))))))))))))),19),((22,(75,21)),18)),17),(15,14))),13),10)),8)),7),6),5),4),(2,3),1);
   tree tree_696 [p = 0.000, P = 0.017] = [&W 0.000025] ((((((9,(((12,11),(((16,(17,(((22,(75,21)),((23,(24,(77,(26,(28,(27,(((((46,(47,(48,(((45,44),43),((42,41),40))))),(72,((74,73),35))),(((39,37),(38,36)),34)),(30,(((33,32),31),29))),(49,(50,((54,53),(55,((60,(((63,62),((65,64),((68,(69,((71,70),(67,66)))),61))),(52,51))),(((59,58),57),(56,20)))))))))))))),(76,(25,18)))),(19,(15,14))))),13),10)),8)),7),6),5),4),(2,3),1);
   tree tree_697 [p = 0.000, P = 0.017] = [&W 0.000025] ((((((9,(((12,11),(((16,(((((75,21),(23,((25,24),(77,(26,(27,((((74,((73,72),35)),(46,(((48,47),(((45,44),43),((42,41),40))),((38,(39,(37,36))),34)))),(30,(((33,32),31),29))),(28,(49,(76,(((54,(53,(55,(60,(((59,57),(58,56)),(((63,62),((65,64),(((69,68),(71,(70,(67,66)))),61))),(52,51))))))),50),20))))))))))),19),17),(15,14))),(18,(22,13))),10)),8)),7),6),5),4),(2,3),1);
   tree tree_698 [p = 0.000, P = 0.017] = [&W 0.000025] ((((((9,(((12,11),((17,((16,(15,((19,((21,(75,(25,(23,(24,(77,(26,(27,(((((74,73),72),35),((46,(47,((48,((45,44),43)),((42,41),40)))),((38,(39,(37,36))),34))),((30,(((33,32),31),29)),((76,49),(50,(55,((54,53),(60,((((63,62),((65,64),((67,((69,68),((71,70),66))),61))),(52,51)),(57,(58,(59,(56,(28,20))))))))))))))))))))),(22,18))),14))),13)),10)),8)),7),6),5),4),(2,3),1);
   tree tree_699 [p = 0.000, P = 0.017] = [&W 0.000025] ((((((9,(((12,11),(((16,(17,((((75,21),((76,((25,23),(24,(77,(26,(27,(28,((((73,(74,(72,35))),((((47,(48,46)),((45,44),43)),((42,41),40)),((38,(39,(37,36))),34))),((((33,32),31),30),29)),(49,(50,((54,(53,(55,((((59,58),57),56),(60,(((63,62),((65,64),(((71,70),((69,68),67)),(66,61)))),(52,51))))))),20))))))))))),19)),(22,18)),(15,14)))),13),10)),8)),7),6),5),4),(2,3),1);
   tree tree_700 [p = 0.000, P = 0.017] = [&W 0.000025] ((((((9,(((12,11),((((((21,((75,(25,(23,(24,(77,(76,(26,(((((46,((48,47),(((45,44),43),((42,41),40)))),((38,(39,(37,36))),((74,((73,72),35)),34))),(30,(((33,32),31),29))),27),(49,(54,(53,(55,(60,((63,(62,(((65,64),(((69,68),(67,((71,70),66))),61)),(52,51)))),((59,57),(58,(50,(56,(28,20))))))))))))))))))),19)),(22,18)),(17,16)),(15,14)),13),10)),8)),7),6),5),4),(2,3),1);
   tree tree_701 [p = 0.000, P = 0.018] = [&W 0.000025] ((((((9,(((12,11),(((17,(16,(19,((22,(((75,25),(21,(23,(24,(77,(76,(26,(27,((((74,73),(72,35)),(((46,(47,(48,(((45,44),43),((42,41),40))))),((38,(39,(37,36))),34)),(30,(((33,32),31),29)))),(49,((54,((55,53),(60,((((63,62),((65,64),(((69,68),((71,70),(67,66))),61))),(52,51)),(((59,58),(57,(56,50))),28))))),20))))))))))),18)),(15,14))))),13),10)),8)),7),6),5),4),(2,3),1);
   tree tree_702 [p = 0.000, P = 0.018] = [&W 0.000025] ((((((9,(((12,11),(((16,(17,((19,(((75,21),(24,(77,(23,(25,(26,(27,((((73,(74,(72,35))),((46,(47,(48,(((45,44),43),((42,41),40))))),((38,(39,(37,36))),34))),(30,(((33,32),31),29))),(49,(50,((55,(54,53)),(60,(((63,62),((65,64),(((69,68),((71,70),(67,66))),61))),((52,51),((59,(58,57)),(56,(28,20))))))))))))))))),(22,(76,18)))),(15,14)))),13),10)),8)),7),6),5),4),(2,3),1);
   tree tree_703 [p = 0.000, P = 0.018] = [&W 0.000025] ((((((9,(((12,11),(((17,(16,(15,((((25,(23,(24,(77,(26,(76,(27,(((((74,(73,72)),35),(46,((47,(48,(((45,44),43),((42,41),40)))),((38,(37,(39,36))),34)))),(30,(((33,32),31),29))),(49,((54,53),(55,(60,(((63,(62,((65,64),(((69,68),(67,((71,70),66))),61)))),(52,51)),((58,57),(59,(56,(50,(28,20)))))))))))))))))),(75,(21,19))),(22,18)),14)))),13),10)),8)),7),6),5),4),(2,3),1);
   tree tree_704 [p = 0.000, P = 0.018] = [&W 0.000025] ((((((9,(((12,11),((16,(15,((17,14),((19,18),((21,(75,((25,24),(23,(77,(76,(26,(27,(((((47,(48,(((45,44),43),((42,41),40)))),(46,(72,((74,73),35)))),((38,(39,(37,36))),34)),(30,(((33,32),31),29))),(28,(49,(((53,(54,(55,(60,(((58,(59,57)),56),(((63,62),((65,64),(((69,68),(67,((71,70),66))),61))),(52,51))))))),50),20)))))))))))),(22,13)))))),10)),8)),7),6),5),4),(2,3),1);
   tree tree_705 [p = 0.000, P = 0.018] = [&W 0.000025] ((((((9,(((12,11),((19,(16,(15,((17,14),((75,(21,(((26,24),23),(25,(76,(77,(27,((((46,(48,(47,(((45,44),43),((42,41),40))))),((38,(39,(37,36))),34)),((((33,32),31),30),29)),(((74,73),(72,35)),(49,(50,(54,(53,(55,((60,((63,62),((65,64),(61,(68,(69,((67,66),(71,(70,51))))))))),(57,(58,(59,(52,(56,(28,20))))))))))))))))))))),(18,(22,13))))))),10)),8)),7),6),5),4),(2,3),1);
   tree tree_706 [p = 0.000, P = 0.018] = [&W 0.000025] ((((((9,(((12,11),((15,(17,(16,(14,(((75,21),((23,(24,(25,(77,(76,(26,(27,((((((45,44),43),(47,(48,((42,41),40)))),((46,((74,73),(72,35))),(((39,38),(37,36)),34))),(30,(((33,32),31),29))),(49,(54,(55,(53,((60,((((63,62),((65,64),(((69,68),((71,70),(67,66))),61))),(52,51)),(57,(59,(58,(56,(50,28))))))),20))))))))))))),19)),(22,(18,13))))))),10)),8)),7),6),5),4),(2,3),1);
   tree tree_707 [p = 0.000, P = 0.018] = [&W 0.000025] ((((((9,(((12,11),((15,(17,(16,(14,((21,(75,(19,(23,((77,24),(25,(76,((27,(((((47,(48,46)),(((45,44),43),((42,41),40))),((72,((74,73),35)),(((39,38),(37,36)),34))),(30,(((33,32),31),29))),(49,(50,((54,(55,(53,((((63,62),((66,(65,64)),(((69,((71,70),68)),67),61))),(52,51)),(60,((59,(58,57)),(56,28))))))),20))))),(26,18))))))))),(22,13)))))),10)),8)),7),6),5),4),(2,3),1);
   tree tree_708 [p = 0.000, P = 0.018] = [&W 0.000025] ((((((9,(((12,11),((16,(15,(14,(17,((((75,25),(23,(24,(76,((77,26),(27,((((46,(47,(((45,44),43),(48,((42,41),40))))),((74,(72,(73,35))),((38,(39,(37,36))),34))),(30,(((33,32),31),29))),(49,(50,(54,(53,(55,(60,((((63,62),((65,64),(((69,68),((71,70),(67,66))),61))),(52,51)),(58,(59,(57,(56,(28,20))))))))))))))))))),(21,19)),(22,(18,13))))))),10)),8)),7),6),5),4),(2,3),1);
   tree tree_709 [p = 0.000, P = 0.018] = [&W 0.000025] ((((((9,(((12,11),((16,((17,15),(14,((22,18),((((75,25),21),(23,(24,((76,26),(77,(27,((((46,((48,47),(((45,44),43),((42,41),40)))),(((74,73),(72,35)),((38,(39,(37,36))),34))),(30,(((33,32),31),29))),(49,(50,((54,53),(55,((60,(((63,62),((65,64),((((69,68),67),((71,70),66)),61))),(52,51))),(((59,58),57),(56,(28,20))))))))))))))),(19,13)))))),10)),8)),7),6),5),4),(2,3),1);
   tree tree_710 [p = 0.000, P = 0.018] = [&W 0.000025] ((((((9,(((12,11),((16,((((75,(21,((23,(24,(77,(25,(26,(76,(27,((((((48,(47,46)),((45,44),43)),((42,41),40)),(((74,73),(72,35)),(((39,38),(37,36)),34))),(30,(((33,32),31),29))),(49,(50,(((54,53),(55,((((58,57),(59,56)),(60,(((63,62),((65,64),((67,((69,68),(71,(70,66)))),61))),(52,51)))),28))),20))))))))))),19))),17),15),(14,(22,(18,13))))),10)),8)),7),6),5),4),(2,3),1);
   tree tree_711 [p = 0.000, P = 0.018] = [&W 0.000025] ((((((9,(((12,11),((16,(15,(14,(17,(((75,25),((23,(24,(77,((28,26),(27,((((38,(39,(37,36))),34),((46,(47,(((45,44),43),(48,((42,41),40))))),(76,(((74,73),(72,35)),(30,(((33,32),31),29)))))),(49,((54,53),(55,(((63,(62,((65,64),((67,((69,68),(71,(70,66)))),61)))),(60,(52,51))),(((59,58),57),(56,(50,20))))))))))))),(21,19))),(22,(18,13))))))),10)),8)),7),6),5),4),(2,3),1);
   tree tree_712 [p = 0.000, P = 0.018] = [&W 0.000025] ((((((9,(((12,11),((16,(15,(14,(17,(((23,(24,(77,(25,(76,(26,(27,(((((74,(73,72)),35),((46,((48,(47,((45,44),43))),((42,41),40))),((38,(39,(37,36))),34))),(30,(((33,32),31),29))),(49,(50,(54,(53,(55,((52,51),(60,(((63,62),((65,64),(((69,68),(71,(70,(67,66)))),61))),(57,(58,(59,(56,(28,20))))))))))))))))))))),(75,(21,19))),(22,(18,13))))))),10)),8)),7),6),5),4),(2,3),1);
   tree tree_713 [p = 0.000, P = 0.018] = [&W 0.000025] ((((((9,(((12,11),((16,(15,(14,(17,(((75,(23,(24,(77,(25,(76,(26,(27,(28,((((74,73),(72,35)),(((46,(((48,47),((45,44),43)),((42,41),40))),(((39,38),(37,36)),34)),(30,(((33,32),31),29)))),(49,(50,(((54,53),(55,((((59,58),57),56),((((63,62),((65,64),((69,(68,(71,(70,(67,66))))),61))),60),(52,51))))),20))))))))))))),(21,19)),((22,18),13)))))),10)),8)),7),6),5),4),(2,3),1);
   tree tree_714 [p = 0.000, P = 0.018] = [&W 0.000025] ((((((9,(((12,11),((18,(15,(16,(17,(19,(14,((22,(21,((75,25),(23,(24,(77,(28,(26,(27,((((74,(73,(72,35))),((46,(47,(48,(((45,44),43),((42,41),40))))),((38,(39,(37,36))),34))),(30,(((33,32),31),29))),(49,((76,50),(((54,53),(55,((56,(57,((59,58),52))),(60,((63,62),((65,64),(61,(69,(68,((71,(70,66)),(67,51))))))))))),20))))))))))))),13))))))),10)),8)),7),6),5),4),(2,3),1);
   tree tree_715 [p = 0.000, P = 0.018] = [&W 0.000025] ((((((9,(((12,11),((17,(15,(16,((19,14),(18,((21,(75,(25,(23,(24,(76,(77,(26,(27,(((((39,38),(37,36)),34),(((46,((48,47),(((45,44),43),((42,41),40)))),(((74,73),72),35)),(30,(((33,32),31),29)))),(49,(50,(54,(53,(55,((((59,58),57),56),(60,((63,62),(((65,64),((67,((69,68),(71,(70,66)))),61)),((52,51),(28,20))))))))))))))))))))),(22,13))))))),10)),8)),7),6),5),4),(2,3),1);
   tree tree_716 [p = 0.000, P = 0.018] = [&W 0.000025] ((((((9,(((12,11),((15,(16,(17,(14,(19,((21,((75,25),(23,(24,(76,(77,(26,(27,((((((48,47),46),(((45,44),43),((42,41),40))),((38,(39,(37,36))),((72,(74,(73,35))),34))),(30,(((33,32),31),29))),(49,(((54,53),(55,((60,(56,((59,(58,57)),52))),(63,(62,((65,64),(61,((68,(69,(67,(66,(71,(70,51)))))),28)))))))),(50,20)))))))))))),(22,(18,13)))))))),10)),8)),7),6),5),4),(2,3),1);
   tree tree_717 [p = 0.000, P = 0.018] = [&W 0.000025] ((((((9,(((12,11),((15,(16,(17,(14,((((75,21),((25,24),(23,(77,(76,(26,(28,(27,((((46,(((48,47),((45,44),43)),((42,41),40))),(((39,38),(37,36)),34)),(((74,(73,72)),35),(30,(((33,32),31),29)))),(49,((53,(54,(55,((60,((58,(59,57)),56)),(((63,62),((65,64),((68,(69,((71,70),(67,66)))),61))),(52,51)))))),(50,20)))))))))))),19),(22,(18,13))))))),10)),8)),7),6),5),4),(2,3),1);
   tree tree_718 [p = 0.000, P = 0.018] = [&W 0.000025] ((((((9,(((12,11),((15,(16,(17,(14,(((22,21),(75,(23,(24,(77,(25,(76,(26,(27,((((46,(((48,47),((45,44),43)),((42,41),40))),((((74,73),72),35),((38,(39,(37,36))),34))),(30,(((33,32),31),29))),(49,(50,((54,53),(55,((60,(((63,62),((65,64),(((69,68),(((71,70),67),66)),61))),(52,51))),((59,(58,57)),(56,(28,20)))))))))))))))))),(19,(18,13))))))),10)),8)),7),6),5),4),(2,3),1);
   tree tree_719 [p = 0.000, P = 0.018] = [&W 0.000025] ((((((9,(((12,11),((16,(15,(14,(17,(19,(((23,((76,24),(25,(26,(77,(28,(27,((((46,((48,47),(((45,44),43),((42,41),40)))),((((74,73),72),35),((38,(39,(37,36))),34))),((((33,32),31),30),29)),(49,(50,(53,(54,(55,(((59,(58,57)),56),(60,((52,51),((63,62),(((65,64),((67,((69,68),((71,70),66))),61)),20)))))))))))))))))),18),((22,(75,21)),13))))))),10)),8)),7),6),5),4),(2,3),1);
   tree tree_720 [p = 0.000, P = 0.018] = [&W 0.000025] ((((((9,(((12,11),((16,(15,(14,(17,((((75,25),(23,(24,(26,(76,(77,(27,(((((48,(47,46)),(((45,44),43),((42,41),40))),(((74,73),(72,35)),(((39,(38,37)),36),34))),(30,(((33,32),31),29))),((49,(50,(53,(54,(55,(60,(((57,((59,58),56)),52),((63,62),((65,64),(61,((69,68),((71,70),((67,66),(51,28)))))))))))))),20))))))))),(21,19)),((22,18),13)))))),10)),8)),7),6),5),4),(2,3),1);
   tree tree_721 [p = 0.000, P = 0.018] = [&W 0.000025] ((((((9,(((12,11),((15,((17,16),(14,((21,((23,((77,25),(24,(76,(26,(27,(((((46,(47,(48,(((45,44),43),((42,41),40))))),(72,((74,73),35))),((38,(39,(37,36))),34)),(30,(((33,32),31),29))),(49,(50,((54,53),(55,(60,(((63,(62,((65,64),(66,((68,(69,((71,70),67))),61))))),(52,51)),(59,((58,57),(56,(28,20))))))))))))))))),(75,19))),(18,(22,13)))))),10)),8)),7),6),5),4),(2,3),1);
   tree tree_722 [p = 0.000, P = 0.018] = [&W 0.000025] ((((((9,(((12,11),((16,(15,(14,(17,(((75,(23,(24,(77,(25,(76,(26,(27,((30,(((33,32),31),29)),((((73,72),(74,35)),((46,(47,(48,(((45,44),43),((42,41),40))))),((38,(39,(37,36))),34))),(49,((50,(54,(53,(55,(60,((52,51),(((63,62),(66,((65,64),(((69,68),((71,70),67)),61)))),((59,(58,57)),(56,28))))))))),20)))))))))))),(21,19)),(18,(22,13))))))),10)),8)),7),6),5),4),(2,3),1);
   tree tree_723 [p = 0.000, P = 0.018] = [&W 0.000025] ((((((9,(((12,11),((16,((((21,((75,((24,(77,23)),(25,(76,(26,(27,(((((((48,47),46),((45,44),43)),((42,41),40)),((72,((74,73),35)),((38,(39,(37,36))),34))),(30,(((33,32),31),29))),(49,(50,((54,(53,(55,((60,(((63,62),((65,64),((67,(69,(68,(71,(70,66))))),61))),(52,51))),((((59,58),57),56),28))))),20)))))))))),19)),17),15),(14,(18,(22,13))))),10)),8)),7),6),5),4),(2,3),1);
   tree tree_724 [p = 0.000, P = 0.018] = [&W 0.000025] ((((((9,(((12,11),(((17,16),(15,(14,(((75,21),(22,((23,(24,(77,(25,(76,(26,(28,(27,(((((((48,47),((45,44),43)),((42,41),40)),(46,(74,(73,(72,35))))),(((39,38),(37,36)),34)),(30,(((33,32),31),29))),(49,(((53,(54,(55,(((58,(59,57)),56),(((63,62),((65,64),((69,(68,(67,((71,70),66)))),61))),(60,(52,51))))))),50),20))))))))))),18))),(19,13))))),10)),8)),7),6),5),4),(2,3),1);
   tree tree_725 [p = 0.000, P = 0.018] = [&W 0.000025] ((((((9,(((12,11),(((17,16),(15,(14,(18,(((23,(77,(24,(25,(76,(26,(27,((((((48,(47,46)),((45,44),43)),((42,41),40)),((38,(39,(37,36))),((73,(74,(72,35))),34))),(30,(((33,32),31),29))),(49,(50,(((54,53),(55,((56,(59,(58,(57,52)))),(60,((63,62),((65,64),(61,((69,68),(71,(70,(66,(51,(67,28))))))))))))),20))))))))))),((75,21),19)),(22,13)))))),10)),8)),7),6),5),4),(2,3),1);
   tree tree_726 [p = 0.000, P = 0.018] = [&W 0.000025] ((((((9,(((12,11),(((17,16),((22,15),(14,(((21,(75,((77,76),(23,(24,(25,(26,(27,((((46,(47,(((45,44),43),(48,((42,41),40))))),(((74,73),(72,35)),((38,(39,(37,36))),34))),(30,(((33,32),31),29))),(49,(50,((55,((60,(((63,62),((65,64),(((69,68),((71,70),(67,66))),61))),(52,51))),(((59,58),57),(56,28)))),(54,(53,20)))))))))))))),18),(19,13))))),10)),8)),7),6),5),4),(2,3),1);
   tree tree_727 [p = 0.000, P = 0.018] = [&W 0.000025] ((((((9,(((12,11),(((17,16),(15,(14,(18,(22,((21,19),((75,((77,23),(24,(25,(26,(27,((((46,(48,(47,(((45,44),43),((42,41),40))))),(((39,38),(37,36)),((74,((73,72),35)),34))),(30,(((33,32),31),29))),(49,(50,(54,(53,(55,((((63,62),((65,64),((67,((69,68),((71,70),66))),61))),(60,(52,51))),(((59,58),57),(56,(28,20)))))))))))))))),(76,13)))))))),10)),8)),7),6),5),4),(2,3),1);
   tree tree_728 [p = 0.000, P = 0.018] = [&W 0.000025] ((((((9,(((12,11),(((17,16),(15,(14,(18,(((23,(24,(77,(25,(76,(26,(27,((((46,((48,47),(((45,44),43),((42,41),40)))),((74,(73,(72,35))),((38,(39,(37,36))),34))),(30,(((33,32),31),29))),(49,((50,((54,53),(55,(60,(((57,((59,58),56)),52),(63,(62,((65,64),((69,68),(61,((71,(70,51)),(66,(67,28))))))))))))),20)))))))))),(75,(21,19))),(22,13)))))),10)),8)),7),6),5),4),(2,3),1);
   tree tree_729 [p = 0.000, P = 0.018] = [&W 0.000025] ((((((9,(((12,11),(((17,16),(15,(14,(22,((75,(21,(23,(24,(77,(25,(76,(26,(27,(((((((48,47),((45,44),43)),((42,41),40)),(46,(73,((74,72),35)))),(((39,38),(37,36)),34)),(30,(((33,32),31),29))),(49,(54,(53,(55,((((63,62),((65,64),((((69,68),67),(71,(70,66))),61))),(60,(52,51))),(57,(58,(59,(56,((50,28),20)))))))))))))))))))),(18,(19,13))))))),10)),8)),7),6),5),4),(2,3),1);
   tree tree_730 [p = 0.000, P = 0.018] = [&W 0.000025] ((((((9,(((12,11),(((17,16),(15,(14,(22,(75,(21,((23,(25,(24,(77,(76,(26,(27,((((46,((48,47),(((45,44),43),((42,41),40)))),(((39,38),(37,36)),34)),((((74,73),72),35),(30,(((33,32),31),29)))),(49,(50,((54,53),(55,(60,((((63,62),((65,64),(((((71,70),(69,68)),67),66),61))),(52,51)),(59,((58,57),(56,(28,20)))))))))))))))))),(18,(19,13))))))))),10)),8)),7),6),5),4),(2,3),1);
   tree tree_731 [p = 0.000, P = 0.018] = [&W 0.000025] ((((((9,(((12,11),(((17,16),(15,(14,(18,((21,(75,((23,(24,(77,(25,(76,(26,(27,(((46,((47,(48,(((45,44),43),((42,41),40)))),((((39,38),(37,36)),(73,((74,72),35))),34))),((((33,32),31),30),29)),(28,(49,(((54,(53,(55,(((59,(58,57)),56),((((63,62),((66,(65,64)),((((71,70),(69,68)),67),61))),60),(52,51)))))),50),20))))))))))),19))),(22,13)))))),10)),8)),7),6),5),4),(2,3),1);
   tree tree_732 [p = 0.000, P = 0.018] = [&W 0.000025] ((((((9,(((12,11),(((17,16),(15,(14,((22,18),((21,(75,((25,24),(23,((76,(26,(77,(27,(((((((48,47),((45,44),43)),((42,41),40)),(46,(72,((74,73),35)))),((38,(39,(37,36))),34)),(30,(((33,32),31),29))),(49,(50,(54,((55,53),(((63,(62,((65,64),((69,(68,((71,70),(67,66)))),61)))),(60,(52,51))),(57,((59,58),(56,(28,20)))))))))))))),19))))),13))))),10)),8)),7),6),5),4),(2,3),1);
   tree tree_733 [p = 0.000, P = 0.018] = [&W 0.000025] ((((((9,(((12,11),(((17,16),(15,(14,((22,18),(19,(21,(75,((77,(25,(76,(26,(27,((((72,((74,73),35)),(((47,(48,46)),(((45,44),43),((42,41),40))),(((39,38),(37,36)),34))),(30,(((33,32),31),29))),(49,((54,(53,(55,(60,((((59,58),57),56),((52,(51,50)),((63,62),((65,64),(61,(68,(69,((67,66),(71,(70,28)))))))))))))),20)))))))),(23,(24,13)))))))))),10)),8)),7),6),5),4),(2,3),1);
   tree tree_734 [p = 0.000, P = 0.018] = [&W 0.000025] ((((((9,(((12,11),((16,((17,15),(14,((21,((23,(25,(24,(76,(26,(77,(27,((((46,(47,(((45,44),43),(48,((42,41),40))))),((((74,73),72),35),((38,((39,37),36)),34))),(30,(((33,32),31),29))),(49,(50,((54,(53,(55,(60,(((63,62),((65,64),((((69,68),67),(71,(70,66))),61))),((52,51),(57,(58,(59,(56,28)))))))))),20))))))))))),(75,19))),(18,(22,13)))))),10)),8)),7),6),5),4),(2,3),1);
   tree tree_735 [p = 0.000, P = 0.018] = [&W 0.000025] ((((((9,(((12,11),((16,((17,15),(14,((21,((23,(24,(77,(25,(76,(26,(27,((((46,(((48,47),((45,44),43)),((42,41),40))),((39,(38,(37,36))),34)),(((74,73),(72,35)),(30,(((33,32),31),29)))),(49,(50,((54,53),(55,((60,(((63,62),((65,64),((69,(68,((71,70),(67,66)))),61))),(52,51))),((58,57),(59,(56,(28,20))))))))))))))))),(75,19))),(22,(18,13)))))),10)),8)),7),6),5),4),(2,3),1);
   tree tree_736 [p = 0.000, P = 0.018] = [&W 0.000025] ((((((9,(((12,11),((16,((17,15),(14,(((23,(24,(25,(76,(26,(77,(28,(27,((30,(((33,32),31),29)),(((46,((48,47),(((45,44),43),((42,41),40)))),(((74,73),(72,35)),((38,(39,(37,36))),34))),(49,(54,(53,(55,((60,(52,(51,50))),((63,(62,((65,64),((69,(68,(((71,70),67),66))),61)))),(57,(58,(59,(56,20)))))))))))))))))))),(75,(21,19))),(18,(22,13)))))),10)),8)),7),6),5),4),(2,3),1);
   tree tree_737 [p = 0.000, P = 0.018] = [&W 0.000025] ((((((9,(((12,11),((16,((17,15),(14,((21,(75,(23,((25,(24,(77,((76,26),(27,((((46,((47,(48,((45,44),43))),((42,41),40))),((72,((74,73),35)),((38,(39,(37,36))),34))),(30,(((33,32),31),29))),(49,(50,(53,(54,(55,(((((65,64),((63,62),(((69,68),(71,(70,(67,66)))),61))),60),(52,51)),(((59,58),57),(56,(28,20))))))))))))))),19)))),((22,18),13))))),10)),8)),7),6),5),4),(2,3),1);
   tree tree_738 [p = 0.000, P = 0.018] = [&W 0.000025] ((((((9,(((12,11),((16,((17,15),(14,((21,19),(((75,(23,((25,24),(76,(26,(77,(27,((((46,((48,47),(((45,44),43),((42,41),40)))),((72,((74,73),35)),((38,(39,(37,36))),34))),(30,(((33,32),31),29))),(49,(50,((54,53),(55,((60,(((65,64),((69,(68,(67,(71,(70,66))))),61)),((63,62),(52,51)))),((59,(58,57)),(56,(28,20)))))))))))))))),18),(22,13)))))),10)),8)),7),6),5),4),(2,3),1);
   tree tree_739 [p = 0.000, P = 0.018] = [&W 0.000025] ((((((9,(((12,11),((16,((17,15),(14,((21,(75,((26,((24,23),(77,(25,(76,(27,((((((47,(48,46)),((45,44),43)),(((42,41),40),((74,73),(72,35)))),((38,(39,(37,36))),34)),(30,(((33,32),31),29))),(49,(50,(((54,53),(55,(((59,(58,57)),56),(60,((52,51),(63,(62,((65,64),((67,(68,(69,(71,(70,66))))),(61,28)))))))))),20)))))))))),19))),(22,(18,13)))))),10)),8)),7),6),5),4),(2,3),1);
   tree tree_740 [p = 0.000, P = 0.018] = [&W 0.000025] ((((((9,(((12,11),(((17,16),(15,(14,(22,(18,(19,(((77,23),(25,(26,(24,(27,((30,(((33,32),31),29)),(((74,((73,72),35)),((46,((48,47),(((45,44),43),((42,41),40)))),((38,(39,(37,36))),34))),(49,(76,(50,((54,53),(55,(60,((((63,62),((65,64),(((69,68),(67,((71,70),66))),61))),(52,51)),(57,(59,(58,(56,(28,20))))))))))))))))))),(75,(21,13))))))))),10)),8)),7),6),5),4),(2,3),1);
   tree tree_741 [p = 0.000, P = 0.019] = [&W 0.000025] ((((((9,(((12,11),((16,((17,15),(14,(((75,(22,21)),((24,(25,(26,(76,(77,(27,(((((47,(48,((45,44),43))),((42,41),40)),(46,(((74,73),72),35))),((39,(38,(37,36))),34)),((30,(((33,32),31),29)),(49,((50,((54,53),(55,((60,(((63,62),((65,64),((68,(69,(71,(70,(67,66))))),61))),(52,51))),(57,(58,(59,(56,28)))))))),20)))))))))),(23,18))),(19,13))))),10)),8)),7),6),5),4),(2,3),1);
   tree tree_742 [p = 0.000, P = 0.019] = [&W 0.000025] ((((((9,(((12,11),((16,((17,15),(14,(((22,21),(75,(23,(24,(76,(77,(25,(26,(27,((72,((74,73),35)),((30,(((33,32),31),29)),(((46,(48,(47,(((45,44),43),((42,41),40))))),((39,((38,37),36)),34)),(49,(50,((54,53),(55,(60,((((63,62),((65,64),(((69,68),((71,70),(67,66))),61))),(52,51)),((59,58),(57,(56,(28,20)))))))))))))))))))))),(19,(18,13)))))),10)),8)),7),6),5),4),(2,3),1);
   tree tree_743 [p = 0.000, P = 0.019] = [&W 0.000025] ((((((9,(((12,11),((15,(((((75,21),((23,((25,24),(77,(26,(28,(76,(((30,(((33,32),31),29)),((((74,73),72),35),(((48,47),(((45,44),43),(46,((42,41),40)))),(((37,(38,(39,36))),34),27)))),(49,((((54,53),(55,((((59,58),57),56),(60,(((63,62),((65,64),(((69,68),((71,70),(67,66))),61))),(52,51)))))),50),20))))))))),19)),17),16),(14,(18,(22,13))))),10)),8)),7),6),5),4),(2,3),1);
   tree tree_744 [p = 0.000, P = 0.019] = [&W 0.000025] ((((((9,(((12,11),((15,((17,16),(14,(((((75,21),(77,(23,(24,(25,((76,26),(27,((((46,(47,((48,((45,44),43)),((42,41),40)))),((73,((74,72),35)),(((39,38),(37,36)),34))),(30,(((33,32),31),29))),(49,(50,((54,53),(55,((((59,58),57),56),(60,((52,51),((63,(62,((65,64),(((69,68),(71,(70,(67,66)))),61)))),(28,20))))))))))))))))),19),18),(22,13))))),10)),8)),7),6),5),4),(2,3),1);
   tree tree_745 [p = 0.000, P = 0.019] = [&W 0.000025] ((((((9,(((12,11),((15,((17,16),((19,14),(22,(18,(((75,25),(23,(21,(24,(76,(77,(26,(27,(((46,((((74,73),72),35),((((48,47),((45,44),43)),((42,41),40)),((39,(38,(37,36))),34)))),(30,(((33,32),31),29))),(49,((54,53),(55,(60,(((63,62),(((66,(65,64)),((69,(68,((71,70),67))),61)),(51,(52,50)))),(57,(58,(59,(56,(28,20))))))))))))))))))),13)))))),10)),8)),7),6),5),4),(2,3),1);
   tree tree_746 [p = 0.000, P = 0.019] = [&W 0.000025] ((((((9,(((12,11),((15,(((((75,21),((23,((25,24),(76,((77,26),(27,((((73,((74,72),35)),((46,(47,(48,(((45,44),43),((42,41),40))))),(((39,38),(37,36)),34))),(((33,32),31),(30,29))),(49,(50,((54,53),(55,((60,(((63,62),((65,64),(((69,68),(67,((71,70),66))),61))),(52,51))),(57,(58,(59,(56,(28,20)))))))))))))))),19)),17),16),(14,(18,(22,13))))),10)),8)),7),6),5),4),(2,3),1);
   tree tree_747 [p = 0.000, P = 0.019] = [&W 0.000025] ((((((9,(((12,11),((15,((17,16),(14,((19,18),((21,(75,(23,((25,24),(77,(28,(26,(27,(((((74,73),(72,35)),((46,((48,47),(((45,44),43),((42,41),40)))),((38,(39,(37,36))),34))),(30,(((33,32),31),29))),((((53,(54,(55,((((59,58),57),56),(60,(((63,62),((65,64),((69,(68,(67,((71,70),66)))),61))),(52,51))))))),(76,50)),49),20)))))))))),(22,13)))))),10)),8)),7),6),5),4),(2,3),1);
   tree tree_748 [p = 0.000, P = 0.019] = [&W 0.000025] ((((((9,(((12,11),((15,((17,16),(14,(((((76,21),((75,25),(23,(24,(77,(26,(28,(27,((((46,((47,((48,((45,44),43)),((42,41),40))),(72,((74,73),35)))),((38,(39,(37,36))),34)),(30,(((33,32),31),29))),(49,((54,53),(55,(((((59,58),57),56),((((63,62),((65,64),((68,(69,((71,70),(67,66)))),61))),60),(52,51))),(50,20)))))))))))))),19),18),(22,13))))),10)),8)),7),6),5),4),(2,3),1);
   tree tree_749 [p = 0.000, P = 0.019] = [&W 0.000025] ((((((9,(((12,11),((15,((17,16),(19,(14,((21,(75,((25,24),(23,(76,(77,(26,(27,(((((46,(((48,47),((45,44),43)),((42,41),40))),(74,(73,(72,35)))),((38,(39,(37,36))),34)),(30,(((33,32),31),29))),(49,(50,(54,(53,(55,(60,((((59,58),57),56),((62,(63,((65,64),(((69,68),((71,70),(67,66))),61)))),((52,51),(28,20))))))))))))))))))),(18,(22,13))))))),10)),8)),7),6),5),4),(2,3),1);
   tree tree_750 [p = 0.000, P = 0.019] = [&W 0.000025] ((((((9,(((12,11),((15,((((((75,21),(23,(24,(25,(77,(76,(26,(((((((54,53),(55,((((59,58),57),56),(60,((63,(62,((65,64),(((69,68),(67,((71,70),66))),61)))),(52,51)))))),50),49),(((46,(48,(47,(((45,44),43),((42,41),40))))),((73,((74,72),35)),((38,(39,(37,36))),34))),(((33,32),31),(30,29)))),27),(28,20))))))))),19),17),16),(14,(18,(22,13))))),10)),8)),7),6),5),4),(2,3),1);
   tree tree_751 [p = 0.000, P = 0.019] = [&W 0.000025] ((((((9,(((12,11),((15,(((((23,(24,(77,(25,(76,(26,(27,(((((48,(47,(((45,44),43),((42,41),40)))),(46,((74,73),(72,35)))),((38,(39,(37,36))),34)),(30,(((33,32),31),29))),(49,(50,(53,(54,(55,((52,51),((((63,62),((65,64),(((69,68),(67,((71,70),66))),61))),60),((((59,58),57),56),(28,20))))))))))))))))),(75,(21,19))),17),16),(14,(22,(18,13))))),10)),8)),7),6),5),4),(2,3),1);
   tree tree_752 [p = 0.000, P = 0.019] = [&W 0.000025] ((((((9,(((12,11),((15,((17,(19,16)),(14,(((75,21),(23,(25,(24,(76,(77,(26,(27,(((74,((73,72),35)),(((46,(((48,47),((45,44),43)),((42,41),40))),((38,(39,(37,36))),34)),(30,(((33,32),31),29)))),((49,(50,(53,(54,(55,(((58,(59,57)),56),(60,((52,51),((63,62),((65,64),((71,(70,66)),((69,68),(61,(67,28)))))))))))))),20)))))))))),(22,(18,13)))))),10)),8)),7),6),5),4),(2,3),1);
   tree tree_753 [p = 0.000, P = 0.019] = [&W 0.000025] ((((((9,(((12,11),((15,((17,16),(14,(((75,(23,(77,(24,(25,(76,(26,(27,(((((47,(((45,44),43),(48,((42,41),40)))),(46,(72,((74,73),35)))),((38,(39,(37,36))),34)),(30,(((33,32),31),29))),(49,(50,((54,53),(55,(((60,(((59,58),57),56)),((52,51),((63,62),((65,64),(61,((69,68),((71,70),(66,(67,28))))))))),20)))))))))))))),((22,21),18)),(19,13))))),10)),8)),7),6),5),4),(2,3),1);
   tree tree_754 [p = 0.000, P = 0.019] = [&W 0.000025] ((((((9,(((12,11),((17,((16,15),(14,((75,((23,(25,((26,24),(76,(77,(27,((((46,(47,(48,(((45,44),43),((42,41),40))))),(((73,(74,72)),35),((38,(39,(37,36))),34))),(30,(((33,32),31),29))),(49,(50,((54,53),(55,((60,((63,(62,((65,64),(((69,68),((71,70),(67,66))),61)))),(52,51))),(((59,58),57),(56,(28,20))))))))))))))),(21,19))),(18,(22,13)))))),10)),8)),7),6),5),4),(2,3),1);
   tree tree_755 [p = 0.000, P = 0.019] = [&W 0.000025] ((((((9,(((12,11),((15,((17,16),(14,((22,18),((75,(21,19)),(23,(24,(77,((25,(26,(76,(27,((((46,(47,(48,(((45,44),43),((42,41),40))))),(((39,38),(37,36)),34)),((((74,73),72),35),(30,(((33,32),31),29)))),(49,(((55,(54,53)),(60,(((63,(62,(66,((65,64),(((69,68),((71,70),67)),61))))),(52,51)),(57,(58,(59,(56,28))))))),(50,20)))))))),13))))))))),10)),8)),7),6),5),4),(2,3),1);
   tree tree_756 [p = 0.000, P = 0.019] = [&W 0.000025] ((((((9,(((12,11),((17,((16,15),(14,(22,(((75,21),((77,23),(24,(25,(76,(26,(27,(((((74,73),(72,35)),((46,((47,(48,((45,44),43))),((42,41),40))),(((39,38),(37,36)),34))),(30,(((33,32),31),29))),(49,(((54,53),(55,(60,(((59,58),(57,56)),((63,62),(((65,64),((69,(68,((71,70),(67,66)))),61)),((52,51),50))))))),(28,20))))))))))),(19,(18,13))))))),10)),8)),7),6),5),4),(2,3),1);
   tree tree_757 [p = 0.000, P = 0.019] = [&W 0.000025] ((((((9,(((12,11),((17,((16,15),(14,(22,(18,((75,((23,((25,24),(77,(26,(27,(((((74,73),(72,35)),(46,(((47,(48,((45,44),43))),((42,41),40)),((38,(39,(37,36))),34)))),(30,(((33,32),31),29))),(28,(49,(50,((54,(53,(55,((((59,58),57),56),(((63,62),((65,64),((67,((69,68),(71,(70,66)))),61))),(60,(52,51))))))),20)))))))))),((76,21),19))),13)))))),10)),8)),7),6),5),4),(2,3),1);
   tree tree_758 [p = 0.000, P = 0.019] = [&W 0.000025] ((((((9,(((12,11),((15,((17,16),(14,((22,18),((75,21),((23,(24,(77,(76,(25,(26,(27,(28,((((46,(47,(48,(((45,44),43),((42,41),40))))),(((39,38),(37,36)),34)),((74,(72,(73,35))),(30,(((33,32),31),29)))),(49,(50,(54,(53,(((((59,58),57),56),(60,(((63,62),((65,64),(((69,68),(67,((71,70),66))),61))),(52,51)))),(55,20))))))))))))))),(19,13))))))),10)),8)),7),6),5),4),(2,3),1);
   tree tree_759 [p = 0.000, P = 0.019] = [&W 0.000025] ((((((9,(((12,11),((15,(((((23,(24,(76,(25,((77,26),(27,(28,(((46,(47,(48,(((45,44),43),((42,41),40))))),(((((74,73),72),35),((38,(39,(37,36))),34)),(30,(((33,32),31),29)))),(49,(54,(53,(55,(((((63,62),((65,64),((67,((69,68),(71,(70,66)))),61))),60),(52,51)),(58,(59,(57,(56,(50,20)))))))))))))))))),(75,(21,19))),17),16),(14,(18,(22,13))))),10)),8)),7),6),5),4),(2,3),1);
   tree tree_760 [p = 0.000, P = 0.019] = [&W 0.000025] ((((((9,(((12,11),((15,((17,16),(14,((22,18),(((75,21),(25,((24,(76,(77,(26,(27,((((((74,73),72),35),(((47,(48,46)),(((45,44),43),((42,41),40))),((39,(38,(37,36))),34))),(30,(((33,32),31),29))),(49,(50,((54,53),(55,(60,((52,51),((63,(62,((65,64),((((71,70),(69,68)),(67,66)),61)))),(57,(59,(58,(56,(28,20)))))))))))))))))),(23,19)))),13))))),10)),8)),7),6),5),4),(2,3),1);
   tree tree_761 [p = 0.000, P = 0.019] = [&W 0.000025] ((((((9,(((12,11),((15,((17,16),(14,(18,((75,(21,(76,((23,(24,(25,(77,((28,26),(((((72,((74,73),35)),((46,((48,(47,((45,44),43))),((42,41),40))),((39,(38,(37,36))),34))),(30,(((33,32),31),29))),27),(49,(((54,(53,(55,((60,(((63,62),((65,64),((69,(68,(71,(70,(67,66))))),61))),(((59,58),57),56))),(52,51))))),50),20)))))))),19)))),(22,13)))))),10)),8)),7),6),5),4),(2,3),1);
   tree tree_762 [p = 0.000, P = 0.019] = [&W 0.000025] ((((((9,(((12,11),((15,((17,16),(14,((((75,25),(23,(24,(77,(26,(27,(28,(((((47,((48,((45,44),43)),((42,41),40))),(46,(((74,73),72),35))),((38,(39,(37,36))),34)),(30,(((33,32),31),29))),(49,((54,53),(55,(((58,(59,57)),56),((((63,62),((65,64),((69,(68,((71,70),(67,66)))),61))),(52,51)),(60,(50,20))))))))))))))),((76,21),(19,18))),(22,13))))),10)),8)),7),6),5),4),(2,3),1);
   tree tree_763 [p = 0.000, P = 0.019] = [&W 0.000025] ((((((9,(((12,11),((15,((17,16),(14,((((75,21),((77,25),(24,(23,(26,(28,(49,((76,((30,(((33,32),31),29)),(((74,73),(72,35)),((46,(47,(((45,44),43),(48,((42,41),40))))),(34,((38,(39,(37,36))),27)))))),(((54,(53,(55,((((63,62),((65,64),(66,((((71,70),(69,68)),67),61)))),(60,((59,(58,57)),56))),(52,51))))),50),20))))))))),19),(18,(22,13)))))),10)),8)),7),6),5),4),(2,3),1);
   tree tree_764 [p = 0.000, P = 0.019] = [&W 0.000025] ((((((9,(((12,11),((15,((17,16),(14,(((75,21),((23,(24,(77,(25,((76,26),(27,((((47,(48,((46,((45,44),43)),((42,41),40)))),(((39,38),(37,36)),34)),(30,(((33,32),31),29))),((74,(73,(72,35))),(49,(50,((54,53),(55,(60,((((65,64),(((69,68),((71,70),(67,66))),61)),(62,(63,(52,51)))),(57,(58,(59,(56,(28,20))))))))))))))))))),19)),(22,(18,13)))))),10)),8)),7),6),5),4),(2,3),1);
   tree tree_765 [p = 0.000, P = 0.019] = [&W 0.000025] ((((((9,(((12,11),((15,((17,16),(14,((((75,25),21),((23,((76,24),(26,(77,(27,((30,(((33,32),31),29)),((((46,((48,(47,((45,44),43))),((42,41),40))),((74,73),(72,35))),(((39,38),(37,36)),34)),(49,(50,(54,((55,53),(60,((((59,58),57),56),((52,51),(((63,62),((65,64),(((69,67),(68,((71,70),66))),61))),(28,20)))))))))))))))),19)),(18,(22,13)))))),10)),8)),7),6),5),4),(2,3),1);
   tree tree_766 [p = 0.000, P = 0.019] = [&W 0.000025] ((((((9,(((12,11),((15,((17,16),(14,(((75,21),((23,(24,(25,(77,(76,(26,(27,(((((48,(47,(((45,44),43),((42,41),40)))),(46,((74,(73,72)),35))),((39,(38,(37,36))),34)),(30,(((33,32),31),29))),(49,(50,((54,53),(55,((60,(((63,62),((65,64),(((((71,70),(69,68)),67),66),61))),(52,51))),((59,(58,57)),(56,(28,20)))))))))))))))),19)),(18,(22,13)))))),10)),8)),7),6),5),4),(2,3),1);
   tree tree_767 [p = 0.000, P = 0.019] = [&W 0.000025] ((((((9,(((12,11),((15,((17,16),(14,(((75,21),(25,(24,(23,(77,(76,(26,(27,((((46,((48,47),(((45,44),43),((42,41),40)))),((74,(73,(72,35))),((38,(39,(37,36))),34))),(30,(((33,32),31),29))),(49,(50,((54,53),(55,(((((63,62),((65,64),(((69,68),(((71,70),67),66)),61))),60),(52,51)),(((59,58),57),(56,(28,20))))))))))))))))),((22,19),(18,13)))))),10)),8)),7),6),5),4),(2,3),1);
   tree tree_768 [p = 0.000, P = 0.019] = [&W 0.000025] ((((((9,(((12,11),((15,((17,16),(14,(((75,21),(25,(23,(24,(76,(77,(26,(27,((((73,(74,(72,35))),((46,(47,((48,((45,44),43)),((42,41),40)))),((38,(39,(37,36))),34))),(30,(((33,32),31),29))),(49,(((54,53),(55,(((62,(63,((65,64),(((69,68),((71,70),(67,66))),61)))),(60,(52,51))),(57,((59,58),(56,(50,28))))))),20))))))))))),(22,(19,(18,13))))))),10)),8)),7),6),5),4),(2,3),1);
   tree tree_769 [p = 0.000, P = 0.019] = [&W 0.000025] ((((((9,(((12,11),((15,(16,(17,(14,((21,(75,((23,(25,(76,(24,((77,26),(27,((((47,(48,(((45,44),43),((42,41),40)))),(46,(((74,(73,72)),35),((38,(39,(37,36))),34)))),(30,(((33,32),31),29))),(49,(50,(54,((55,53),((60,((62,(63,((65,64),((69,(68,((71,70),(67,66)))),61)))),(52,51))),(((59,58),57),(56,(28,20))))))))))))))),19))),(18,(22,13))))))),10)),8)),7),6),5),4),(2,3),1);
   tree tree_770 [p = 0.000, P = 0.019] = [&W 0.000025] ((((((9,(((12,11),((15,((17,16),(14,((75,(21,((23,(77,((26,24),(25,(76,(27,((((72,((74,73),35)),(46,((48,(47,(((45,44),43),((42,41),40)))),((38,(39,(37,36))),34)))),(30,(((33,32),31),29))),(49,(50,((54,53),(55,((((59,58),57),56),((60,(52,51)),(((63,62),((65,64),(66,((68,(69,((71,70),67))),61)))),(28,20))))))))))))))),19))),(22,(18,13)))))),10)),8)),7),6),5),4),(2,3),1);
   tree tree_771 [p = 0.000, P = 0.019] = [&W 0.000025] ((((((9,(((12,11),((15,(16,(17,(14,((22,18),((21,(75,((25,24),(23,(77,(76,(26,(27,((((74,(73,(72,35))),(46,((48,(47,(((45,44),43),((42,41),40)))),((38,(39,(37,36))),34)))),(30,(((33,32),31),29))),(49,(50,((54,53),(55,((((63,62),((65,64),((69,(68,((71,70),(67,66)))),61))),(52,51)),(60,(((59,58),57),(56,(28,20)))))))))))))))))),(19,13))))))),10)),8)),7),6),5),4),(2,3),1);
   tree tree_772 [p = 0.000, P = 0.019] = [&W 0.000025] ((((((9,(((12,11),((15,((17,16),(14,(((75,21),((25,(23,(76,(24,(77,(26,(27,((((((48,47),((45,44),43)),(((42,41),40),(46,(72,(73,(74,35)))))),((38,(39,(37,36))),34)),((((33,32),31),30),29)),(49,(50,((54,53),(55,((56,(57,(58,(59,52)))),(60,((63,62),((65,64),(61,((69,68),(66,((71,70),(67,(51,(28,20))))))))))))))))))))))),19)),(18,(22,13)))))),10)),8)),7),6),5),4),(2,3),1);
   tree tree_773 [p = 0.000, P = 0.019] = [&W 0.000025] ((((((9,(((12,11),((15,((17,16),(19,(14,(22,((75,(21,(25,((76,24),(23,(77,(26,(27,((((46,((48,(47,((45,44),43))),((42,41),40))),((39,(38,(37,36))),34)),((73,(74,(72,35))),(30,(((33,32),31),29)))),(49,(50,((54,53),(55,((60,(((63,62),((65,64),(((69,68),((71,70),(67,66))),61))),(52,51))),(((59,58),57),(56,(28,20))))))))))))))))),(18,13))))))),10)),8)),7),6),5),4),(2,3),1);
   tree tree_774 [p = 0.000, P = 0.019] = [&W 0.000025] ((((((9,(((12,11),((15,((17,16),(14,((22,18),((((75,21),(23,(24,(77,(25,((76,26),(27,((30,(((33,32),31),29)),(((46,(47,(48,(((45,44),43),((42,41),40))))),((74,((73,72),35)),((38,(39,(37,36))),34))),(49,(50,((54,53),(55,((((63,62),((65,64),((69,(68,((71,70),(67,66)))),61))),(52,51)),(60,(((59,58),57),(56,(28,20)))))))))))))))))),19),13))))),10)),8)),7),6),5),4),(2,3),1);
   tree tree_775 [p = 0.000, P = 0.019] = [&W 0.000025] ((((((9,(((12,11),((15,((17,16),(14,(19,(18,((75,(25,((76,24),(23,(77,(26,(27,((((((47,(48,((45,44),43))),((42,41),40)),(46,(74,((73,72),35)))),((38,(39,(37,36))),34)),((((33,32),31),30),29)),(49,(50,((54,53),(55,(60,((((58,(59,57)),56),(52,51)),(((63,62),((65,64),(((69,68),(67,((71,70),66))),61))),(28,20)))))))))))))))),(21,(22,13)))))))),10)),8)),7),6),5),4),(2,3),1);
   tree tree_776 [p = 0.000, P = 0.019] = [&W 0.000025] ((((((9,(((12,11),((19,(15,((17,16),(14,((21,(75,(23,(24,(77,(25,(76,(26,(27,(((((74,73),(72,35)),((((47,(48,46)),((45,44),43)),((42,41),40)),((((39,38),37),36),34))),(((33,32),31),(30,29))),(49,(50,((53,(54,(55,((52,51),(60,((62,(63,((65,64),(((69,68),((71,70),(67,66))),61)))),(57,(58,(56,(59,28)))))))))),20))))))))))))),(18,(22,13))))))),10)),8)),7),6),5),4),(2,3),1);
   tree tree_777 [p = 0.000, P = 0.019] = [&W 0.000025] ((((((9,(((12,11),((15,((17,16),(14,(22,(((23,(24,(77,((76,25),(26,(27,((73,(74,(72,35))),((30,(((33,32),31),29)),((((47,(48,46)),(((45,44),43),((42,41),40))),((38,(39,(37,36))),34)),(49,(50,(53,(54,(55,((52,51),(60,((63,(62,((65,64),(((69,68),(71,(70,(67,66)))),61)))),(58,(59,(57,(56,(28,20)))))))))))))))))))))),((75,21),19)),(18,13)))))),10)),8)),7),6),5),4),(2,3),1);
   tree tree_778 [p = 0.000, P = 0.019] = [&W 0.000025] ((((((9,(((12,11),((((17,16),15),(14,((((75,21),(23,((77,24),(25,(76,(26,(27,((((((74,73),72),35),(((48,46),(47,(((45,44),43),((42,41),40)))),(((39,38),(37,36)),34))),(30,(((33,32),31),29))),(49,(50,(54,(55,(53,(60,((((63,62),((65,64),(((69,68),((71,70),(67,66))),61))),(52,51)),(57,(58,(59,(56,(28,20)))))))))))))))))))),19),(22,(18,13))))),10)),8)),7),6),5),4),(2,3),1);
   tree tree_779 [p = 0.000, P = 0.019] = [&W 0.000025] ((((((9,(((12,11),((15,((17,16),(14,(((75,21),((23,(24,(77,(25,(26,(76,(27,((((46,(72,((74,73),35))),(((48,47),(((45,44),43),((42,41),40))),((39,(38,(37,36))),34))),(30,(((33,32),31),29))),(49,(54,(53,(55,(60,((52,51),((62,(63,((65,64),(61,((69,68),((71,70),(67,(66,50)))))))),(57,(59,(58,(56,(28,20)))))))))))))))))))),19)),(18,(22,13)))))),10)),8)),7),6),5),4),(2,3),1);
   tree tree_780 [p = 0.000, P = 0.019] = [&W 0.000025] ((((((9,(((12,11),((15,((17,16),(14,((((76,23),(77,(24,(25,(26,(27,(28,(((((46,(((48,47),((45,44),43)),((42,41),40))),(((74,73),72),35)),(((39,(38,37)),36),34)),(30,(((33,32),31),29))),(49,(50,(((54,53),(55,((((59,58),57),56),(60,(((63,62),((66,(65,64)),(((71,70),(68,(69,67))),61))),(52,51)))))),20))))))))))),(75,(21,19))),(22,(18,13)))))),10)),8)),7),6),5),4),(2,3),1);
   tree tree_781 [p = 0.000, P = 0.020] = [&W 0.000025] ((((((9,(((12,11),((15,((17,16),(14,((75,((23,(24,(25,(77,(26,(76,(27,((((73,((74,72),35)),((46,(47,(48,(((45,44),43),((42,41),40))))),((38,(39,(37,36))),34))),(30,(((33,32),31),29))),((50,(54,(53,(55,(((((63,62),((65,64),((69,(68,((71,70),(67,66)))),61))),60),(52,51)),(57,(56,(58,(59,28))))))))),(49,20)))))))))),(21,19))),(18,(22,13)))))),10)),8)),7),6),5),4),(2,3),1);
   tree tree_782 [p = 0.000, P = 0.020] = [&W 0.000025] ((((((9,(((12,11),((17,(16,((15,14),(19,((21,(75,(23,(24,(25,(77,(26,(28,((((((54,(53,(55,(60,((57,((59,58),56)),(((65,64),((67,((69,68),((71,70),66))),61)),((63,62),(52,51)))))))),50),(76,49)),((((74,73),(72,35)),((46,(((48,47),((45,44),43)),((42,41),40))),((38,(39,(37,36))),34))),(30,(((33,32),31),29)))),27),20))))))))),(22,(18,13))))))),10)),8)),7),6),5),4),(2,3),1);
   tree tree_783 [p = 0.000, P = 0.020] = [&W 0.000025] ((((((9,(((12,11),((17,(16,((15,14),((75,(21,((24,(25,(76,(26,(27,((((74,(73,(72,35))),(((48,(47,((45,44),43))),((42,41),40)),(46,((38,(39,(37,36))),34)))),(30,(((33,32),31),29))),(49,((50,(54,(53,(55,(60,(((62,(63,((65,64),((((69,68),((71,70),67)),66),61)))),(52,51)),(((59,58),57),(56,28)))))))),20)))))))),(23,(77,19))))),(22,(18,13)))))),10)),8)),7),6),5),4),(2,3),1);
   tree tree_784 [p = 0.000, P = 0.020] = [&W 0.000025] ((((((9,(((12,11),((17,(16,((15,14),(19,(((25,(75,21)),(23,(24,(77,(76,(26,(27,((((((47,(48,((45,44),43))),((42,41),40)),(46,((74,(73,72)),35))),(((39,38),(37,36)),34)),(30,(((33,32),31),29))),(49,(50,((55,(54,53)),((60,(((63,62),((65,64),(((69,68),(67,((71,70),66))),61))),(52,51))),(57,(58,(59,(56,(28,20))))))))))))))))),(22,(18,13))))))),10)),8)),7),6),5),4),(2,3),1);
   tree tree_785 [p = 0.000, P = 0.020] = [&W 0.000025] ((((((9,(((12,11),((17,(16,((15,14),(19,((21,(75,(23,(24,(25,(77,((28,((((((54,53),(55,(((((63,62),((65,64),((69,(68,(67,(70,(71,66))))),61))),60),(57,(59,(58,56)))),(52,51)))),(76,50)),49),((46,((47,(48,(((45,44),43),((42,41),40)))),((73,(74,(72,35))),((38,(39,(37,36))),34)))),(30,(((33,32),31),29)))),27)),(26,20)))))))),(22,(18,13))))))),10)),8)),7),6),5),4),(2,3),1);
   tree tree_786 [p = 0.000, P = 0.020] = [&W 0.000025] ((((((9,(((12,11),((17,(16,((15,14),(((75,(22,21)),(23,(24,((76,25),(26,(77,(27,((30,(((33,32),31),29)),((((46,((48,47),(((45,44),43),((42,41),40)))),(((74,73),72),35)),(((39,38),(37,36)),34)),(49,(50,(53,(54,(55,((60,(((63,62),((65,64),((68,(69,(71,((70,67),66)))),61))),(52,51))),(57,(58,(59,(56,(28,20)))))))))))))))))))),(19,(18,13)))))),10)),8)),7),6),5),4),(2,3),1);
   tree tree_787 [p = 0.000, P = 0.020] = [&W 0.000025] ((((((9,(((12,11),((17,(16,((15,14),(((75,(22,21)),(23,(24,((77,76),(25,((27,26),((((46,(48,(47,(((45,44),43),((42,41),40))))),(((38,(39,(37,36))),34),((73,(74,(72,35))),(30,(((33,32),31),29))))),28),(49,((((54,53),(55,(60,(((63,62),((65,64),(((69,68),((71,70),(67,66))),61))),((57,(58,(59,56))),(52,51)))))),50),20))))))))),(19,(18,13)))))),10)),8)),7),6),5),4),(2,3),1);
   tree tree_788 [p = 0.000, P = 0.020] = [&W 0.000025] ((((((9,(((12,11),((17,(16,((15,14),(19,((75,(23,(24,(77,(25,(26,(27,((((((74,73),72),35),((46,(47,(48,(((45,44),43),((42,41),40))))),((((39,38),37),36),34))),(30,(((33,32),31),29))),(28,(((((55,(54,53)),(60,(((59,(58,57)),56),((63,62),(((65,64),(((((71,70),(69,68)),67),66),61)),(52,51)))))),50),49),20)))))))))),(22,(21,(18,(76,13))))))))),10)),8)),7),6),5),4),(2,3),1);
   tree tree_789 [p = 0.000, P = 0.020] = [&W 0.000025] ((((((9,(((12,11),((17,(16,((((22,18),15),14),((23,(24,(25,(77,(76,(26,(27,(28,((((((47,(48,((45,44),43))),((42,41),40)),(46,(((74,73),72),35))),(((39,38),(37,36)),34)),(30,(((33,32),31),29))),((((54,53),(55,(60,((((63,62),((65,64),(((68,67),(69,((71,70),66))),61))),(52,51)),(57,(58,(59,(56,50)))))))),49),20)))))))))),(75,(21,(19,13))))))),10)),8)),7),6),5),4),(2,3),1);
   tree tree_790 [p = 0.000, P = 0.020] = [&W 0.000025] ((((((9,(((12,11),((17,(16,((15,14),((22,(25,((75,21),(24,(23,(77,(76,(26,(27,((((46,((48,47),(((45,44),43),((42,41),40)))),((72,((74,73),35)),((39,(38,(37,36))),34))),((((33,32),31),30),29)),(49,(50,((54,53),(55,((((63,62),((65,64),(((69,68),((71,70),(67,66))),61))),(60,(52,51))),(((59,58),57),(56,(28,20)))))))))))))))))),(19,(18,13)))))),10)),8)),7),6),5),4),(2,3),1);
   tree tree_791 [p = 0.000, P = 0.020] = [&W 0.000025] ((((((9,(((12,11),((17,(16,((15,14),(19,((21,((75,25),(23,(24,(77,((76,26),(27,(((((47,((48,((45,44),43)),((42,41),40))),(46,(((74,73),72),35))),(((39,38),(37,36)),34)),(30,(((33,32),31),29))),(49,(50,((55,(54,53)),(((((59,58),57),56),((52,51),((63,62),((65,64),(61,(68,(69,(((71,70),(67,66)),28)))))))),(60,20))))))))))))),(22,(18,13))))))),10)),8)),7),6),5),4),(2,3),1);
   tree tree_792 [p = 0.000, P = 0.020] = [&W 0.000025] ((((((9,(((12,11),((17,(16,((15,14),(19,((21,((75,25),(24,(23,(76,(77,(26,(27,(((((48,47),(((45,44),43),((42,41),40))),(46,((38,(39,(37,36))),((72,(74,(73,35))),34)))),((((33,32),31),30),29)),(49,(50,(54,(53,(55,(60,((((63,62),((65,64),(((69,68),((71,70),(67,66))),61))),(52,51)),(57,(58,(59,(56,(28,20))))))))))))))))))))),(18,(22,13))))))),10)),8)),7),6),5),4),(2,3),1);
   tree tree_793 [p = 0.000, P = 0.020] = [&W 0.000025] ((((((9,(((12,11),((17,(16,((15,14),(19,((23,(21,(75,(24,((77,76),(25,(26,(27,((((46,(48,(47,(((45,44),43),((42,41),40))))),((((74,73),72),35),((38,(39,(37,36))),34))),(30,(((33,32),31),29))),(49,(54,(53,(55,(((63,62),(((65,64),(((69,68),((71,70),(67,66))),61)),(52,51))),(60,((58,(59,57)),(56,(50,(28,20))))))))))))))))))),(18,(22,13))))))),10)),8)),7),6),5),4),(2,3),1);
   tree tree_794 [p = 0.000, P = 0.020] = [&W 0.000025] ((((((9,(((12,11),((17,(16,((15,14),(19,((75,(21,((25,24),(23,(77,(76,(26,(27,((30,(((33,32),31),29)),((((74,73),72),35),(((((47,(48,46)),((45,44),43)),((42,41),40)),((38,(39,(37,36))),34)),(49,(50,(54,(53,((55,((((59,58),57),56),(60,(((63,62),((65,64),((68,(69,((71,70),(67,66)))),61))),(52,51))))),(28,20))))))))))))))))),(18,(22,13))))))),10)),8)),7),6),5),4),(2,3),1);
   tree tree_795 [p = 0.000, P = 0.020] = [&W 0.000025] ((((((9,(((12,11),((17,(16,((15,14),(19,((21,(75,((24,(77,23)),((76,25),(26,(27,(((((33,32),31),30),29),(((46,(47,((48,((45,44),43)),((42,41),40)))),(((39,38),(37,36)),34)),((72,((74,73),35)),(49,((54,53),(55,((60,(((63,62),((65,64),(((69,68),(67,((71,70),66))),61))),(52,51))),(((59,58),57),(56,(28,(50,20))))))))))))))))),(18,(22,13))))))),10)),8)),7),6),5),4),(2,3),1);
   tree tree_796 [p = 0.000, P = 0.020] = [&W 0.000025] ((((((9,(((12,11),((17,(16,((15,14),(19,(((75,21),(23,(24,(76,(25,(77,(26,(27,((((47,(((45,44),(48,43)),(46,((42,41),40)))),((38,(39,(37,36))),34)),((73,((74,72),35)),(30,(((33,32),31),29)))),(49,(50,(54,(53,(55,((52,51),(60,(((59,58),(57,56)),(63,(62,(((65,64),(((69,68),((71,70),(67,66))),61)),(28,20))))))))))))))))))))),(18,(22,13))))))),10)),8)),7),6),5),4),(2,3),1);
   tree tree_797 [p = 0.000, P = 0.020] = [&W 0.000025] ((((((9,(((12,11),((17,(16,((15,14),((75,(21,(((25,24),(23,(76,(26,(77,(27,((((72,((74,73),35)),((46,((48,(47,((45,44),43))),((42,41),40))),((38,(39,(37,36))),34))),(30,(((33,32),31),29))),(49,(50,(53,(54,(55,(60,((((63,62),((65,64),(((69,68),(67,((71,70),66))),61))),(52,51)),(57,((59,58),(56,(28,20)))))))))))))))))),19))),(22,(18,13)))))),10)),8)),7),6),5),4),(2,3),1);
   tree tree_798 [p = 0.000, P = 0.020] = [&W 0.000025] ((((((9,(((12,11),((17,(16,((15,14),(((75,21),(((77,23),(25,(24,(76,(26,(27,((30,(((33,32),31),29)),(((46,(48,(47,(((45,44),43),(((42,41),40),(((74,73),72),35)))))),((38,(39,(37,36))),34)),(49,((54,53),(55,((((63,62),((65,64),((67,(68,(69,(71,(70,66))))),61))),(60,(52,51))),(57,(58,(59,(28,(56,(50,20)))))))))))))))))),19)),(22,(18,13)))))),10)),8)),7),6),5),4),(2,3),1);
   tree tree_799 [p = 0.000, P = 0.020] = [&W 0.000025] ((((((9,(((12,11),((17,(16,((15,14),(19,((21,(75,(23,(24,(25,(26,(77,(76,(27,((((46,(((74,73),72),35)),(((47,((45,44),43)),(48,((42,41),40))),((38,(39,(37,36))),34))),(30,(((33,32),31),29))),(49,(50,(((54,53),(55,((((59,58),57),56),(((63,(62,((65,64),((68,(69,(71,(70,(67,66))))),61)))),(60,(52,51))),28)))),20))))))))))))),(18,(22,13))))))),10)),8)),7),6),5),4),(2,3),1);
   tree tree_800 [p = 0.000, P = 0.020] = [&W 0.000025] ((((((9,(((12,11),((17,(16,((15,14),(19,(((75,21),(23,((76,24),(25,(77,(26,(27,((((46,(47,(((45,44),43),(48,((42,41),40))))),((39,(38,(37,36))),(((74,73),(72,35)),34))),(30,(((33,32),31),29))),(49,(50,(55,((54,53),((60,(((63,62),((65,64),(((69,68),((71,70),(67,66))),61))),(52,51))),(((59,58),57),(56,(28,20)))))))))))))))),(22,(18,13))))))),10)),8)),7),6),5),4),(2,3),1);
   tree tree_801 [p = 0.000, P = 0.020] = [&W 0.000025] ((((((9,(((12,11),((22,((16,(15,14)),(17,(19,(((75,21),(24,(23,(25,((77,(76,(26,(27,((30,(((33,32),31),29)),((((47,(48,(((45,44),43),((42,41),40)))),(46,((74,73),(72,35)))),(((38,(39,37)),36),34)),(49,(54,((55,53),(60,((52,51),((63,(62,((66,(65,64)),(((69,((71,70),68)),67),61)))),(((59,58),57),(56,(28,(50,20)))))))))))))))),18))))),13))))),10)),8)),7),6),5),4),(2,3),1);
   tree tree_802 [p = 0.000, P = 0.020] = [&W 0.000025] ((((((9,(((12,11),((17,(16,((15,14),(((23,((26,24),(76,(77,(25,(27,((((46,(47,(((45,44),43),(48,((42,41),40))))),((((74,73),72),35),(((39,38),(37,36)),34))),(30,(((33,32),31),29))),(49,(50,(53,(54,(55,(60,(((63,(62,((65,64),(((69,68),((71,70),(67,66))),61)))),(52,51)),(((59,58),57),(56,(28,20))))))))))))))))),((75,21),19)),(18,(22,13)))))),10)),8)),7),6),5),4),(2,3),1);
   tree tree_803 [p = 0.000, P = 0.020] = [&W 0.000025] ((((((9,(((12,11),((16,(17,((15,14),(19,(22,(((75,25),(24,(23,(77,(76,(26,(27,(((((33,32),31),30),29),(((46,(47,(48,(((45,44),43),((42,41),40))))),((((74,73),72),35),((38,(39,(37,36))),34))),(49,(50,(54,(53,(55,(60,((((63,62),((65,64),(((69,68),((71,70),(67,66))),61))),(52,51)),(((59,58),57),(56,(28,20))))))))))))))))))),(21,(18,13)))))))),10)),8)),7),6),5),4),(2,3),1);
   tree tree_804 [p = 0.000, P = 0.020] = [&W 0.000025] ((((((9,(((12,11),((17,(16,((15,14),(19,((75,(21,(25,(24,(23,(76,((77,26),(27,((((((((48,47),46),((45,44),43)),((42,41),40)),(((74,73),72),35)),(((39,(38,37)),36),34)),(30,(((33,32),31),29))),(49,(50,(53,(54,(55,(((((63,62),((65,64),((69,(68,(71,(70,(67,66))))),61))),60),(52,51)),(((59,58),57),(56,(28,20)))))))))))))))))),(22,(18,13))))))),10)),8)),7),6),5),4),(2,3),1);
   tree tree_805 [p = 0.000, P = 0.020] = [&W 0.000025] ((((((9,(((12,11),((17,(16,((15,14),((((75,21),((24,23),(25,(26,(76,(77,(27,((((((48,47),(((45,44),43),((42,41),40))),(46,(((74,73),72),35))),((38,(39,(37,36))),34)),(30,(((33,32),31),29))),(49,(54,(53,(55,((60,(((63,62),((65,64),(((((71,70),(69,68)),67),66),61))),(52,51))),((59,(58,57)),(56,(28,(50,20))))))))))))))))),19),(18,(22,13)))))),10)),8)),7),6),5),4),(2,3),1);
   tree tree_806 [p = 0.000, P = 0.020] = [&W 0.000025] ((((((9,(((12,11),((16,(17,((15,14),(19,(((21,((75,25),(24,(23,(77,(26,(76,(27,(((46,((48,47),(((45,44),43),((42,41),40)))),((74,((73,72),35)),(((39,38),(37,36)),34))),((30,(((33,32),31),29)),(49,(50,((54,53),(55,((60,(((63,62),((65,64),((69,68),(((71,70),66),(67,61))))),(52,51))),(((59,58),57),(56,(28,20)))))))))))))))))),(22,18)),13))))),10)),8)),7),6),5),4),(2,3),1);
   tree tree_807 [p = 0.000, P = 0.020] = [&W 0.000025] ((((((9,(((12,11),(((((((24,(25,(23,(77,(76,(26,(27,((((72,((74,73),35)),((46,(48,(47,(((45,44),43),((42,41),40))))),((38,(39,(37,36))),34))),(30,(((33,32),31),29))),(49,(53,((55,54),(60,((63,(62,((65,64),(61,(68,(69,((71,70),((67,66),51)))))))),((58,(57,(52,50))),(59,(56,(28,20))))))))))))))))),(75,(21,19))),17),16),(15,14)),((22,18),13)),10)),8)),7),6),5),4),(2,3),1);
   tree tree_808 [p = 0.000, P = 0.020] = [&W 0.000025] ((((((9,(((12,11),(((((((23,(24,(25,(76,((77,26),(27,((((((48,47),((45,44),43)),((42,41),40)),(46,((74,(72,(73,35))),((38,(39,(37,36))),34)))),((((33,32),31),30),29)),(49,(54,(53,(55,(60,((63,(62,((65,64),(61,(68,(69,((67,66),(71,(70,51))))))))),(((59,58),(52,(57,50))),(56,(28,20)))))))))))))))),(21,(75,19))),17),16),(15,14)),(22,(18,13))),10)),8)),7),6),5),4),(2,3),1);
   tree tree_809 [p = 0.000, P = 0.020] = [&W 0.000025] ((((((9,(((12,11),((16,(19,(17,((15,14),((75,(21,(25,(24,(23,(76,(77,(26,(27,((((46,((47,(48,((45,44),43))),((42,41),40))),((((74,73),72),35),((38,(39,(37,36))),34))),(30,(((33,32),31),29))),((((54,((55,53),(60,((57,(59,(58,56))),(((63,62),((65,64),(((69,68),((71,70),(67,66))),61))),(52,51)))))),50),49),(28,20)))))))))))),(18,(22,13))))))),10)),8)),7),6),5),4),(2,3),1);
   tree tree_810 [p = 0.000, P = 0.020] = [&W 0.000025] ((((((9,(((12,11),((((((((25,24),(23,(77,((28,26),(27,((((((47,(48,46)),((45,44),43)),((42,41),40)),((74,((73,72),35)),((38,(39,(37,36))),34))),(30,(((33,32),31),29))),(49,(((54,(55,(53,(((((63,62),((65,64),(((69,68),((71,70),(67,66))),61))),60),(((59,58),57),56)),(52,51))))),(76,50)),20)))))))),(75,(21,19))),17),16),(15,14)),((22,18),13)),10)),8)),7),6),5),4),(2,3),1);
   tree tree_811 [p = 0.000, P = 0.020] = [&W 0.000025] ((((((9,(((12,11),((17,(16,((((22,18),15),14),((75,21),((23,(24,(25,(76,(77,(26,(27,(((73,(74,(72,35))),(((46,(((48,47),((45,44),43)),((42,41),40))),((38,(39,(37,36))),34)),(30,(((33,32),31),29)))),(49,(50,(53,(54,(55,((60,(((63,62),((65,64),(((69,68),((71,70),(67,66))),61))),(52,51))),((58,(59,57)),(56,(28,20))))))))))))))))),(19,13)))))),10)),8)),7),6),5),4),(2,3),1);
   tree tree_812 [p = 0.000, P = 0.020] = [&W 0.000025] ((((((9,(((12,11),(((16,(((((75,21),(25,(23,(24,(77,(26,(28,(27,((((((((48,47),46),((45,44),43)),((42,41),40)),((74,73),(72,35))),((38,(39,(37,36))),34)),(30,(((33,32),31),29))),(76,(49,((((54,53),(55,(60,((57,(58,(59,56))),(61,(((65,64),(63,62)),((69,68),(71,(70,(66,(67,51))))))))))),(52,50)),20)))))))))))),19),(22,18)),(15,14))),(17,13)),10)),8)),7),6),5),4),(2,3),1);
   tree tree_813 [p = 0.000, P = 0.020] = [&W 0.000025] ((((((9,(((12,11),((17,(16,(18,(((19,15),14),((21,(75,(23,(24,(25,(77,((76,26),(27,(((((74,73),72),35),((46,(47,(48,(((45,44),43),((42,41),40))))),(((38,37),(39,36)),34))),((30,(((33,32),31),29)),(49,(50,((54,53),(55,(60,((((63,62),((65,64),(((69,68),((71,70),(67,66))),61))),(52,51)),(57,(58,(59,(56,(28,20))))))))))))))))))))),(22,13)))))),10)),8)),7),6),5),4),(2,3),1);
   tree tree_814 [p = 0.000, P = 0.020] = [&W 0.000025] ((((((9,(((12,11),(((16,(((75,((23,(24,(25,(77,(28,(26,(27,(((47,(((45,44),43),(((42,41),40),(48,(46,(72,((74,73),35))))))),((38,(39,(37,36))),34)),((30,(((33,32),31),29)),(49,(50,(54,((60,((((63,62),((65,64),((67,((69,68),((71,70),66))),61))),((59,58),(57,56))),(52,51))),(53,(55,20))))))))))))))),((76,21),19))),(22,18)),(15,14))),(17,13)),10)),8)),7),6),5),4),(2,3),1);
   tree tree_815 [p = 0.000, P = 0.020] = [&W 0.000025] ((((((9,(((12,11),((17,(16,(((((21,(75,(23,(24,(25,(76,(26,(77,(27,((((46,(((45,44),43),((48,47),((42,41),40)))),((((74,73),72),35),(((39,38),(37,36)),34))),(30,(((33,32),31),29))),(49,(55,((54,53),(60,(((63,62),((65,64),(66,((((71,70),(69,68)),67),61)))),(((52,51),50),(57,(59,(58,(56,(28,20))))))))))))))))))))),(22,19)),18),(15,14)),13))),10)),8)),7),6),5),4),(2,3),1);
   tree tree_816 [p = 0.000, P = 0.020] = [&W 0.000025] ((((((9,(((12,11),(((((((75,(23,(24,(25,(77,(27,(26,(28,((((((74,73),72),35),((46,((48,47),(((45,44),43),((42,41),40)))),((38,(39,(37,36))),34))),(30,(((33,32),31),29))),(49,((53,(54,(55,(60,((((59,58),57),56),(((63,62),((65,64),((67,((69,68),(71,(70,66)))),61))),(52,51))))))),((76,50),20)))))))))))),(21,19)),17),16),(15,14)),(18,(22,13))),10)),8)),7),6),5),4),(2,3),1);
   tree tree_817 [p = 0.000, P = 0.020] = [&W 0.000025] ((((((9,(((12,11),(((((((75,(25,(23,(24,((77,76),(26,(27,(((((48,47),(((45,44),43),(46,((42,41),40)))),((38,(39,(37,36))),34)),((73,((74,72),35)),(30,(((33,32),31),29)))),(49,(((54,53),(55,((57,(59,(58,56))),((51,(52,50)),(60,(62,(63,((65,64),((67,(((71,70),66),((69,68),61))),28))))))))),20)))))))))),(21,19)),17),16),(15,14)),(18,(22,13))),10)),8)),7),6),5),4),(2,3),1);
   tree tree_818 [p = 0.000, P = 0.020] = [&W 0.000025] ((((((9,(((12,11),((((((75,25),(23,(24,(77,(26,(76,(((30,(((33,32),31),29)),((((74,73),72),35),((47,(48,(((45,44),43),((42,41),40)))),(46,(34,(38,((39,(37,36)),27))))))),(28,(49,((54,((55,53),(60,(((57,((59,58),56)),52),((63,62),(((66,65),64),(61,((69,68),(67,(71,(70,(51,50)))))))))))),20)))))))))),((22,21),(19,18))),(16,(15,14))),(17,13)),10)),8)),7),6),5),4),(2,3),1);
   tree tree_819 [p = 0.000, P = 0.020] = [&W 0.000025] ((((((9,(((12,11),((((((75,((23,(24,(25,(77,(26,(28,(27,((((46,(47,(48,(((45,44),43),((42,41),40))))),((38,(39,(37,36))),((74,((73,72),35)),34))),(((33,32),31),(30,29))),(76,(((((55,(54,53)),(60,((((59,58),57),56),(((63,62),((65,64),(((69,68),((71,70),(67,66))),61))),(52,51))))),50),49),20)))))))))),(21,19))),17),16),(15,14)),(18,(22,13))),10)),8)),7),6),5),4),(2,3),1);
   tree tree_820 [p = 0.000, P = 0.020] = [&W 0.000025] ((((((9,(((12,11),(((((((25,(23,(24,(77,(76,(26,(27,((((((47,(48,((45,44),43))),((42,41),40)),(46,(((74,73),72),35))),(((39,38),(37,36)),34)),(30,(((33,32),31),29))),(49,(50,(((55,54),53),(60,((((63,62),((65,64),(((69,68),((71,70),(67,66))),61))),(52,51)),(57,(58,(59,(56,(28,20)))))))))))))))))),(21,(75,19))),17),16),(15,14)),(18,(22,13))),10)),8)),7),6),5),4),(2,3),1);
   tree tree_821 [p = 0.000, P = 0.021] = [&W 0.000025] ((((((9,(((12,11),((17,(16,((15,14),(((23,(25,(24,(76,(77,(26,(27,(((72,((74,73),35)),((46,((47,((48,((45,44),43)),((42,41),40))),((38,(39,(37,36))),34))),(30,(((33,32),31),29)))),(49,(50,((54,53),(55,(((((63,62),((65,64),((67,((69,68),((71,70),66))),61))),60),(52,51)),((58,(59,57)),(56,(28,20)))))))))))))))),((75,21),19)),(22,(18,13)))))),10)),8)),7),6),5),4),(2,3),1);
   tree tree_822 [p = 0.000, P = 0.021] = [&W 0.000025] ((((((9,(((12,11),((17,(16,((15,14),(((75,(24,(23,(76,(77,(25,(26,(27,((30,(((33,32),31),29)),((((48,47),(((45,44),43),(46,((42,41),40)))),((38,(39,(37,36))),((((74,73),72),35),34))),(49,(50,((55,(54,53)),((60,(((63,62),((65,64),(((69,68),(67,((71,70),66))),61))),(52,51))),(((59,58),57),(56,(28,20))))))))))))))))),(21,19)),(22,(18,13)))))),10)),8)),7),6),5),4),(2,3),1);
   tree tree_823 [p = 0.000, P = 0.021] = [&W 0.000025] ((((((9,(((12,11),((17,(16,((15,14),(((23,(24,(25,(77,(76,(26,(28,(27,((((46,(47,(((45,44),43),(48,((42,41),40))))),((38,(39,(37,36))),34)),(((74,73),(72,35)),(30,(((33,32),31),29)))),(49,((53,(54,(55,((((59,58),57),56),(60,(((65,64),((69,(68,((71,70),(67,66)))),61)),(62,(63,(52,51))))))))),(50,20)))))))))))),((75,21),19)),(22,(18,13)))))),10)),8)),7),6),5),4),(2,3),1);
   tree tree_824 [p = 0.000, P = 0.021] = [&W 0.000025] ((((((9,(((12,11),((17,(16,((15,14),(((23,(25,(24,((77,76),(26,(((((47,(48,46)),(((45,44),43),((42,41),40))),((39,(38,(37,36))),34)),((72,((74,73),35)),((30,(((33,32),31),29)),27))),((49,(54,(55,(53,(60,((63,(62,((65,64),(61,((69,68),(71,(70,(66,(67,51))))))))),((58,(59,((57,56),52))),(50,28)))))))),20))))))),((75,21),19)),((22,18),13))))),10)),8)),7),6),5),4),(2,3),1);
   tree tree_825 [p = 0.000, P = 0.021] = [&W 0.000025] ((((((9,(((12,11),((17,(16,((15,14),((((25,24),(23,(77,(28,(26,(27,((76,(((73,(74,(72,35))),(46,(((48,47),(((45,44),43),((42,41),40))),((38,(39,(37,36))),34)))),(30,(((33,32),31),29)))),(49,(50,((54,53),((55,((((59,58),57),56),((((63,62),((65,64),(((69,68),((71,70),(67,66))),61))),60),(52,51)))),20))))))))))),(75,(21,19))),(22,(18,13)))))),10)),8)),7),6),5),4),(2,3),1);
   tree tree_826 [p = 0.000, P = 0.021] = [&W 0.000025] ((((((9,(((12,11),((17,(16,((15,14),(((76,(24,(25,(23,(77,(26,(28,(27,((((48,(47,(((45,44),43),(((42,41),40),(46,(72,((74,73),35))))))),(((39,38),(37,36)),34)),(((33,32),31),(30,29))),(49,(((53,(54,(55,((57,((59,58),56)),((((63,62),((65,64),((((71,70),69),68),(67,(66,61))))),60),(52,51)))))),50),20))))))))))),(75,(21,19))),(22,(18,13)))))),10)),8)),7),6),5),4),(2,3),1);
   tree tree_827 [p = 0.000, P = 0.021] = [&W 0.000025] ((((((9,(((12,11),((17,(16,((15,14),(((23,((25,24),(77,(76,(26,(27,(((46,((47,(48,(((45,44),43),((42,41),40)))),((38,(39,(37,36))),34))),(((74,(73,72)),35),(30,(((33,32),31),29)))),(49,((54,53),(55,(((((63,62),((65,64),((67,((69,68),((71,70),66))),61))),60),(52,51)),(((59,(58,57)),56),(50,(28,20)))))))))))))),(75,(21,19))),(22,(18,13)))))),10)),8)),7),6),5),4),(2,3),1);
   tree tree_828 [p = 0.000, P = 0.021] = [&W 0.000025] ((((((9,(((12,11),((17,(16,((15,14),((((75,21),(23,(24,(77,(25,((76,26),(27,((((((74,73),72),35),((((48,47),((45,44),43)),(46,((42,41),40))),((38,(39,(37,36))),34))),(30,(((33,32),31),29))),(49,(50,(53,(54,((55,(60,((57,((59,58),56)),((52,51),(63,(62,((65,64),(61,(66,((71,70),((69,68),(67,28)))))))))))),20))))))))))))),19),(18,(22,13)))))),10)),8)),7),6),5),4),(2,3),1);
   tree tree_829 [p = 0.000, P = 0.021] = [&W 0.000025] ((((((9,(((12,11),((17,(16,((15,14),((75,((25,(24,(76,(23,(77,(26,(27,(((((46,((47,(48,((45,44),43))),((42,41),40))),(72,((74,73),35))),((38,(39,(37,36))),34)),(30,(((33,32),31),29))),(49,(54,(53,(55,(((((63,62),((65,64),(((69,68),((71,70),(67,66))),61))),60),(52,51)),(57,(58,(59,(50,(56,(28,20))))))))))))))))))),(21,19))),(22,(18,13)))))),10)),8)),7),6),5),4),(2,3),1);
   tree tree_830 [p = 0.000, P = 0.021] = [&W 0.000025] ((((((9,(((12,11),((17,(16,((15,14),((75,((23,(24,(77,(25,(76,(26,(((30,(((33,32),31),29)),(((48,47),((46,((45,44),43)),(((42,41),40),(72,((74,73),35))))),((38,(39,(37,36))),(34,27)))),(49,(28,(50,((54,(53,(55,(60,((((63,62),((65,64),((69,(68,(71,(70,(67,66))))),61))),(57,(58,(59,56)))),(52,51)))))),20))))))))))),(21,19))),(22,(18,13)))))),10)),8)),7),6),5),4),(2,3),1);
   tree tree_831 [p = 0.000, P = 0.021] = [&W 0.000025] ((((((9,(((12,11),((17,(16,((15,14),(((23,(24,(25,(76,(77,(26,(27,(((((48,(47,46)),(((45,44),43),((42,41),40))),((38,(39,(37,36))),34)),(((73,72),(74,35)),(30,(((33,32),31),29)))),(49,(50,((54,53),(55,(((((63,62),((65,64),(((69,68),((71,70),(67,66))),61))),60),(52,51)),(57,(58,(59,(56,(28,20)))))))))))))))))),((75,21),19)),(18,(22,13)))))),10)),8)),7),6),5),4),(2,3),1);
   tree tree_832 [p = 0.000, P = 0.021] = [&W 0.000025] ((((((9,(((12,11),((17,(16,((15,14),(((23,(24,(77,(25,(76,(26,(27,((((((47,(48,46)),((45,44),43)),((42,41),40)),((72,((74,73),35)),((38,(39,(37,36))),34))),(30,(((33,32),31),29))),(49,(50,((54,53),(55,(60,(((63,(62,((65,64),(((69,68),((71,70),(67,66))),61)))),(52,51)),((59,58),(57,(56,(28,20)))))))))))))))))),((75,21),19)),(18,(22,13)))))),10)),8)),7),6),5),4),(2,3),1);
   tree tree_833 [p = 0.000, P = 0.021] = [&W 0.000025] ((((((9,(((12,11),((17,(16,((15,14),(((23,(24,(77,(25,(76,(26,(27,((((((47,46),(48,(((45,44),43),((42,41),40)))),((74,(73,72)),35)),(((39,38),(37,36)),34)),(30,(((33,32),31),29))),(49,(50,((54,(53,(55,(((58,(59,57)),56),(60,(((63,62),((65,64),(((71,70),(67,66)),((69,68),61)))),((52,51),28))))))),20))))))))))),((75,21),19)),(18,(22,13)))))),10)),8)),7),6),5),4),(2,3),1);
   tree tree_834 [p = 0.000, P = 0.021] = [&W 0.000025] ((((((9,(((12,11),((17,(16,((15,14),(((23,(24,(25,(77,((76,26),(27,((((46,(((48,47),((45,44),43)),((42,41),40))),(((39,38),(37,36)),((74,(73,(72,35))),34))),(30,(((33,32),31),29))),(49,(50,((54,53),(55,((52,51),((((63,62),((65,64),(((69,68),(67,((71,70),66))),61))),60),(((59,58),57),(56,(28,20)))))))))))))))),((75,21),19)),(18,(22,13)))))),10)),8)),7),6),5),4),(2,3),1);
   tree tree_835 [p = 0.000, P = 0.021] = [&W 0.000025] ((((((9,(((12,11),((17,(16,((15,14),(((23,(24,(77,(25,(76,(26,(27,((74,((73,72),35)),((30,(((33,32),31),29)),(((46,(47,(((45,44),43),(48,((42,41),40))))),(((39,38),(37,36)),34)),(49,(50,((55,(54,53)),((((63,62),((65,64),(((69,68),(((71,70),67),66)),61))),(60,(52,51))),(((59,58),57),(56,(28,20))))))))))))))))),((75,21),19)),(18,(22,13)))))),10)),8)),7),6),5),4),(2,3),1);
   tree tree_836 [p = 0.000, P = 0.021] = [&W 0.000025] ((((((9,(((12,11),((17,(16,((15,14),(((23,(24,(25,(76,(77,(26,(27,((30,(((33,32),31),29)),(((46,(((74,73),72),35)),(((47,(48,((45,44),43))),((42,41),40)),((38,(39,(37,36))),34))),(49,(50,(55,((54,53),(60,(((63,62),((65,64),(((69,68),((71,70),(67,66))),61))),((52,51),(57,((59,58),(56,(28,20)))))))))))))))))))),(75,(21,19))),((22,18),13))))),10)),8)),7),6),5),4),(2,3),1);
   tree tree_837 [p = 0.000, P = 0.021] = [&W 0.000025] ((((((9,(((12,11),((17,(16,((15,14),((75,((23,(24,(25,(76,(26,(77,(28,(27,(((((47,(48,(((45,44),43),((42,41),40)))),(46,(73,((74,72),35)))),((38,(39,(37,36))),34)),(30,(((33,32),31),29))),(49,(50,(54,(55,(53,(60,((((63,62),((65,64),(((69,68),((71,70),(67,66))),61))),(52,51)),(57,(58,(59,(56,20)))))))))))))))))))),(21,19))),(22,(18,13)))))),10)),8)),7),6),5),4),(2,3),1);
   tree tree_838 [p = 0.000, P = 0.021] = [&W 0.000025] ((((((9,(((12,11),((17,(16,((15,14),(((23,(77,(24,(25,((76,26),(27,((30,(((33,32),31),29)),(((47,(48,(((45,44),43),((42,41),40)))),(46,(((74,73),(72,35)),((((39,38),37),36),34)))),(49,(50,((54,(53,(55,(60,((59,(57,(58,56))),((52,51),(63,(62,((66,(65,64)),(61,((69,68),(71,(70,(67,28)))))))))))))),20))))))))))),((75,21),19)),((22,18),13))))),10)),8)),7),6),5),4),(2,3),1);
   tree tree_839 [p = 0.000, P = 0.021] = [&W 0.000025] ((((((9,(((12,11),((17,(16,((15,14),((((77,23),(24,(25,(26,(76,(27,((30,(((33,32),31),29)),(((46,(47,(48,(((45,44),43),((42,41),40))))),(((74,73),(72,35)),((38,(39,(37,36))),34))),(49,(50,(54,(53,(55,((((63,62),((65,64),(((69,68),(71,(70,(67,66)))),61))),(52,51)),(60,(((59,58),57),(56,(28,20)))))))))))))))))),(75,(21,19))),((22,18),13))))),10)),8)),7),6),5),4),(2,3),1);
   tree tree_840 [p = 0.000, P = 0.021] = [&W 0.000025] ((((((9,(((12,11),((17,(16,((15,14),(((21,(75,(23,(24,(77,(25,(76,(26,(27,((((46,(47,(48,(((45,44),43),((42,41),40))))),((72,((74,73),35)),(((39,38),(37,36)),34))),(30,(((33,32),31),29))),(49,((50,(53,(54,(55,(60,((52,51),(((63,62),((65,64),((69,68),((67,((71,70),66)),61)))),(57,((59,58),(56,28)))))))))),20)))))))))))),19),((22,18),13))))),10)),8)),7),6),5),4),(2,3),1);
   tree tree_841 [p = 0.000, P = 0.021] = [&W 0.000025] ((((((9,(((12,11),((17,(16,((15,14),((75,((25,(23,(24,(77,(76,(26,(27,((((46,(48,(47,(((45,44),43),((42,41),40))))),((39,(38,(37,36))),34)),((72,((74,73),35)),(30,(((33,32),31),29)))),(49,(50,((54,53),(55,(60,((((63,62),((65,64),(66,(((69,68),((71,70),67)),61)))),(52,51)),((59,58),(57,(56,(28,20)))))))))))))))))),19)),(21,((22,18),13)))))),10)),8)),7),6),5),4),(2,3),1);
   tree tree_842 [p = 0.000, P = 0.021] = [&W 0.000025] ((((((9,(((12,11),((17,(16,((15,14),((21,((75,(23,(25,(24,(76,((77,26),(27,(28,((((74,(73,72)),35),(((46,(47,(((45,44),43),(48,((42,41),40))))),((38,(39,(37,36))),34)),(30,(((33,32),31),29)))),(49,(50,(((54,53),(55,((((59,58),57),56),((((63,62),((65,64),((67,((69,68),(71,(70,66)))),61))),60),(52,51))))),20)))))))))))),19)),(22,(18,13)))))),10)),8)),7),6),5),4),(2,3),1);
   tree tree_843 [p = 0.000, P = 0.021] = [&W 0.000025] ((((((9,(((12,11),((17,(16,((15,14),((21,((23,(24,(77,(25,(76,(26,(27,((((46,(47,(48,(((45,44),43),((42,41),40))))),(((74,(73,72)),35),((38,(39,(37,36))),34))),(30,(((33,32),31),29))),(49,(50,((54,(55,(53,((52,51),((((63,62),((65,64),(((69,68),(67,(71,(70,66)))),61))),60),(((59,58),57),(56,28))))))),20))))))))))),(75,19))),((22,18),13))))),10)),8)),7),6),5),4),(2,3),1);
   tree tree_844 [p = 0.000, P = 0.021] = [&W 0.000025] ((((((9,(((12,11),((17,(16,((15,14),((21,((75,25),((76,(24,23)),(77,((26,(27,((((47,(48,(((45,44),43),(((42,41),40),(46,(72,((74,73),35))))))),((38,(39,(37,36))),34)),((((33,32),31),30),29)),(49,(54,(53,(55,(60,((((63,62),((66,(65,64)),((((71,70),(69,68)),67),61))),(52,51)),((58,57),(59,(56,(50,(28,20)))))))))))))),19))))),(18,(22,13)))))),10)),8)),7),6),5),4),(2,3),1);
   tree tree_845 [p = 0.000, P = 0.021] = [&W 0.000025] ((((((9,(((12,11),((17,(16,((15,14),((21,((23,(24,(77,(25,((76,26),((28,27),((((74,(72,(73,35))),((((47,(48,46)),((45,44),43)),((42,41),40)),((38,(39,(37,36))),34))),(30,(((33,32),31),29))),(49,(50,((54,53),(55,((((59,58),57),56),((((63,62),((65,64),(((69,68),((71,70),(67,66))),61))),60),((52,51),20)))))))))))))),(75,19))),(22,(18,13)))))),10)),8)),7),6),5),4),(2,3),1);
   tree tree_846 [p = 0.000, P = 0.021] = [&W 0.000025] ((((((9,(((12,11),((17,(16,((15,14),((21,((75,25),(24,(23,(77,((26,((76,((49,(50,(54,(53,(55,((((63,62),((65,64),((67,(69,(68,((71,70),66)))),61))),(60,(52,51))),((58,(59,57)),(56,28)))))))),((30,(((33,32),31),29)),((74,(73,(72,35))),((46,(47,(48,(((45,44),43),((42,41),40))))),(34,((39,(38,(37,36))),27))))))),20)),19)))))),(22,(18,13)))))),10)),8)),7),6),5),4),(2,3),1);
   tree tree_847 [p = 0.000, P = 0.021] = [&W 0.000025] ((((((9,(((12,11),((17,(16,((15,14),(19,((75,(23,(24,(77,(25,(76,(26,(27,(((((47,46),(48,(((45,44),43),(((42,41),40),(72,((74,73),35)))))),(((39,38),(37,36)),34)),(30,(((33,32),31),29))),(49,(50,(54,(53,(55,((((63,62),((65,64),(((69,68),((71,70),(67,66))),61))),(60,(52,51))),(((59,58),57),(56,(28,20)))))))))))))))))),(18,(21,(22,13)))))))),10)),8)),7),6),5),4),(2,3),1);
   tree tree_848 [p = 0.000, P = 0.021] = [&W 0.000025] ((((((9,(((12,11),((17,(16,((15,14),(((75,21),(((25,24),(23,(76,(77,(26,(27,(((((47,((48,((45,44),43)),((42,41),40))),(46,((73,(74,72)),35))),((38,(39,(37,36))),34)),(30,(((33,32),31),29))),(49,(50,(54,(53,(55,(((((63,62),((65,64),((67,((69,68),((71,70),66))),61))),60),(((59,58),57),(56,28))),((52,51),20)))))))))))))),19)),(22,(18,13)))))),10)),8)),7),6),5),4),(2,3),1);
   tree tree_849 [p = 0.000, P = 0.021] = [&W 0.000025] ((((((9,(((12,11),((17,(16,((15,14),((21,(75,(24,(23,(77,(25,((76,(((((((((47,(48,46)),((45,44),43)),((42,41),40)),((38,(39,(37,36))),((74,((73,72),35)),34))),(30,(((33,32),31),29))),(49,(50,(53,(54,(55,((60,(((59,58),57),56)),((52,51),((63,62),((65,64),(61,((69,68),(67,((71,70),(66,28))))))))))))))),27),26),20)),19))))))),(22,(18,13)))))),10)),8)),7),6),5),4),(2,3),1);
   tree tree_850 [p = 0.000, P = 0.021] = [&W 0.000025] ((((((9,(((12,11),((17,(16,((15,14),(((75,21),(76,((23,(77,(25,(24,(26,(28,(27,((((72,((74,73),35)),((46,(47,(((45,44),43),(48,((42,41),40))))),((38,(39,(37,36))),34))),(30,(((33,32),31),29))),(49,(((54,53),(55,((56,(((59,58),57),52)),(60,(63,(62,((65,64),(66,(61,(((71,70),(69,68)),(67,51))))))))))),(50,20))))))))))),19))),(18,(22,13)))))),10)),8)),7),6),5),4),(2,3),1);
   tree tree_851 [p = 0.000, P = 0.021] = [&W 0.000025] ((((((9,(((12,11),((17,(16,((15,14),(((75,(21,((25,24),(23,(76,(77,(26,(27,(((46,(((48,47),((45,44),43)),((42,41),40))),((((74,73),72),35),((38,(39,(37,36))),34))),((30,(((33,32),31),29)),(49,(50,(((55,54),53),((60,((63,62),((65,64),(61,((69,68),((71,70),(66,(67,51)))))))),((52,(59,((58,57),28))),(56,20)))))))))))))))),19),(22,(18,13)))))),10)),8)),7),6),5),4),(2,3),1);
   tree tree_852 [p = 0.000, P = 0.021] = [&W 0.000025] ((((((9,(((12,11),((17,(16,((15,14),((((75,21),(23,(24,(25,((77,76),(26,(27,(((((((74,73),72),35),((46,(48,(47,(((45,44),43),((42,41),40))))),(((39,38),(37,36)),34))),(30,(((33,32),31),29))),28),(49,(50,(((54,53),(55,((((59,58),57),56),((62,(63,((65,64),(((69,68),(67,((71,70),66))),61)))),(60,(52,51)))))),20))))))))))),19),(22,(18,13)))))),10)),8)),7),6),5),4),(2,3),1);
   tree tree_853 [p = 0.000, P = 0.021] = [&W 0.000025] ((((((9,(((12,11),((17,(16,((15,14),((((75,21),((76,23),(25,(24,(77,((28,26),(27,((((46,(48,(47,(((45,44),43),((42,41),40))))),(((73,(74,72)),35),((38,(39,(37,36))),34))),((((33,32),31),30),29)),(49,(50,((55,(54,53)),(60,((((63,62),((65,64),((69,(68,(67,((71,70),66)))),61))),(52,51)),((59,57),(58,(56,20)))))))))))))))),19),((22,18),13))))),10)),8)),7),6),5),4),(2,3),1);
   tree tree_854 [p = 0.000, P = 0.021] = [&W 0.000025] ((((((9,(((12,11),((17,(16,((15,14),(((75,(21,(25,(76,(23,(24,(26,(28,(77,(((((74,73),72),35),((46,(((48,47),(((45,44),43),((42,41),40))),((38,(39,(37,36))),34))),((30,(((33,32),31),29)),27))),((54,(53,(55,(60,((((59,58),(57,56)),52),(62,(63,((65,64),(61,((69,68),(67,(66,(71,(70,(51,50))))))))))))))),(49,20)))))))))))),19),((22,18),13))))),10)),8)),7),6),5),4),(2,3),1);
   tree tree_855 [p = 0.000, P = 0.021] = [&W 0.000025] ((((((9,(((12,11),((17,(16,((15,14),(((75,(21,(25,(24,(23,(76,(77,(26,(27,((((((73,72),(74,35)),((38,(39,(37,36))),34)),((46,(47,(48,(((45,44),43),((42,41),40))))),(30,(((33,32),31),29)))),28),(49,(50,((54,(53,(55,((60,(((63,62),((65,64),((69,(68,((71,70),(67,66)))),61))),((59,58),(57,56)))),(52,51))))),20))))))))))))),19),((22,18),13))))),10)),8)),7),6),5),4),(2,3),1);
   tree tree_856 [p = 0.000, P = 0.021] = [&W 0.000025] ((((((9,(((12,11),((17,(16,((15,14),((21,((23,(24,(25,(76,((77,26),(27,((((46,((48,47),(((45,44),43),((42,41),40)))),((73,(74,(72,35))),((38,(39,(37,36))),34))),(30,(((33,32),31),29))),(28,(49,(((54,53),(55,((60,(52,51)),((58,(59,(57,56))),(63,(62,(((65,64),(66,((((71,70),(69,68)),67),61))),50))))))),20)))))))))),(75,19))),(18,(22,13)))))),10)),8)),7),6),5),4),(2,3),1);
   tree tree_857 [p = 0.000, P = 0.021] = [&W 0.000025] ((((((9,(((12,11),((17,(16,((15,14),((21,((75,(25,(24,(23,(77,(28,((27,26),((((72,((74,73),35)),((46,(48,(47,(((45,44),43),((42,41),40))))),((38,(39,(37,36))),34))),(30,(((33,32),31),29))),(49,((53,(54,(55,(60,(((59,57),(58,56)),((62,(63,((65,64),(((69,68),((71,70),(67,66))),61)))),(52,51))))))),(76,(50,20)))))))))))),19)),(18,(22,13)))))),10)),8)),7),6),5),4),(2,3),1);
   tree tree_858 [p = 0.000, P = 0.021] = [&W 0.000025] ((((((9,(((12,11),((17,(16,((15,14),(22,((((76,21),(75,((24,23),(25,(77,(26,((28,(((((53,(54,(55,((57,((59,58),56)),(((63,62),((65,64),((67,((69,68),((71,70),66))),61))),(60,(52,51))))))),50),49),(((74,(73,(72,35))),((46,(((48,47),((45,44),43)),((42,41),40))),((38,(39,(37,36))),34))),(30,(((33,32),31),29)))),27)),20))))))),19),(18,13)))))),10)),8)),7),6),5),4),(2,3),1);
   tree tree_859 [p = 0.000, P = 0.021] = [&W 0.000025] ((((((9,(((12,11),((17,(16,((15,14),(((75,21),((23,((25,24),(76,(77,(26,(27,((46,((((48,47),(((45,44),43),((42,41),40))),(((74,(73,72)),35),((38,(39,(37,36))),34))),(30,(((33,32),31),29)))),(49,(28,(((54,53),(55,((60,(52,51)),((((59,58),57),56),((63,62),(((65,64),((((71,70),(69,68)),(67,66)),61)),50)))))),20)))))))))),19)),(18,(22,13)))))),10)),8)),7),6),5),4),(2,3),1);
   tree tree_860 [p = 0.000, P = 0.021] = [&W 0.000025] ((((((9,(((12,11),((((((21,(75,((25,24),(23,(77,(26,(27,(28,((((((74,73),72),35),((46,(47,(48,(((45,44),43),((42,41),40))))),((38,(39,(37,36))),34))),(30,(((33,32),31),29))),(49,((76,(53,(54,(55,((((59,58),57),56),(60,(((63,62),((65,64),(((69,68),((71,70),(67,66))),61))),((52,51),50)))))))),20))))))))))),19),(17,16)),(15,14)),(18,(22,13))),10)),8)),7),6),5),4),(2,3),1);
   tree tree_861 [p = 0.000, P = 0.022] = [&W 0.000025] ((((((9,(((12,11),(((((((75,21),(23,(24,(77,(25,(76,(26,(27,(((((47,(48,((45,44),43))),((42,41),40)),((46,(72,((74,73),35))),((38,(39,(37,36))),34))),(((33,32),31),(30,29))),(49,(50,(((54,53),(55,((57,(58,(59,56))),(60,((52,51),(((63,62),((65,64),(((69,68),((71,70),(67,66))),61))),28)))))),20)))))))))))),19),(17,16)),(15,14)),(22,(18,13))),10)),8)),7),6),5),4),(2,3),1);
   tree tree_862 [p = 0.000, P = 0.022] = [&W 0.000025] ((((((9,(((12,11),((((((((75,21),(23,(24,(77,(25,(76,(((49,(54,(53,(55,(60,((((65,64),(((69,68),(((71,70),67),66)),61)),(62,(63,(51,(52,50))))),(((59,58),57),(56,28)))))))),((((33,32),31),(30,29)),(((46,((48,47),(((45,44),43),((42,41),40)))),((72,((74,73),35)),((38,(39,(37,36))),34))),27))),(26,20)))))))),19),17),16),(15,14)),(22,(18,13))),10)),8)),7),6),5),4),(2,3),1);
   tree tree_863 [p = 0.000, P = 0.022] = [&W 0.000025] ((((((9,(((12,11),((((((((75,21),(23,(24,(25,(77,(76,(26,(27,((((46,(47,(48,(((45,44),43),((42,41),40))))),((73,((74,72),35)),((((39,38),37),36),34))),(30,(((33,32),31),29))),((50,((54,53),(55,((((59,58),57),56),((60,(52,51)),((63,62),((65,64),(((69,68),(67,((71,70),66))),(61,28))))))))),(49,20))))))))))),19),17),16),(15,14)),(22,(18,13))),10)),8)),7),6),5),4),(2,3),1);
   tree tree_864 [p = 0.000, P = 0.022] = [&W 0.000025] ((((((9,(((12,11),(((((((75,21),(23,(24,(25,(77,(28,((76,((((54,(53,(55,((((((69,68),(67,((71,70),66))),((65,64),(63,62))),61),(60,((59,(58,57)),56))),(52,51))))),50),49),(((((48,47),(((45,44),43),(46,(((42,41),40),(74,(73,(72,35))))))),((38,(39,(37,36))),34)),(30,(((33,32),31),29))),27))),(26,20)))))))),19),(17,16)),(15,14)),((22,18),13)),10)),8)),7),6),5),4),(2,3),1);
   tree tree_865 [p = 0.000, P = 0.022] = [&W 0.000025] ((((((9,(((12,11),(((((((75,21),((25,24),(23,(77,(26,(76,(27,(((((47,(48,(((45,44),43),((42,41),40)))),(46,((73,(74,72)),35))),(((39,38),(37,36)),34)),(30,(((33,32),31),29))),(49,(50,((54,53),(55,(60,((52,51),(((63,62),((66,(65,64)),((((71,70),(69,68)),67),61))),(57,(58,(59,(56,(28,20)))))))))))))))))))),19),(17,16)),(15,14)),(22,(18,13))),10)),8)),7),6),5),4),(2,3),1);
   tree tree_866 [p = 0.000, P = 0.022] = [&W 0.000025] ((((((9,(((12,11),(((((((75,21),(25,(23,(24,(77,(26,((28,(((54,(53,(55,(60,(((58,57),(59,56)),(((63,62),((65,64),((67,((69,68),((71,70),66))),61))),(51,(52,50)))))))),49),(76,((30,(((33,32),31),29)),((((74,73),72),35),(46,(((38,(39,(37,36))),34),(((47,((45,44),(48,43))),((42,41),40)),27)))))))),20))))))),19),(17,16)),(15,14)),(22,(18,13))),10)),8)),7),6),5),4),(2,3),1);
   tree tree_867 [p = 0.000, P = 0.022] = [&W 0.000025] ((((((9,(((12,11),((((((75,21),((23,(24,(77,(76,(25,(26,(27,((((((48,47),((45,44),43)),((42,41),40)),((46,(((74,73),72),35)),((38,(39,(37,36))),34))),(((33,32),31),(30,29))),(49,((53,(54,(55,(60,(((58,(59,57)),56),((((65,64),(66,(((69,68),((71,70),67)),61))),((63,62),(52,51))),28)))))),(50,20))))))))))),19)),(17,16)),(15,14)),(22,(18,13))),10)),8)),7),6),5),4),(2,3),1);
   tree tree_868 [p = 0.000, P = 0.022] = [&W 0.000025] ((((((9,(((12,11),((((((75,21),((24,(23,(77,(25,(76,(26,(27,((((46,((48,47),(((45,44),43),((42,41),40)))),(((73,(74,72)),35),((38,(39,(37,36))),34))),(30,(((33,32),31),29))),(49,(((54,53),(55,((((58,(59,57)),56),((63,(62,((65,64),((((71,70),(69,68)),(67,66)),61)))),(51,(52,50)))),(60,28)))),20)))))))))),19)),(17,16)),(15,14)),((22,18),13)),10)),8)),7),6),5),4),(2,3),1);
   tree tree_869 [p = 0.000, P = 0.022] = [&W 0.000025] ((((((9,(((12,11),((((((21,(75,((23,(24,(77,(((((((54,(53,(55,(((((63,62),((65,64),(((69,68),((71,70),(67,66))),61))),60),(((59,58),57),56)),(52,51))))),(76,50)),49),((47,((48,((45,44),43)),((42,41),40))),((46,((73,(74,72)),35)),((37,((39,38),36)),34)))),(30,(((33,32),31),29))),27),(26,(28,20)))))),(25,19)))),17),16),(15,14)),(22,(18,13))),10)),8)),7),6),5),4),(2,3),1);
   tree tree_870 [p = 0.000, P = 0.022] = [&W 0.000025] ((((((9,(((12,11),((((((21,(75,(((24,23),(77,(25,(26,(28,(76,(27,(((46,(47,((48,((45,44),43)),((42,41),40)))),((((74,(73,72)),35),((38,(39,(37,36))),34)),(30,(((33,32),31),29)))),(49,(50,((54,53),(55,((((59,58),57),56),((((63,62),((65,64),(((69,68),(67,((71,70),66))),61))),(52,51)),(60,20))))))))))))))),19))),17),16),(15,14)),((22,18),13)),10)),8)),7),6),5),4),(2,3),1);
   tree tree_871 [p = 0.000, P = 0.022] = [&W 0.000025] ((((((9,(((12,11),((((((21,(75,((23,(24,(77,(25,(76,(26,(27,(28,(((46,(47,(((45,44),(48,43)),((42,41),40)))),((74,(73,(72,35))),(((38,(39,(37,36))),34),(30,(((33,32),31),29))))),(49,(50,(54,(53,(55,((59,((58,57),56)),(((63,62),((65,64),(((69,68),(71,(70,(67,66)))),61))),((60,(52,51)),20))))))))))))))))),19))),17),16),(15,14)),(18,(22,13))),10)),8)),7),6),5),4),(2,3),1);
   tree tree_872 [p = 0.000, P = 0.022] = [&W 0.000025] ((((((9,(((12,11),(((((((75,21),((24,(23,(77,((28,26),(27,((((72,((74,73),35)),(46,(((48,47),(((45,44),43),((42,41),40))),((38,(39,(37,36))),34)))),(30,(((33,32),31),29))),(49,(76,(50,((54,53),((60,(((58,(59,57)),56),((63,(62,((65,64),((67,((69,68),((71,70),66))),61)))),(52,51)))),(55,20)))))))))))),(25,19))),17),16),(15,14)),((22,18),13)),10)),8)),7),6),5),4),(2,3),1);
   tree tree_873 [p = 0.000, P = 0.022] = [&W 0.000025] ((((((9,(((12,11),((((((21,(75,((23,(24,((77,76),(27,((((46,(47,((48,((45,44),43)),(((42,41),40),(74,((73,72),35)))))),((39,(38,(37,36))),34)),((((33,32),31),30),29)),(49,(50,(53,(54,(55,(60,((52,51),((63,(62,((65,64),((68,(69,(71,((70,67),66)))),61)))),(((59,(58,57)),56),(28,20))))))))))))))),(25,(26,19))))),17),16),(15,14)),(22,(18,13))),10)),8)),7),6),5),4),(2,3),1);
   tree tree_874 [p = 0.000, P = 0.022] = [&W 0.000025] ((((((9,(((12,11),(((((((75,21),((25,(24,(23,(77,(26,(((((53,(54,(55,((59,(58,(57,56))),(((63,62),((65,64),(((69,68),(67,((71,70),66))),61))),(60,(52,51))))))),50),49),(76,((30,(((33,32),31),29)),(((73,(74,72)),35),(((((48,47),46),((45,44),43)),((42,41),40)),(34,((38,(39,(37,36))),27))))))),(28,20))))))),19)),17),16),(15,14)),(22,(18,13))),10)),8)),7),6),5),4),(2,3),1);
   tree tree_875 [p = 0.000, P = 0.022] = [&W 0.000025] ((((((9,(((12,11),((((((75,(23,(24,(25,(77,(26,(76,(27,((((((47,(48,46)),((45,44),43)),((42,41),40)),(((39,38),(37,36)),34)),((((74,73),72),35),(30,(((33,32),31),29)))),((49,(50,((54,53),(55,((60,(((59,(58,57)),56),52)),(62,(63,((65,64),(61,((69,68),((66,(71,(70,51))),(67,28)))))))))))),20)))))))))),(21,19)),(17,16)),(15,14)),((22,18),13)),10)),8)),7),6),5),4),(2,3),1);
   tree tree_876 [p = 0.000, P = 0.022] = [&W 0.000025] ((((((9,(((12,11),(((((((75,25),(21,(23,((77,(76,(26,(27,((((46,(47,(((45,44),43),(48,(((42,41),40),(73,((74,72),35))))))),(((39,38),(37,36)),34)),(30,(((33,32),31),29))),(49,(50,((54,53),(55,((60,(((63,62),((65,64),(((69,68),((71,70),(67,66))),61))),(52,51))),((59,58),(57,(56,(28,20)))))))))))))),(24,19))))),17),16),(15,14)),(22,(18,13))),10)),8)),7),6),5),4),(2,3),1);
   tree tree_877 [p = 0.000, P = 0.022] = [&W 0.000025] ((((((9,(((12,11),((((((21,((75,(24,(23,(25,(77,(26,(28,(27,((((46,(47,(48,(((45,44),43),((42,41),40))))),(((39,38),(37,36)),((72,((74,73),35)),34))),(((33,32),31),(30,29))),(49,((76,50),((54,53),(55,(((59,(58,57)),56),((60,(((63,62),((65,64),((69,(68,((71,70),(67,66)))),61))),(52,51))),20))))))))))))))),19)),17),16),(15,14)),(22,(18,13))),10)),8)),7),6),5),4),(2,3),1);
   tree tree_878 [p = 0.000, P = 0.022] = [&W 0.000025] ((((((9,(((12,11),((((((21,(75,((23,(24,(25,(77,(76,(26,(27,((((46,((48,47),(((45,44),43),((42,41),40)))),((74,(73,(72,35))),((38,(37,(39,36))),34))),(30,(((33,32),31),29))),(49,(50,((54,53),(55,(60,(((63,62),((65,64),((69,(68,((71,70),(67,66)))),61))),((52,51),((59,(58,57)),(56,(28,20)))))))))))))))))),19))),17),16),(15,14)),(22,(18,13))),10)),8)),7),6),5),4),(2,3),1);
   tree tree_879 [p = 0.000, P = 0.022] = [&W 0.000025] ((((((9,(((12,11),((((((25,(23,(24,(77,(76,(26,(27,(((((47,(48,((45,44),43))),(46,((42,41),40))),((38,(39,(37,36))),34)),(((74,(73,72)),35),(30,(((33,32),31),29)))),((54,(53,(55,(((59,(58,57)),56),(((52,51),50),(60,(63,(62,((65,64),((((69,68),(67,(71,(70,66)))),61),28)))))))))),(49,20)))))))))),(75,(21,19))),(17,16)),(15,14)),(22,(18,13))),10)),8)),7),6),5),4),(2,3),1);
   tree tree_880 [p = 0.000, P = 0.022] = [&W 0.000025] ((((((9,(((12,11),(((22,18),((((((25,(75,21)),((23,(77,((76,(28,26)),(27,((((46,(((45,44),43),(47,(48,((42,41),40))))),(((74,(73,72)),35),(((39,38),(37,36)),34))),(30,(((33,32),31),29))),(49,(50,((53,(54,(55,(60,((59,(57,(58,56))),(((63,62),((65,64),(((69,68),(67,((71,70),66))),61))),(52,51))))))),20)))))))),(24,19))),17),16),(15,14)),13)),10)),8)),7),6),5),4),(2,3),1);
   tree tree_881 [p = 0.000, P = 0.022] = [&W 0.000025] ((((((9,(((12,11),((((((((75,21),(25,(23,(24,(77,(76,(26,(27,(((74,((73,72),35)),(((((48,47),46),((45,44),43)),((42,41),40)),(((38,(39,37)),36),34))),(((((33,32),31),30),29),(49,(50,((54,(53,(55,((((59,58),57),56),(60,((52,51),(((63,62),((65,64),(((69,68),((71,70),(67,66))),61))),28))))))),20))))))))))))),19),17),16),((22,18),(15,14))),13),10)),8)),7),6),5),4),(2,3),1);
   tree tree_882 [p = 0.000, P = 0.022] = [&W 0.000025] ((((((9,(((12,11),((((((19,(22,((75,21),(((76,23),(24,(77,(26,(27,(((((47,(48,((45,44),43))),((42,41),40)),(((74,73),(72,35)),(46,((38,(39,(37,36))),34)))),(30,(((33,32),31),29))),(28,(49,(50,((54,53),(55,((((65,64),(((69,68),((71,70),(67,66))),61)),((63,62),(52,51))),(60,((59,(58,57)),(56,20))))))))))))))),(25,18))))),17),16),(15,14)),13),10)),8)),7),6),5),4),(2,3),1);
   tree tree_883 [p = 0.000, P = 0.022] = [&W 0.000025] ((((((9,(((12,11),(((22,18),(((((75,(21,(25,((23,(26,(24,((77,76),(27,(((((33,32),31),30),29),((((47,((48,((45,44),43)),((42,41),40))),(46,((73,(74,72)),35))),((38,(39,(37,36))),34)),(49,(((54,53),(55,((60,(62,(63,((65,64),(69,(68,(61,((67,66),(71,(70,51)))))))))),((56,((58,(59,57)),52)),28)))),(50,20)))))))))),19)))),17),16),(15,14)),13)),10)),8)),7),6),5),4),(2,3),1);
   tree tree_884 [p = 0.000, P = 0.022] = [&W 0.000025] ((((((9,(((12,11),(((((((23,(24,(25,(76,(26,(77,(27,(((46,(((48,47),(((45,44),43),((42,41),40))),(((74,(73,72)),35),((38,(39,(37,36))),34)))),(((33,32),31),(30,29))),(49,(50,(53,(54,(55,(60,((((63,62),((65,64),(((69,68),((71,70),(67,66))),61))),(52,51)),(57,((59,58),(56,(28,20))))))))))))))))))),((75,21),19)),17),16),((22,18),(15,14))),13),10)),8)),7),6),5),4),(2,3),1);
   tree tree_885 [p = 0.000, P = 0.022] = [&W 0.000025] ((((((9,(((12,11),((((22,18),((((((75,21),(23,(24,(77,(25,((76,(((54,(53,(55,(60,(((58,(59,57)),56),((63,(62,((65,64),(66,((((71,70),(69,68)),67),61))))),(51,(52,50)))))))),49),((((74,73),(72,35)),(30,(((33,32),31),29))),((((48,(47,46)),((45,44),43)),((42,41),40)),((((38,(39,37)),36),34),27))))),(26,(28,20)))))))),19),17),16),(15,14))),13),10)),8)),7),6),5),4),(2,3),1);
   tree tree_886 [p = 0.000, P = 0.022] = [&W 0.000025] ((((((9,(((12,11),((((22,18),(((((21,(25,(75,(23,(24,(76,(77,(26,(27,(((((((48,47),((45,44),43)),((42,41),40)),(46,(((74,73),72),35))),((38,(39,(37,36))),34)),(30,(((33,32),31),29))),(49,(50,((54,53),(55,((((59,58),57),56),(60,((52,51),((63,62),((65,64),(61,(((69,68),((71,70),66)),(67,(28,20))))))))))))))))))))))),19),17),16),(15,14))),13),10)),8)),7),6),5),4),(2,3),1);
   tree tree_887 [p = 0.000, P = 0.022] = [&W 0.000025] ((((((9,(((12,11),(((((((75,25),(21,((23,((76,26),(77,(27,((((47,((48,((45,44),43)),(((42,41),40),(46,((74,73),(72,35)))))),(((39,38),(37,36)),34)),(30,(((33,32),31),29))),(49,(50,((54,53),(55,((((59,58),57),56),(60,((63,(62,((65,64),((69,(68,(67,((71,70),66)))),61)))),(28,((52,51),20)))))))))))))),(24,19)))),17),16),(((22,18),15),14)),13),10)),8)),7),6),5),4),(2,3),1);
   tree tree_888 [p = 0.000, P = 0.022] = [&W 0.000025] ((((((9,(((12,11),((((17,16),((((21,(75,(23,((77,24),(25,(76,(26,(27,((((47,((48,((45,44),43)),(46,((42,41),40)))),((73,(72,(74,35))),((38,(39,(37,36))),34))),(30,(((33,32),31),29))),(49,(50,(54,(53,(55,(60,(((63,62),(((65,64),(((69,68),(67,((71,70),66))),61)),(52,51))),(57,((59,58),(56,(28,20)))))))))))))))))))),19),(22,18)),(15,14))),13),10)),8)),7),6),5),4),(2,3),1);
   tree tree_889 [p = 0.000, P = 0.022] = [&W 0.000025] ((((((9,(((12,11),((((((((22,21),(75,(25,(24,(23,(76,((77,26),(27,((((72,((74,73),35)),((46,(47,(((45,44),43),(48,((42,41),40))))),((38,(39,(37,36))),34))),(30,(((33,32),31),29))),(28,(49,((54,(53,(55,(60,((52,51),(((63,62),((65,64),((67,((69,68),(71,(70,66)))),61))),(57,(58,(59,(56,50)))))))))),20)))))))))))),(19,18)),17),16),(15,14)),13),10)),8)),7),6),5),4),(2,3),1);
   tree tree_890 [p = 0.000, P = 0.022] = [&W 0.000025] ((((((9,(((12,11),((((((((75,25),(23,(24,(77,(26,(28,(76,(27,((((46,(47,(48,(((45,44),43),((42,41),40))))),((((74,73),72),35),((38,(39,(37,36))),34))),(30,(((33,32),31),29))),(49,((53,(54,(55,(60,(((59,58),(57,56)),((63,(62,((65,64),((69,(68,(71,(70,(67,66))))),61)))),(52,51))))))),(50,20)))))))))))),(21,19)),17),16),(15,((22,18),14))),13),10)),8)),7),6),5),4),(2,3),1);
   tree tree_891 [p = 0.000, P = 0.022] = [&W 0.000025] ((((((9,(((12,11),((((((21,(75,((23,(24,(77,(25,(76,(26,(27,((((((74,73),72),35),((46,((48,((45,44),43)),(47,((42,41),40)))),(((39,38),(37,36)),34))),(30,(((33,32),31),29))),(49,(50,(((54,53),(55,(((63,62),((65,64),(61,((69,68),((67,66),((71,70),51)))))),((60,52),(((59,(58,57)),56),28))))),20))))))))))),19))),17),16),(15,((22,18),14))),13),10)),8)),7),6),5),4),(2,3),1);
   tree tree_892 [p = 0.000, P = 0.022] = [&W 0.000025] ((((((9,(((12,11),((((17,16),(15,14)),((75,((23,(77,(24,(25,(26,(76,(27,(((((((48,47),((45,44),43)),((42,41),40)),(46,((74,73),(72,35)))),((38,(39,(37,36))),34)),((((33,32),31),30),29)),(49,(50,((54,((55,53),(60,(((62,(63,((65,64),(((69,68),(67,((71,70),66))),61)))),(52,51)),((58,(57,(59,56))),28))))),20))))))))))),(21,19))),((22,18),13))),10)),8)),7),6),5),4),(2,3),1);
   tree tree_893 [p = 0.000, P = 0.022] = [&W 0.000025] ((((((9,(((12,11),((((((((75,21),(25,(23,(24,(77,((76,26),(27,((30,(((33,32),31),29)),((((46,(47,(48,(((45,44),43),((42,41),40))))),(72,((74,73),35))),((38,(39,(37,36))),34)),(49,(54,(53,(55,((60,(((63,62),((65,64),((((69,68),67),((71,70),66)),61))),(52,51))),(57,(58,(59,(56,(50,(28,20)))))))))))))))))))),19),17),16),(15,((22,18),14))),13),10)),8)),7),6),5),4),(2,3),1);
   tree tree_894 [p = 0.000, P = 0.022] = [&W 0.000025] ((((((9,(((12,11),((((((((75,21),(25,(24,(23,(77,(26,(28,(27,((30,(((33,32),31),29)),((46,(((48,47),(((45,44),43),((42,41),40))),((38,(39,(37,36))),34))),((((74,73),72),35),(49,(50,((53,(54,(55,((((59,58),57),56),(60,(((65,64),((67,((69,68),((71,70),66))),61)),(62,(63,(52,51))))))))),(76,20))))))))))))))),19),17),16),(15,((22,18),14))),13),10)),8)),7),6),5),4),(2,3),1);
   tree tree_895 [p = 0.000, P = 0.022] = [&W 0.000025] ((((((9,(((12,11),(((22,18),(((((((75,21),(25,(23,(24,(77,(26,(27,(28,((((((((48,47),46),((45,44),43)),((42,41),40)),(73,(72,(74,35)))),(((39,38),(37,36)),34)),(((33,32),31),(30,29))),(49,((((54,53),(55,((((63,(62,((65,64),(((69,68),((71,70),(67,66))),61)))),60),((58,(59,57)),56)),(52,51)))),(76,50)),20))))))))))),19),17),16),(15,14)),13)),10)),8)),7),6),5),4),(2,3),1);
   tree tree_896 [p = 0.000, P = 0.022] = [&W 0.000025] ((((((9,(((12,11),((((((((75,25),(23,(26,((76,24),(77,(28,((((54,(53,(55,(60,(((58,(59,57)),56),(((63,62),((65,64),(((((71,70),(69,68)),67),66),61))),((52,51),50))))))),49),(((((73,(74,72)),35),(((48,47),(((45,44),43),(46,((42,41),40)))),((38,(39,(37,36))),34))),(30,(((33,32),31),29))),27)),20))))))),(22,(21,(19,18)))),17),16),(15,14)),13),10)),8)),7),6),5),4),(2,3),1);
   tree tree_897 [p = 0.000, P = 0.022] = [&W 0.000025] ((((((9,(((12,11),((((19,(((75,21),(25,(24,(23,(77,(26,(28,(27,((((46,(((48,47),((45,44),43)),((42,41),40))),(((74,73),72),35)),(((39,38),(37,36)),34)),((30,(((33,32),31),29)),((76,49),(50,(((54,53),(55,(60,((((59,58),57),56),(((63,62),((65,64),((67,((69,68),(71,(70,66)))),61))),(52,51)))))),20))))))))))))),(17,16))),(15,14)),(22,(18,13))),10)),8)),7),6),5),4),(2,3),1);
   tree tree_898 [p = 0.000, P = 0.022] = [&W 0.000025] ((((((9,(((12,11),(((((((((75,22),21),(23,((25,24),(77,(76,(26,(27,((((73,(74,(72,35))),((46,(47,(48,(((45,44),43),((42,41),40))))),((38,(39,(37,36))),34))),(30,(((33,32),31),29))),(28,(49,(54,((55,53),(60,(((63,62),(((65,64),(((69,68),(67,((71,70),66))),61)),(52,51))),(57,(59,(58,(50,(56,20))))))))))))))))))),(19,18)),17),16),(15,14)),13),10)),8)),7),6),5),4),(2,3),1);
   tree tree_899 [p = 0.000, P = 0.022] = [&W 0.000025] ((((((9,(((12,11),((((((((75,21),(23,(25,(77,(24,(26,(28,(49,(76,((((74,(73,(72,35))),(30,(((33,32),31),29))),((47,(46,((48,((45,44),43)),((42,41),40)))),(((39,38),(37,36)),(34,27)))),((((54,53),(55,((((59,58),57),56),(60,(((63,62),((65,64),(((69,68),(67,((71,70),66))),61))),(52,51)))))),50),20))))))))))),19),17),16),(15,14)),(18,(22,13))),10)),8)),7),6),5),4),(2,3),1);
   tree tree_900 [p = 0.000, P = 0.022] = [&W 0.000025] ((((((9,(((12,11),((((((((25,(75,21)),(23,(24,(77,(76,(26,(27,(28,(((((74,73),(72,35)),((46,(47,((48,((45,44),43)),((42,41),40)))),((39,(38,(37,36))),34))),(30,(((33,32),31),29))),((((54,53),(55,(60,((57,((59,58),56)),(((65,64),((69,68),((67,(71,(70,66))),61))),(62,(63,(51,(52,50))))))))),49),20)))))))))),19),17),16),(15,14)),(18,(22,13))),10)),8)),7),6),5),4),(2,3),1);
   tree tree_901 [p = 0.000, P = 0.023] = [&W 0.000025] ((((((9,(((12,11),((((((((75,21),(23,(24,(77,(25,(26,(28,(((72,((74,73),35)),((30,(((33,32),31),29)),((((48,(47,46)),(((45,44),43),((42,41),40))),((38,(39,(37,36))),34)),27))),((76,49),(((54,(53,(55,(((59,(58,57)),56),(60,(((63,62),((65,64),((((69,68),67),((71,70),66)),61))),(52,51))))))),50),20)))))))))),19),17),16),(15,14)),(18,(22,13))),10)),8)),7),6),5),4),(2,3),1);
   tree tree_902 [p = 0.000, P = 0.023] = [&W 0.000025] ((((((9,(((12,11),((((((((75,21),(23,(25,(24,(77,(76,(26,(27,(((((47,(48,(((45,44),43),((42,41),40)))),(46,(((74,73),72),35))),((39,(38,(37,36))),34)),(30,(((33,32),31),29))),(49,(50,((54,53),(55,((56,((59,(58,57)),28)),(((((63,62),((65,64),((((69,68),67),((71,70),66)),61))),60),(52,51)),20))))))))))))))),19),17),16),(15,14)),(18,(22,13))),10)),8)),7),6),5),4),(2,3),1);
   tree tree_903 [p = 0.000, P = 0.023] = [&W 0.000025] ((((((9,(((12,11),((((((((75,21),(23,(24,(25,(77,(76,((((((54,(53,(55,(60,(((58,57),(59,56)),(((63,62),((65,64),((69,(68,(67,((71,70),66)))),61))),(52,51))))))),50),49),(((47,((48,((45,44),43)),(((42,41),40),(46,((74,73),(72,35)))))),((38,(39,(37,36))),34)),(30,(((33,32),31),29)))),27),(26,(28,20))))))))),19),17),16),(15,14)),(18,(22,13))),10)),8)),7),6),5),4),(2,3),1);
   tree tree_904 [p = 0.000, P = 0.023] = [&W 0.000025] ((((((9,(((12,11),((((((((75,21),(24,(23,(25,(77,(26,((28,27),((((46,((74,72),(73,35))),((47,(48,(((45,44),43),((42,41),40)))),(((39,(38,37)),36),34))),(30,(((33,32),31),29))),(((53,(54,(55,(((59,(58,57)),56),(60,(((63,62),((65,64),(((69,68),((71,70),(67,66))),61))),(51,(52,50)))))))),49),(76,20)))))))))),19),17),16),(15,14)),(18,(22,13))),10)),8)),7),6),5),4),(2,3),1);
   tree tree_905 [p = 0.000, P = 0.023] = [&W 0.000025] ((((((9,(((12,11),((((((((75,21),(25,(24,(23,(77,((27,26),(28,((((73,(74,72)),35),(((46,((47,(48,((45,44),43))),((42,41),40))),((38,(39,(37,36))),34)),(30,(((33,32),31),29)))),(49,((((54,53),(55,((((59,58),57),56),(60,(((63,62),((65,64),(((69,68),(67,((71,70),66))),61))),(52,51)))))),(76,50)),20)))))))))),19),17),16),(15,14)),(18,(22,13))),10)),8)),7),6),5),4),(2,3),1);
   tree tree_906 [p = 0.000, P = 0.023] = [&W 0.000025] ((((((9,(((12,11),(((((((75,(21,(23,(24,(77,(25,(76,(26,(27,(((((47,(48,(((45,44),43),((42,41),40)))),(46,(((74,73),72),35))),((((39,38),37),36),34)),(30,(((33,32),31),29))),(49,(50,((54,53),(55,((52,51),(60,((63,(62,((65,64),(((69,68),(67,((71,70),66))),61)))),(58,((59,57),(56,(28,20))))))))))))))))))))),19),17),16),(15,14)),(18,(22,13))),10)),8)),7),6),5),4),(2,3),1);
   tree tree_907 [p = 0.000, P = 0.023] = [&W 0.000025] ((((((9,(((12,11),((((((((75,21),(24,(23,(77,(25,(76,(26,(27,((30,(((33,32),31),29)),(((46,(48,(47,(((45,44),43),((42,41),40))))),((73,(74,(72,35))),((38,(39,(37,36))),34))),(49,(54,(53,(55,(60,((63,(62,((65,64),(61,(69,(68,(71,(70,(66,(67,51)))))))))),((58,(57,(59,(52,50)))),(56,(28,20))))))))))))))))))),19),17),16),(15,14)),(18,(22,13))),10)),8)),7),6),5),4),(2,3),1);
   tree tree_908 [p = 0.000, P = 0.023] = [&W 0.000025] ((((((9,(((12,11),((((((((75,21),(23,((77,24),(25,(26,(76,(27,((((46,((74,(73,72)),35)),(((48,47),(((45,44),43),((42,41),40))),((39,(38,(37,36))),34))),(30,(((33,32),31),29))),(49,(50,((54,53),((55,28),((56,((59,57),(58,52))),((60,(63,(62,((65,64),(61,((69,68),((71,70),(67,(66,51))))))))),20)))))))))))))),19),17),16),(15,14)),(18,(22,13))),10)),8)),7),6),5),4),(2,3),1);
   tree tree_909 [p = 0.000, P = 0.023] = [&W 0.000025] ((((((9,(((12,11),((((((((25,24),(23,(77,(28,(26,(((30,(((33,32),31),29)),(((46,(47,(48,(((45,44),43),((42,41),40))))),(((37,(38,(39,36))),((74,73),(72,35))),34)),27)),(76,(49,(50,((54,(55,(53,(((63,62),((65,64),(((((71,70),(69,68)),67),66),61))),(60,((((59,58),57),56),(52,51))))))),20)))))))))),(75,(21,19))),17),16),(15,14)),((22,18),13)),10)),8)),7),6),5),4),(2,3),1);
   tree tree_910 [p = 0.000, P = 0.023] = [&W 0.000025] ((((((9,(((12,11),(((((((23,(24,(77,(76,(26,(27,(28,((((72,((74,73),35)),((46,(((48,47),((45,44),43)),((42,41),40))),((38,(39,(37,36))),34))),(30,(((33,32),31),29))),(((54,(53,(55,((((59,58),57),56),(((63,62),((65,64),(((69,68),(67,(71,(70,66)))),61))),(60,(52,51))))))),50),(49,20)))))))))),(((75,25),21),19)),17),16),(15,14)),(22,(18,13))),10)),8)),7),6),5),4),(2,3),1);
   tree tree_911 [p = 0.000, P = 0.023] = [&W 0.000025] ((((((9,(((12,11),(((((((23,(24,(25,(77,(76,(26,(27,((((72,(74,(73,35))),(((47,(48,46)),(((45,44),43),((42,41),40))),((38,(39,(37,36))),34))),(30,(((33,32),31),29))),(49,(54,(53,(55,(((63,62),((65,64),(61,((69,68),(71,(70,(66,(67,51)))))))),(60,(57,(58,((52,50),(59,(56,(28,20)))))))))))))))))))),((75,21),19)),17),16),(15,14)),(22,(18,13))),10)),8)),7),6),5),4),(2,3),1);
   tree tree_912 [p = 0.000, P = 0.023] = [&W 0.000025] ((((((9,(((12,11),(((((((75,(23,(24,(25,(77,(26,(27,(28,((((46,(47,(48,(((45,44),43),((42,41),40))))),((((74,73),72),35),((38,(39,(37,36))),34))),((((33,32),31),30),29)),(49,((53,(54,(55,(60,((((63,62),((65,64),((67,((69,68),(71,(70,66)))),61))),(57,((59,58),56))),(52,51)))))),((76,50),20)))))))))))),(21,19)),17),16),(15,14)),(22,(18,13))),10)),8)),7),6),5),4),(2,3),1);
   tree tree_913 [p = 0.000, P = 0.023] = [&W 0.000025] ((((((9,(((12,11),(((((((23,((77,24),(25,(76,(26,(27,((((72,((74,73),35)),((46,(((48,47),((45,44),43)),((42,41),40))),((38,(39,(37,36))),34))),(((33,32),31),(30,29))),(49,(50,((54,53),(55,((60,((63,62),((((69,68),((71,70),(67,66))),61),((65,64),(52,51))))),((59,(58,57)),(56,(28,20))))))))))))))),(75,(21,19))),17),16),(15,14)),(22,(18,13))),10)),8)),7),6),5),4),(2,3),1);
   tree tree_914 [p = 0.000, P = 0.023] = [&W 0.000025] ((((((9,(((12,11),(((((((23,(24,(77,((((76,(((54,53),(55,(60,(((58,57),(59,56)),(((63,62),((65,64),(((69,68),((71,70),(67,66))),61))),(52,51)))))),50)),49),((30,(((33,32),31),29)),((((48,(47,(((45,44),43),((42,41),40)))),(46,(((74,73),72),35))),((38,(39,(37,36))),34)),27))),(28,(26,20)))))),(25,(75,(21,19)))),17),16),(15,14)),(22,(18,13))),10)),8)),7),6),5),4),(2,3),1);
   tree tree_915 [p = 0.000, P = 0.023] = [&W 0.000025] ((((((9,(((12,11),((((((((75,25),(23,(24,(77,(26,(28,(((30,(((33,32),31),29)),(((73,(74,72)),35),((46,((48,47),(((45,44),43),((42,41),40)))),(34,((38,(39,(37,36))),27))))),(49,((76,((54,53),(55,((60,((59,(58,57)),56)),(((63,62),((65,64),(((69,68),((71,70),(67,66))),61))),((52,51),50)))))),20))))))))),(21,19)),17),16),(15,14)),(22,(18,13))),10)),8)),7),6),5),4),(2,3),1);
   tree tree_916 [p = 0.000, P = 0.023] = [&W 0.000025] ((((((9,(((12,11),((((((((24,23),(77,(25,(26,((28,27),(((((46,((48,(47,((45,44),43))),((42,41),40))),((74,73),(72,35))),(((39,38),(37,36)),34)),(30,(((33,32),31),29))),(49,((76,50),((54,53),(55,(((60,(((59,58),57),56)),(((63,62),((65,64),(((69,68),(71,(70,(67,66)))),61))),(52,51))),20))))))))))),(75,(21,19))),17),16),(15,14)),((22,18),13)),10)),8)),7),6),5),4),(2,3),1);
   tree tree_917 [p = 0.000, P = 0.023] = [&W 0.000025] ((((((9,(((12,11),(((((((23,((25,(26,24)),(77,(28,(((30,(((33,32),31),29)),(((74,73),(72,35)),((46,((47,(48,((45,44),43))),((42,41),40))),(((38,(39,(37,36))),34),27)))),(49,(76,(50,(((54,53),(55,(60,((((63,62),((65,64),((68,(69,((71,70),(67,66)))),61))),(((59,58),57),56)),(52,51))))),20))))))))),(75,(21,19))),17),16),(15,14)),(22,(18,13))),10)),8)),7),6),5),4),(2,3),1);
   tree tree_918 [p = 0.000, P = 0.023] = [&W 0.000025] ((((((9,(((12,11),((((((((75,21),((24,23),(25,(77,(76,(26,(27,(((46,((47,((48,((45,44),43)),((42,41),40))),((72,((74,73),35)),(((39,38),(37,36)),34)))),(30,(((33,32),31),29))),(49,((50,(53,(54,(55,(60,((((59,58),(57,56)),((62,(63,((65,64),(((69,68),((71,70),(67,66))),61)))),(52,51))),28)))))),20)))))))))),19),17),16),(15,14)),(18,(22,13))),10)),8)),7),6),5),4),(2,3),1);
   tree tree_919 [p = 0.000, P = 0.023] = [&W 0.000025] ((((((9,(((12,11),(((((((21,(75,(25,(24,(23,(77,((76,26),(27,(((74,((73,72),35)),((46,(47,(((45,44),43),(48,((42,41),40))))),((38,(39,(37,36))),34))),((30,(((33,32),31),29)),(49,((50,((54,53),(55,((57,((59,58),56)),((52,51),(60,(63,(62,(((65,64),(((((71,70),69),68),(67,66)),61)),28))))))))),20)))))))))))),19),17),16),(15,14)),(22,(18,13))),10)),8)),7),6),5),4),(2,3),1);
   tree tree_920 [p = 0.000, P = 0.023] = [&W 0.000025] ((((((9,(((12,11),((((((((75,21),(25,(24,(23,(77,(28,(26,(27,((((46,(((48,47),((45,44),43)),((42,41),40))),(((38,(39,37)),36),34)),((((74,73),72),35),((((33,32),31),30),29))),(49,((76,50),(((54,53),(55,((((59,58),57),56),(60,((62,(63,((65,64),(((69,68),(67,((71,70),66))),61)))),(52,51)))))),20)))))))))))),19),17),16),(15,14)),(22,(18,13))),10)),8)),7),6),5),4),(2,3),1);
   tree tree_921 [p = 0.000, P = 0.023] = [&W 0.000025] ((((((9,(((12,11),((((((((75,21),(23,(24,(77,((76,25),(26,((28,(((53,(54,(55,((57,(58,(59,56))),((62,(63,((65,64),(((69,68),((71,70),(67,66))),61)))),(60,((52,51),50))))))),49),((30,(((33,32),31),29)),((74,(73,(72,35))),((((48,(47,46)),((45,44),43)),((42,41),40)),((((39,38),(37,36)),34),27)))))),20))))))),19),17),16),(15,14)),(22,(18,13))),10)),8)),7),6),5),4),(2,3),1);
   tree tree_922 [p = 0.000, P = 0.023] = [&W 0.000025] ((((((9,(((12,11),((((((((75,21),(24,(23,(77,(25,(76,(26,(((((39,(38,(37,36))),34),((46,(47,(48,(((45,44),43),((42,41),40))))),(((73,72),(74,35)),(30,(((33,32),31),29))))),27),(49,(28,((((54,53),(55,(((59,(58,57)),56),(60,(((63,62),((65,64),(((69,68),(71,(70,(67,66)))),61))),(52,51)))))),50),20))))))))))),19),17),16),(15,14)),(22,(18,13))),10)),8)),7),6),5),4),(2,3),1);
   tree tree_923 [p = 0.000, P = 0.023] = [&W 0.000025] ((((((9,(((12,11),(((((((((75,25),21),(23,((77,24),(26,((76,(28,(49,((((54,53),(55,((((59,58),57),56),(60,(((63,62),((65,64),(((69,68),((71,70),(67,66))),61))),(52,51)))))),50),(((((33,32),31),30),29),((73,((74,72),35)),((((47,(48,46)),(((45,44),43),((42,41),40))),(((39,38),(37,36)),34)),27))))))),20))))),19),17),16),(15,14)),(22,(18,13))),10)),8)),7),6),5),4),(2,3),1);
   tree tree_924 [p = 0.000, P = 0.023] = [&W 0.000025] ((((((9,(((12,11),(((((((75,21),((24,(23,(77,(25,(26,(28,(27,(((47,(46,(((45,44),43),(48,((42,41),40))))),((38,(39,(37,36))),34)),((74,((73,72),35)),((30,(((33,32),31),29)),((76,49),(50,((55,((54,53),(60,(((57,(58,(59,56))),52),(62,(63,((65,64),(61,(69,(67,(68,(66,(70,(71,51)))))))))))))),20))))))))))))),19)),17),16),(15,14)),(18,(22,13))),10)),8)),7),6),5),4),(2,3),1);
   tree tree_925 [p = 0.000, P = 0.023] = [&W 0.000025] ((((((9,(((12,11),(((22,(((((75,21),(((25,24),(23,(77,(76,(26,(27,(((46,(47,(48,(((45,44),43),(((42,41),40),((74,72),(73,35))))))),((38,(39,(37,36))),34)),((30,(((33,32),31),29)),(49,(50,((54,((55,53),(60,((((59,58),57),56),((52,51),((63,62),((65,64),((66,61),(((71,70),(69,68)),(67,28)))))))))),20))))))))))),19)),17),16),(15,14))),(18,13)),10)),8)),7),6),5),4),(2,3),1);
   tree tree_926 [p = 0.000, P = 0.023] = [&W 0.000025] ((((((9,(((12,11),((((((21,(75,((26,(23,(24,(77,((76,25),(27,((30,(((33,32),31),29)),(((72,((74,73),35)),((46,((48,((45,44),43)),(47,((42,41),40)))),((37,((39,38),36)),34))),(49,((50,((54,53),(55,(((63,(62,((65,64),((68,(69,((71,70),(67,66)))),61)))),(60,(52,51))),((((59,58),57),56),28))))),20)))))))))),19))),17),16),(15,14)),(18,(22,13))),10)),8)),7),6),5),4),(2,3),1);
[truncated: 16,832,616 more chars]
