# Supplementary material for: Relict duck-billed dinosaurs survived into the last age of the dinosaurs in subantarctic Chile
Source: Sci Adv. 2023 Jun 16;9(24):eadg2456. doi: 10.1126/sciadv.adg2456 (PMC10275600; doi:10.1126/sciadv.adg2456)
Supplement: Supplementary file 2 — Data files S1 to S8 [file sciadv.adg2456_data_files_s1_to_s8.zip › adg2456_Data_file_S7.trprobs]

#NEXUS
[ID: 5629305126]
[This file contains the trees that were found during the MCMC
search, sorted by posterior probability. "p" indicates the
posterior probability of the tree whereas "P" indicates the
cumulative posterior probability.]

begin trees;
   translate
    1 Ouranosaurus_nigeriensis,
    2 Iguanodon_bernissartensis,
    3 Mantellisaurus_atherfieldensis,
    4 Jinzhousaurus_yangi,
    5 Equijubus_normani,
    6 Sirindhorna_khoratensis,
    7 Xuwulong_yueluni,
    8 Probactrosaurus_gobiensis,
    9 Zuoyunlong_huangi,
   10 Yunganglong_datongensis,
   11 Eolambia_caroljonesa,
   12 Protohadros_byrdi,
   13 Jintasaurus_meniscus,
   14 Levnesovia_transoxiana,
   15 Tanius_sinensis,
   16 Bactrosaurus_johnsoni,
   17 Gilmoreosaurus_mongoliensis,
   18 Claosaurus_agilis,
   19 Nanningosaurus_dashiensis,
   20 Adynomosaurus_arcanus,
   21 Telmatosaurus_transsylvanicus,
   22 Tethyshadros_insularis,
   23 Eotrachodon_orientalis,
   24 Zhanghenglong_yangchengensis,
   25 Plesiohadros_djadokhtaensis,
   26 Lophorhothon_atopus,
   27 Hadrosaurus_foulkii,
   28 Yamatosaurus_izanagii,
   29 Acristavus_gagslarsoni,
   30 Wulagasaurus_dongi,
   31 Maiasaura_peeblesorum,
   32 Brachylophosaurus_canadensis,
   33 Probrachylophosaurus_bergei,
   34 Kritosaurus_navajovius,
   35 Huallasaurus_australis,
   36 Gryposaurus_latidens,
   37 Rhinorex_condrupus,
   38 Gryposaurus_monumentensis,
   39 Gryposaurus_notabilis,
   40 Prosaurolophus_maximus,
   41 Saurolophus_angustirostris,
   42 Saurolophus_osborni,
   43 Shantungosaurus_giganteus,
   44 Edmontosaurus_annectens,
   45 Edmontosaurus_regalis,
   46 Kamuysaurus_japonicus,
   47 Kerberosaurus_manakini,
   48 Laiyangosaurus_youngi,
   49 Aralosaurus_tuberiferus,
   50 Canardia_garonnensis,
   51 Nipponosaurus_sachalinensis,
   52 Blasisaurus_canudoi,
   53 Pararhabdodon_isonensis,
   54 Tsintaosaurus_spinorhinus,
   55 Jaxartosaurus_aralensis,
   56 Parasaurolophus_cyrtocristatus,
   57 Parasaurolophus_walkeri,
   58 Charonosaurus_jiayinensis,
   59 Parasaurolophus_tubicen,
   60 Arenysaurus_ardevoli,
   61 Olorotitan_arharensis,
   62 Amurosaurus_riabinini,
   63 Sahaliyania_elunchunorum,
   64 Lambeosaurus_lambei,
   65 Lambeosaurus_magnicristatus,
   66 Magnapaulia_laticaudus,
   67 Velafrons_coahuilensis,
   68 Corythosaurus_casuarius,
   69 Corythosaurus_intermedius,
   70 Hypacrosaurus_altispinus,
   71 Hypacrosaurus_stebingeri,
   72 Kelumapusaura_machi,
   73 Bonapartesaurus_rionegrensis,
   74 Secernosaurus_koerneri,
   75 Gobihadros_mongoliensis,
   76 Huehuecanauhtlus_tiquichensis,
   77 Gonkoken_nanoi;
   tree tree_1 [p = 0.000, P = 0.000] = [&W 0.000050] (1,(((((13,((((12,11),((((22,(75,21)),((24,((76,(77,26)),(((((48,(47,46)),((45,44),43)),((42,41),40)),((((38,(39,37)),36),((((74,73),72),35),34)),(((((33,32),31),30),29),27))),(49,(55,(((54,53),51),((((63,62),((65,64),((69,68),(66,((71,70),(67,61)))))),60),((57,((58,52),50)),(59,(56,(28,20))))))))))),((23,(25,19)),18))),((16,(17,15)),14)),10)),(9,8)),7)),6),5),4),(3,2)));
   tree tree_2 [p = 0.000, P = 0.000] = [&W 0.000025] (1,((((((((((((75,(22,21)),(24,((26,(((((((48,(47,46)),((45,44),43)),((42,41),40)),((74,(73,72)),35)),(((33,32),31),(30,29))),((((39,38),(37,36)),34),27)),(49,((55,(54,53)),(((((66,(65,64)),(((71,70),68),(69,(67,61)))),((63,62),60)),51),(57,(((59,58),52),(56,(50,(28,20)))))))))),((76,(77,25)),(23,18))))),((16,((19,17),15)),14)),13),(12,(11,10))),9),8),7),6),5),4),(3,2)));
   tree tree_3 [p = 0.000, P = 0.000] = [&W 0.000025] (1,((((((((13,(((((17,16),15),(((75,((23,((77,25),((26,24),(76,(((((38,(39,37)),36),34),(((((48,(47,46)),((45,44),43)),((42,41),40)),(73,(74,(72,35)))),(((((33,32),31),30),29),27))),(49,((54,53),(55,((51,(57,(56,(59,((58,52),50))))),((((66,(65,64)),(68,(69,((71,70),(67,61))))),((63,62),60)),(28,20))))))))))),(21,19))),(22,18)),14)),12),(11,10))),9),8),7),6),5),4),(3,2)));
   tree tree_4 [p = 0.000, P = 0.000] = [&W 0.000025] (1,((((((((((((75,((24,((77,25),23)),((76,26),(((((33,32),31),(30,29)),((((((45,44),43),((48,47),((42,41),40))),(46,(((74,73),72),35))),(((38,(39,37)),36),34)),27)),(49,((54,53),(55,(((((65,64),((69,68),((71,70),(67,(66,61))))),((63,62),60)),(51,(52,50))),(57,((59,58),(28,(56,20)))))))))))),(21,19)),((22,18),((16,(17,15)),14))),13),(12,(11,10))),9),8),7),6),5),4),(3,2)));
   tree tree_5 [p = 0.000, P = 0.000] = [&W 0.000025] (1,((((((((((((23,(24,(((77,76),26),(49,(((((((48,(47,46)),((45,44),43)),((42,41),40)),((((39,38),37),36),(((74,72),(73,35)),34))),(((33,32),31),(30,29))),27),((55,((56,(57,(59,(58,52)))),(51,(60,((63,62),((65,64),((69,(61,(68,50))),(((71,70),(67,66)),28)))))))),(54,(53,20)))))))),((75,21),(25,19))),((22,18),((16,(17,15)),14))),13),(12,(11,10))),9),8),7),6),5),4),(3,2)));
   tree tree_6 [p = 0.000, P = 0.000] = [&W 0.000025] (1,((((((((((((75,(25,21)),((76,23),(24,((77,(27,26)),(((((((48,(45,44)),43),(47,((42,41),40))),(46,(((74,73),72),35))),((((39,38),37),36),34)),(30,(((33,32),31),29))),(49,((54,53),(55,(60,((66,(((63,62),((65,64),((71,70),((69,68),(67,61))))),51)),((59,(58,52)),((57,50),(56,(28,20)))))))))))))),((((19,17),16),15),((22,18),14))),13),(12,(11,10))),9),8),7),6),5),4),(3,2)));
   tree tree_7 [p = 0.000, P = 0.000] = [&W 0.000025] (1,((((((((((((17,16),15),((((24,23),((77,25),((76,26),((((((33,32),31),30),29),(((46,(((48,47),((45,44),43)),((42,41),40))),((((39,38),37),36),((74,(73,(72,35))),34))),27)),(49,((54,53),(55,((((66,60),51),((63,62),((65,64),((67,61),(69,(68,(71,(70,50)))))))),((((59,58),57),52),(56,(28,20))))))))))),(75,(21,19))),((22,18),14))),13),(12,(11,10))),9),8),7),6),5),4),(3,2)));
   tree tree_8 [p = 0.000, P = 0.000] = [&W 0.000025] (1,((((((((((((17,16),15),(((23,((76,(26,(77,25))),(24,(((((73,(74,72)),35),(30,(((33,32),31),29))),(((((48,47),46),((45,44),43)),((42,41),40)),((((39,38),37),36),(34,27)))),(((55,(54,53)),(((59,(58,57)),56),((((63,62),((66,(65,64)),((((71,70),69),68),(67,61)))),60),(51,(52,50))))),(49,(28,20))))))),((75,21),19)),((22,18),14))),13),(12,(11,10))),9),8),7),6),5),4),(3,2)));
   tree tree_9 [p = 0.000, P = 0.000] = [&W 0.000025] (1,(((((((((((((23,((77,25),(76,((26,24),(((30,(((33,32),31),29)),((((73,(74,72)),35),((((48,(47,46)),((45,44),43)),((42,41),40)),((((39,38),37),36),34))),27)),(49,((54,53),(55,((51,(52,50)),((((63,62),((65,64),(69,(68,((((71,70),67),66),61))))),60),(57,((59,58),(56,(28,20)))))))))))))),(75,(21,19))),((17,16),15)),((22,18),14)),13),(12,(11,10))),9),8),7),6),5),4),(3,2)));
   tree tree_10 [p = 0.000, P = 0.000] = [&W 0.000025] (1,(((((((((((((((77,24),((26,25),23)),(76,((((((38,(39,37)),36),(((74,73),(72,35)),34)),((((33,32),31),30),29)),((((47,(48,46)),((45,44),43)),((42,41),40)),27)),(49,((54,53),(55,((((63,62),(((65,64),((69,(68,(((71,70),67),66))),61)),60)),(51,(52,50))),(57,(58,(59,(56,(28,20)))))))))))),(21,(75,19))),((17,16),15)),((22,18),14)),13),(12,(11,10))),9),8),7),6),5),4),(3,2)));
   tree tree_11 [p = 0.000, P = 0.000] = [&W 0.000025] (1,((((((((13,((((22,18),((((((77,25),24),(75,21)),(23,(26,(((((73,(74,72)),35),(((33,32),31),(30,29))),(((((39,38),37),36),34),(((((48,47),46),((45,44),43)),((42,41),40)),27))),((76,49),((54,53),(55,(((((65,64),(((69,68),(71,(70,66))),(67,61))),((63,62),60)),(52,51)),(((59,57),(58,50)),(56,(28,20))))))))))),19),(((17,16),15),14))),12),(11,10))),9),8),7),6),5),4),(3,2)));
   tree tree_12 [p = 0.000, P = 0.000] = [&W 0.000025] (1,((((((((13,(12,(11,((((((75,(25,21)),(23,((26,(77,24)),(((30,(((33,32),31),29)),((36,(((39,38),37),34)),((((47,(48,46)),((45,44),43)),(((42,41),40),(74,(73,(72,35))))),27))),((76,49),((54,53),(55,(((((65,64),(66,(((69,68),67),((71,70),61)))),((63,62),60)),(51,(52,50))),(((59,58),57),(56,(28,20))))))))))),19),(22,18)),(((17,16),15),14)),10)))),9),8),7),6),5),4),(3,2)));
   tree tree_13 [p = 0.000, P = 0.000] = [&W 0.000025] (1,((((((((13,(12,(11,(((22,(((75,(25,21)),(23,(((77,26),(76,24)),(((((33,32),31),(30,29)),((36,((38,37),(39,34))),((((48,(47,46)),((45,44),43)),(((42,41),40),(73,(72,(74,35))))),27))),(49,((54,53),(55,(((((65,64),((69,68),(67,(((71,70),66),61)))),((63,62),60)),(51,(52,50))),(((59,58),57),(56,(28,20))))))))))),(19,18))),(((17,16),15),14)),10)))),9),8),7),6),5),4),(3,2)));
   tree tree_14 [p = 0.000, P = 0.000] = [&W 0.000025] (1,((((((((13,(12,(11,((((22,21),((75,(((77,25),(24,23)),((76,26),(((54,53),(55,((((63,62),((66,(65,64)),(68,(69,((71,70),(67,61)))))),(60,(52,51))),(((59,58),57),(56,50))))),((((46,((48,47),(((45,44),43),((42,41),40)))),((72,((74,73),35)),(36,(((39,38),37),34)))),(30,(29,(((33,32),31),27)))),(49,(28,20))))))),18)),((((19,17),16),15),14)),10)))),9),8),7),6),5),4),(3,2)));
   tree tree_15 [p = 0.000, P = 0.000] = [&W 0.000025] (1,((((((((13,(12,(11,(((((22,((75,(25,21)),(23,((77,(76,(26,24))),((((((33,32),31),30),29),((36,(37,((39,38),34))),(((((48,47),46),((45,44),43)),((42,41),40)),((73,((74,72),35)),27)))),(49,((54,53),(55,(((((66,(65,64)),(67,(((71,70),69),(68,61)))),((63,62),60)),(51,(52,50))),(((59,58),57),(56,(28,20)))))))))))),19),18),(((17,16),15),14)),10)))),9),8),7),6),5),4),(3,2)));
   tree tree_16 [p = 0.000, P = 0.000] = [&W 0.000025] (1,((((((((13,(12,(11,((((23,((76,(77,(26,24))),(((((((((48,47),46),((45,44),43)),((42,41),40)),((74,73),(72,35))),((37,((39,38),36)),34)),(((33,32),31),(30,29))),27),(49,((54,53),(55,(((52,51),(((65,64),(((69,68),(67,((71,70),66))),61)),((63,62),(60,50)))),(((59,58),57),(56,(28,20)))))))))),((75,(25,21)),19)),((22,18),(((17,16),15),14))),10)))),9),8),7),6),5),4),(3,2)));
   tree tree_17 [p = 0.000, P = 0.000] = [&W 0.000025] (1,((((((((13,(12,(11,(((((((77,25),24),23),((76,26),(49,((((74,((73,72),35)),(((48,(47,46)),(((45,44),43),((42,41),40))),((((39,38),37),36),34))),(((33,32),(31,30)),(29,27))),(((54,53),51),(55,((((65,64),(((69,68),(67,(70,(71,66)))),61)),((63,62),60)),((59,(57,(58,52))),(50,(56,(28,20))))))))))),(75,(21,19))),(((22,18),((17,16),15)),14)),10)))),9),8),7),6),5),4),(3,2)));
   tree tree_18 [p = 0.000, P = 0.000] = [&W 0.000025] (1,(((((((((((16,(17,15)),((((75,21),(((77,25),24),((76,23),((27,26),((49,(((((((48,47),46),((45,44),43)),((42,41),40)),(((74,73),72),35)),((38,(39,37)),(36,34))),((((33,32),31),30),29))),((54,53),(55,((51,(52,50)),((((65,64),((69,68),((67,((71,70),66)),61))),((63,62),60)),((58,57),(59,(56,(28,20))))))))))))),(19,(22,18))),14)),13),(12,(11,10))),9),8),7),6),5),4),(3,2)));
   tree tree_19 [p = 0.000, P = 0.000] = [&W 0.000025] (1,((((((((13,(12,(11,((18,(((((77,26),23),(24,((76,25),((((((47,46),((45,44),43)),(48,((42,41),40))),((((33,32),31),30),29)),(((72,((74,73),35)),34),((((39,38),37),36),27))),(49,((54,53),(55,(((((63,62),((65,64),(66,(69,(68,((71,70),(67,61))))))),60),(51,(52,50))),(((59,58),57),(56,(28,20))))))))))),(21,(75,19))),(22,((17,(16,15)),14)))),10)))),9),8),7),6),5),4),(3,2)));
   tree tree_20 [p = 0.000, P = 0.001] = [&W 0.000025] (1,((((((((13,(12,(11,((((75,21),((((76,26),(((77,25),24),23)),((((((48,(47,46)),((45,44),43)),((42,41),40)),((((39,38),37),36),(((74,73),(72,35)),34))),(((33,32),31),((30,29),27))),(49,(((54,53),51),(55,((61,(((65,64),((63,62),60)),((69,68),((67,66),(71,(70,50)))))),((57,((59,58),52)),(56,(28,20))))))))),19)),((22,18),((17,(16,15)),14))),10)))),9),8),7),6),5),4),(3,2)));
   tree tree_21 [p = 0.000, P = 0.001] = [&W 0.000025] (1,((((((((((((75,(((24,((77,25),23)),((76,26),((((((45,44),43),((48,47),((42,41),40))),(46,((74,73),(72,35)))),(((((39,38),37),36),34),((((33,32),31),(30,29)),27))),(49,(((54,53),51),(55,((((68,(69,(((71,70),67),66))),61),((65,64),((63,62),60))),((57,(59,(58,(52,50)))),(56,(28,20)))))))))),(21,19))),(22,18)),(((17,16),15),14)),13),(12,(11,10))),9),8),7),6),5),4),(3,2)));
   tree tree_22 [p = 0.000, P = 0.001] = [&W 0.000025] (1,((((((((((((((24,((77,25),23)),((76,26),(((((48,47),(((45,44),43),((42,41),40))),(46,((73,72),(74,35)))),(((((39,38),37),36),34),((((33,32),31),(30,29)),27))),(49,(51,((54,53),(55,((((65,64),((68,(69,(((71,70),67),66))),61)),((63,62),60)),((57,(59,(58,(52,50)))),(56,(28,20))))))))))),(75,(21,19))),(22,18)),(((17,16),15),14)),13),(12,(11,10))),9),8),7),6),5),4),(3,2)));
   tree tree_23 [p = 0.000, P = 0.001] = [&W 0.000025] (1,((((((((((((((24,23),((77,25),((76,26),((49,((((46,((48,47),(((45,44),43),((42,41),40)))),(((39,(38,37)),36),((74,(73,(72,35))),34))),(((33,32),31),(30,29))),27)),(55,((54,53),((((66,60),51),((63,62),((65,64),((67,61),(68,(69,(71,(70,50)))))))),((((59,58),57),52),(56,(28,20)))))))))),(75,(21,19))),(22,18)),(((17,16),15),14)),13),(12,(11,10))),9),8),7),6),5),4),(3,2)));
   tree tree_24 [p = 0.000, P = 0.001] = [&W 0.000025] (1,((((((((((((((24,((77,25),23)),((76,26),((((((39,38),37),36),34),(((((45,44),43),((48,47),((42,41),40))),(46,(72,((74,73),35)))),((30,(((33,32),31),29)),27))),(49,((53,(54,51)),(55,((((65,64),((68,(69,(((71,70),67),66))),61)),(62,(63,60))),((57,(59,(58,(52,50)))),(56,(28,20)))))))))),(75,(21,19))),(22,18)),(((17,16),15),14)),13),(12,(11,10))),9),8),7),6),5),4),(3,2)));
   tree tree_25 [p = 0.000, P = 0.001] = [&W 0.000025] (1,((((((((((((((24,((77,25),23)),((76,26),((((((48,47),(((45,44),43),((42,41),40))),(46,(((74,73),72),35))),(((39,(38,37)),36),34)),((((33,32),31),(30,29)),27)),(49,(((54,53),51),(55,((((65,64),((68,(69,(((71,70),67),66))),61)),((63,62),60)),((57,(59,(58,52))),(56,(28,(50,20))))))))))),(75,(21,19))),(22,18)),(((17,16),15),14)),13),(12,(11,10))),9),8),7),6),5),4),(3,2)));
   tree tree_26 [p = 0.000, P = 0.001] = [&W 0.000025] (1,(((((((((((((24,(((77,25),23),((76,26),((((((48,47),(((45,44),43),((42,41),40))),(46,(((74,73),72),35))),((((39,38),37),36),34)),((((33,32),31),(30,29)),27)),(49,((54,53),(51,(55,((((65,64),((68,(69,(((71,70),67),66))),61)),(62,(63,60))),(57,((59,(58,52)),(56,(28,(50,20)))))))))))))),(75,(21,19))),(22,18)),(((17,16),15),14)),13),(12,(11,10))),9),8),7),6),5),4),(3,2)));
   tree tree_27 [p = 0.000, P = 0.001] = [&W 0.000025] (1,((((((((((((((77,25),((24,23),((76,26),(((((48,(47,46)),(((45,44),43),((42,41),40))),((((39,38),37),36),(((73,(74,72)),35),34))),((((33,32),31),(30,29)),27)),(49,((54,53),(55,((51,(((63,62),60),((66,(65,64)),((((71,70),(69,68)),(67,61)),50)))),((57,(59,(58,52))),(56,(28,20))))))))))),((75,21),19)),(22,18)),(((17,16),15),14)),13),(12,(11,10))),9),8),7),6),5),4),(3,2)));
   tree tree_28 [p = 0.000, P = 0.001] = [&W 0.000025] (1,(((((((((((22,((75,((24,21),((76,(26,(77,25))),((((((48,(47,46)),((45,44),43)),((42,41),40)),((73,((74,72),35)),((((39,38),37),36),34))),((((33,32),31),(30,29)),27)),(((54,53),(55,((57,((59,58),56)),((((63,62),((65,64),((71,70),(69,(68,(66,(67,61))))))),60),(51,(52,50)))))),(49,(28,20))))))),(23,(19,18)))),(((17,16),15),14)),13),(12,(11,10))),9),8),7),6),5),4),(3,2)));
   tree tree_29 [p = 0.000, P = 0.001] = [&W 0.000025] (1,(((((((((((((((77,25),24),(23,((76,26),((((((((45,44),43),((48,47),((42,41),40))),(46,(73,(72,(74,35))))),(((38,(39,37)),36),34)),(((33,32),31),(30,29))),27),(49,(((54,53),51),(55,((((65,64),((68,(69,(((71,70),67),66))),61)),(63,(62,60))),(57,(((59,58),(52,50)),(56,(28,20)))))))))))),(75,(21,19))),(22,18)),(((17,16),15),14)),13),(12,(11,10))),9),8),7),6),5),4),(3,2)));
   tree tree_30 [p = 0.000, P = 0.001] = [&W 0.000025] (1,((((((((((((75,(22,21)),(((26,24),((((72,((74,73),35)),(30,(((33,32),31),29))),((((48,(47,46)),((45,44),43)),((42,41),40)),((((39,38),37),36),(34,27)))),(49,((54,53),(55,(((((66,(65,64)),((71,70),(68,(69,(67,61))))),((63,62),60)),51),((59,57),((58,52),(56,(50,(28,20))))))))))),(23,(76,((77,25),18))))),((((19,17),16),15),14)),13),(12,(11,10))),9),8),7),6),5),4),(3,2)));
   tree tree_31 [p = 0.000, P = 0.001] = [&W 0.000025] (1,((((((((((((75,(22,21)),((((76,25),24),(26,((((((((48,47),46),((45,44),43)),((42,41),40)),(72,((74,73),35))),((((39,38),37),36),34)),((30,(((33,32),31),29)),27)),(49,((54,53),(55,(((((65,64),(68,(69,(66,((71,70),(67,61)))))),((63,62),60)),51),(57,(((59,58),52),(56,(50,(28,20)))))))))))),((77,23),18))),(((17,16),(19,15)),14)),13),(12,(11,10))),9),8),7),6),5),4),(3,2)));
   tree tree_32 [p = 0.000, P = 0.001] = [&W 0.000025] (1,(((((((((((((77,23),(24,((26,(76,25)),(27,((((46,(((48,47),((45,44),43)),(((42,41),40),((74,73),(72,35))))),((((39,38),37),36),34)),((((33,32),31),30),29)),(49,(55,((54,53),((51,(60,((63,62),((65,64),((((71,70),66),(68,(69,(67,61)))),28))))),((57,(59,(58,52))),(56,(50,20)))))))))))),(75,(21,19))),(((17,16),15),((22,18),14))),13),(12,(11,10))),9),8),7),6),5),4),(3,2)));
   tree tree_33 [p = 0.000, P = 0.001] = [&W 0.000025] (1,(((((((((((22,18),(((23,(((77,25),24),((76,26),((((46,(((48,47),(((45,44),43),((42,41),40))),((74,73),(72,35)))),((((39,38),37),36),34)),((((33,32),31),(30,29)),27)),(49,((54,53),(51,(55,((((65,64),((68,(69,(((71,70),67),66))),61)),(63,(62,60))),((57,((59,58),(52,50))),(56,(28,20)))))))))))),(75,(21,19))),(((17,16),15),14))),13),(12,(11,10))),9),8),7),6),5),4),(3,2)));
   tree tree_34 [p = 0.000, P = 0.001] = [&W 0.000025] (1,((((((((((((75,(22,21)),((24,(26,(((((((48,47),46),((45,44),43)),((42,41),40)),(((39,38),(37,36)),34)),((((74,73),72),35),((((33,32),31),(30,29)),27))),(49,((55,(54,53)),(((((65,64),(68,(((71,70),66),(69,(67,61))))),((63,62),60)),51),(57,((58,(59,52)),(56,(50,(28,20))))))))))),(23,((77,(76,25)),18)))),(((17,16),(19,15)),14)),13),(12,(11,10))),9),8),7),6),5),4),(3,2)));
   tree tree_35 [p = 0.000, P = 0.001] = [&W 0.000025] (1,(((((((((((22,(19,((75,(21,(((26,(77,25)),(76,24)),(((((46,((48,47),((45,44),43))),((42,41),40)),((72,((74,73),35)),((((39,38),37),36),34))),(((((33,32),31),30),29),27)),(((54,53),(55,((((59,58),57),56),(((63,62),((65,64),(68,(69,((71,70),(66,(67,61))))))),(60,(51,(52,50))))))),(49,(28,20))))))),(23,18)))),(((17,16),15),14)),13),(12,(11,10))),9),8),7),6),5),4),(3,2)));
   tree tree_36 [p = 0.000, P = 0.001] = [&W 0.000025] (1,((((((((((((75,(((25,23),((77,24),((76,26),((((((39,38),37),36),34),((46,((((45,44),43),((48,47),((42,41),40))),(((74,73),72),35))),((((33,32),31),(30,29)),27))),(49,((54,53),(55,(51,((((65,64),((69,68),(((71,(70,67)),66),61))),(63,(62,60))),(57,((59,(58,52)),(56,(28,(50,20)))))))))))))),(21,19))),(22,18)),(((17,16),15),14)),13),(12,(11,10))),9),8),7),6),5),4),(3,2)));
   tree tree_37 [p = 0.000, P = 0.001] = [&W 0.000025] (1,(((((((((((((23,(24,(((77,26),25),(76,(((((33,32),31),(30,29)),(((((39,38),37),36),((((74,73),72),35),34)),((((45,44),43),(48,((47,46),((42,41),40)))),27))),(49,((54,53),(55,(((((65,64),((68,(69,((71,(70,67)),66))),61)),((63,62),60)),(51,(52,50))),(58,(59,(57,(56,(28,20)))))))))))))),((75,21),19)),(22,18)),(((17,16),15),14)),13),(12,(11,10))),9),8),7),6),5),4),(3,2)));
   tree tree_38 [p = 0.000, P = 0.001] = [&W 0.000025] (1,((((((((((22,((19,((75,(21,((76,((26,(77,25)),24)),(((((((47,46),(48,((45,44),43))),((42,41),40)),(72,((74,73),35))),(((((39,38),37),36),34),(30,(((33,32),31),29)))),27),(((54,53),(55,((((63,62),((65,64),(68,(69,((71,70),(66,(67,61))))))),(((59,58),57),56)),(60,(51,(52,50)))))),(49,(28,20))))))),(23,18))),(((17,16),15),14))),13),(12,(11,10))),9),8),7),6),5),4),(3,2)));
   tree tree_39 [p = 0.000, P = 0.001] = [&W 0.000025] (1,(((((((((((((((77,26),(76,24)),((((((33,32),31),30),29),((((((48,47),((45,44),43)),((42,41),40)),(46,((74,73),(72,35)))),(((39,(38,37)),36),34)),27)),(49,((54,53),(55,((((63,62),60),(((65,64),((69,68),(((71,70),(67,66)),61))),(52,51))),(((59,58),57),(50,(56,(28,20)))))))))),((75,25),(21,19))),(23,18)),(((17,16),15),(22,14))),13),(12,(11,10))),9),8),7),6),5),4),(3,2)));
   tree tree_40 [p = 0.000, P = 0.001] = [&W 0.000025] (1,(((((((((((75,(25,(21,19))),(((26,24),((77,76),((((((33,32),31),30),29),((((((48,47),46),((45,44),43)),((42,41),40)),((((39,38),37),36),((73,((74,72),35)),34))),27)),(49,((54,53),(55,((((59,58),57),(56,28)),((51,(52,50)),(60,((((69,68),(((71,70),67),66)),61),((65,64),((63,62),20)))))))))))),(23,18))),((22,((17,16),15)),14)),13),((12,(11,10)),9)),8),7),6),5),4),(3,2)));
   tree tree_41 [p = 0.000, P = 0.001] = [&W 0.000025] (1,(((((((13,((((22,18),(((17,16),15),((((24,23),(77,(26,(76,(((((33,32),31),(30,29)),(((((48,(47,46)),((45,44),43)),((42,41),40)),(((74,73),(72,35)),(((39,(38,37)),36),34))),27)),(49,((54,53),(55,(((((65,64),(63,62)),(((69,68),(67,((71,70),66))),61)),(60,51)),(50,((57,(59,(58,52))),(56,(28,20))))))))))))),(75,(25,(21,19)))),14))),(12,(11,10))),9)),8),7),6),5),4),(3,2)));
   tree tree_42 [p = 0.000, P = 0.001] = [&W 0.000025] (1,(((((((13,((((((((75,21),(((77,25),23),((76,24),(26,((49,((((((48,47),46),((45,44),43)),((42,41),40)),((((39,38),37),36),34)),((30,(((33,32),31),29)),((72,((74,73),35)),27)))),((54,53),(55,(((((65,64),(69,((68,((71,70),66)),(67,61)))),((63,62),60)),((57,(59,(58,52))),(56,50))),(51,(28,20)))))))))),19),(22,18)),(((17,16),15),14)),12),(11,10)),9)),8),7),6),5),4),(3,2)));
   tree tree_43 [p = 0.000, P = 0.001] = [&W 0.000025] (1,(((((((13,((((((25,(75,21)),(23,(77,(24,(26,((76,49),(((30,(((33,32),31),29)),(((((48,47),((45,44),43)),((42,41),40)),(46,((74,73),(72,35)))),((((39,38),(37,36)),34),27))),((55,(54,53)),((((63,62),((65,64),(((69,68),((71,70),67)),(66,61)))),(60,51)),(((59,58),57),((52,50),(56,(28,20))))))))))))),19),((17,16),15)),((22,18),14)),((12,(11,10)),9))),8),7),6),5),4),(3,2)));
   tree tree_44 [p = 0.000, P = 0.001] = [&W 0.000025] (1,(((((((13,((12,(((((((75,25),21),((77,23),(24,(76,(26,((((((48,(47,46)),(((45,44),43),((42,41),40))),(((39,38),(37,36)),34)),((72,((74,73),35)),(((33,32),31),(30,29)))),27),(49,((54,53),(55,(((51,(52,50)),(((63,62),60),((65,64),((69,68),((66,(67,61)),(70,(71,28))))))),(((59,58),57),(56,20)))))))))))),19),(22,18)),((16,(17,15)),14)),(11,10))),9)),8),7),6),5),4),(3,2)));
   tree tree_45 [p = 0.000, P = 0.001] = [&W 0.000025] (1,((((((((12,(13,(11,((((23,(((77,(76,26)),24),(((((33,32),31),(30,29)),(((((48,(47,46)),((45,44),43)),((42,41),40)),(((74,73),(72,35)),((37,36),(38,(39,34))))),27)),(49,((54,53),(55,(((52,51),(((65,64),(((69,67),(68,(71,(70,66)))),61)),(60,((63,62),50)))),(((59,58),57),(56,(28,20)))))))))),((75,(25,21)),19)),((22,18),(((17,16),15),14))),10)))),9),8),7),6),5),4),(3,2)));
   tree tree_46 [p = 0.000, P = 0.001] = [&W 0.000025] (1,((((((((12,(13,(11,(((((75,(25,21)),((77,(24,23)),((76,26),(27,(((((38,(39,37)),36),34),((((48,(47,46)),((45,44),43)),(((42,41),40),((74,73),(72,35)))),(30,(((33,32),31),29)))),(49,(55,(((60,(51,((63,62),((65,64),(69,((68,61),(66,(67,(71,(70,50)))))))))),(56,(57,((58,52),(59,28))))),(54,(53,20)))))))))),(19,(22,18))),((16,(17,15)),14)),10)))),9),8),7),6),5),4),(3,2)));
   tree tree_47 [p = 0.000, P = 0.001] = [&W 0.000025] (1,(((((((13,(((((((25,24),(75,21)),(((77,23),(26,((76,49),(((((33,32),31),(30,29)),(((46,((74,73),(72,35))),((((45,44),43),((48,47),((42,41),40))),((((39,38),37),36),34))),27)),((55,(54,53)),(60,((((65,64),((67,66),((69,((71,70),68)),61))),((63,62),51)),((57,((59,58),(52,50))),(56,(28,20)))))))))),19)),(22,18)),(((17,16),15),14)),(12,(11,10))),9)),8),7),6),5),4),(3,2)));
   tree tree_48 [p = 0.000, P = 0.001] = [&W 0.000025] (1,(((((((13,((((19,(22,18)),(((25,(75,21)),(23,(24,(76,((77,26),((((((48,(47,46)),((45,44),43)),((42,41),40)),(((33,32),31),(30,29))),((((39,(38,37)),36),34),(((74,73),(72,35)),27))),((49,28),((54,53),(55,(60,((((65,64),((((69,68),67),((71,70),66)),61)),((63,62),51)),(((58,57),(59,52)),(56,(50,20)))))))))))))),(((17,16),15),14))),(12,(11,10))),9)),8),7),6),5),4),(3,2)));
   tree tree_49 [p = 0.000, P = 0.001] = [&W 0.000025] (1,(((((((13,((12,(11,(((((22,21),(75,(((77,25),(24,23)),((76,26),((((46,(((48,47),((45,44),43)),((42,41),40))),((74,73),(72,35))),((((38,(39,37)),36),34),((((33,32),31),(30,29)),27))),(((54,53),(55,(60,((((63,62),((65,64),(66,(68,(69,((71,70),(67,61))))))),(52,51)),(56,(57,(59,(58,50)))))))),(49,(28,20)))))))),18),((((19,17),16),15),14)),10))),9)),8),7),6),5),4),(3,2)));
   tree tree_50 [p = 0.000, P = 0.001] = [&W 0.000025] (1,(((((((13,((12,(11,((((22,((23,(((77,76),26),(((((((48,(47,46)),((45,44),43)),((42,41),40)),(((39,(38,37)),36),((((74,73),72),35),34))),((((33,32),31),30),29)),27),(49,((54,53),(55,((60,((63,62),(((65,64),(((69,68),(67,((71,70),66))),61)),51))),((57,((59,58),(52,50))),(56,(28,20)))))))))),((75,21),(24,(25,19))))),18),(((17,16),15),14)),10))),9)),8),7),6),5),4),(3,2)));
   tree tree_51 [p = 0.000, P = 0.001] = [&W 0.000025] (1,(((((((13,((12,(11,((((((77,23),(((76,26),24),((((((33,32),31),30),29),((((48,47),((45,44),43)),(((42,41),40),(46,((74,73),(72,35))))),(((((39,38),37),36),34),27))),(49,((54,53),(55,(50,(((((65,64),(((69,68),((71,70),(67,66))),61)),((63,62),60)),51),((57,(59,(58,52))),(56,(28,20))))))))))),((75,(22,21)),(25,19))),18),(((17,16),15),14)),10))),9)),8),7),6),5),4),(3,2)));
   tree tree_52 [p = 0.000, P = 0.001] = [&W 0.000025] (1,((((((13,(((12,(((((((75,25),21),((77,23),(24,((76,26),((((72,((74,73),35)),((((33,32),31),30),29)),((((38,(39,37)),36),34),((((48,(47,46)),((45,44),43)),((42,41),40)),27))),(49,(55,((54,53),(((51,(52,50)),(((63,62),60),((65,64),(((71,70),(69,68)),((67,61),(66,28)))))),((59,(58,57)),(56,20))))))))))),19),(22,18)),(((17,16),15),14)),(11,10))),9),8)),7),6),5),4),(3,2)));
   tree tree_53 [p = 0.000, P = 0.001] = [&W 0.000025] (1,((((((13,((((((((((75,25),21),((77,23),(24,(76,(26,((((74,(72,(73,35))),(30,(((33,32),31),29))),((((39,38),37),(36,34)),((((48,(47,46)),((45,44),43)),((42,41),40)),27))),(49,((54,53),(55,(((51,(52,50)),(((63,62),60),((65,64),(((71,70),(69,68)),((67,61),(66,28)))))),(56,((59,(58,57)),20)))))))))))),19),(22,18)),((17,(16,15)),14)),12),(11,10)),9),8)),7),6),5),4),(3,2)));
   tree tree_54 [p = 0.000, P = 0.001] = [&W 0.000025] (1,(((((((13,((12,(11,(((((75,21),(((77,25),(24,23)),((76,(49,(((((33,32),31),(30,29)),(((74,73),(72,35)),(((46,((48,47),((45,44),43))),((42,41),40)),(((((39,38),37),36),34),27)))),(55,((54,53),(51,((((65,64),((69,68),(((71,70),66),(67,61)))),((63,62),60)),((57,(59,((58,52),50))),(56,(28,20)))))))))),(26,19)))),(22,18)),(((17,16),15),14)),10))),9)),8),7),6),5),4),(3,2)));
   tree tree_55 [p = 0.000, P = 0.001] = [&W 0.000025] (1,(((((((13,((12,(11,((((23,(((77,25),24),((76,26),(((54,53),(55,(((58,(59,57)),56),((((65,64),(66,(((71,70),(69,68)),(67,61)))),((63,62),60)),(51,(52,50)))))),(((30,(((33,32),31),29)),((((((48,47),46),(((45,44),43),((42,41),40))),(73,(74,(72,35)))),((37,36),(38,(39,34)))),27)),(49,(28,20))))))),(75,(21,19))),(((22,18),((17,16),15)),14)),10))),9)),8),7),6),5),4),(3,2)));
   tree tree_56 [p = 0.000, P = 0.001] = [&W 0.000025] (1,(((((((13,((12,(11,(((((75,((((77,25),23),((26,24),(76,(49,(((((38,(39,37)),36),34),(((((47,(48,46)),((45,44),43)),((42,41),40)),(73,((74,72),35))),((((33,32),31),30),(29,27)))),((54,53),(55,((57,(56,((59,(58,52)),50))),(51,((((65,(66,64)),(((69,68),((71,70),67)),61)),(63,(62,60))),(28,20))))))))))),(21,19))),(22,18)),((17,16),15)),14),10))),9)),8),7),6),5),4),(3,2)));
   tree tree_57 [p = 0.000, P = 0.001] = [&W 0.000025] (1,(((((((13,((12,(11,(((22,(((75,21),((77,25),((26,(76,24)),(((((48,(47,46)),((45,44),43)),(((42,41),40),((74,73),(72,35)))),((((33,32),31),(30,29)),(((((39,38),37),36),34),27))),(49,((54,53),(55,((((((59,58),57),56),(52,51)),((63,62),((66,(65,64)),((67,61),(68,(69,(71,(70,50)))))))),(60,(28,20)))))))))),(23,(19,18)))),(((17,16),15),14)),10))),9)),8),7),6),5),4),(3,2)));
   tree tree_58 [p = 0.000, P = 0.001] = [&W 0.000025] (1,(((((((13,((12,(11,((((75,(25,21)),((((((33,32),31),(30,29)),(((((39,38),37),36),((((74,73),72),35),34)),((((48,(47,46)),((45,44),43)),((42,41),40)),27))),(76,(49,((51,(55,(((63,62),((65,64),((((71,70),69),68),(66,(67,(61,50)))))),(60,((57,(59,(58,52))),(56,28)))))),(54,(53,20)))))),((77,24),((26,23),19)))),(18,(((17,16),15),(22,14)))),10))),9)),8),7),6),5),4),(3,2)));
   tree tree_59 [p = 0.000, P = 0.001] = [&W 0.000025] (1,((((((((12,(((((((((77,25),24),(23,(26,(76,(27,((((48,(47,46)),(((45,44),43),((42,41),40))),((39,(38,37)),(36,(((74,73),(72,35)),34)))),((((33,32),31),(30,29)),(49,((54,53),(55,((((59,58),57),56),((((65,64),((((71,70),67),66),((69,68),61))),((63,62),60)),((52,51),(50,(28,20))))))))))))))),(75,(21,19))),(22,18)),(16,(17,15))),14),13),(11,10))),9),8),7),6),5),4),(3,2)));
   tree tree_60 [p = 0.000, P = 0.002] = [&W 0.000025] (1,((((((((13,(12,(11,(((((((77,25),24),23),((76,26),((((((((48,47),46),((45,44),43)),((42,41),40)),(((74,73),72),35)),((((39,38),37),36),34)),(((33,32),(31,30)),(29,27))),(49,((54,(53,51)),(55,((((65,64),(((69,68),(67,((71,70),66))),61)),((63,62),60)),(((59,57),(58,52)),(50,(56,(28,20))))))))))),(75,(21,19))),(((17,16),15),((22,18),14))),10)))),9),8),7),6),5),4),(3,2)));
   tree tree_61 [p = 0.000, P = 0.002] = [&W 0.000025] (1,((((((((12,(((((75,21),((23,(((77,25),24),(76,(26,(49,((((((38,(39,37)),36),(((73,(74,72)),35),34)),(((33,32),31),(30,29))),(((47,(48,46)),(((45,44),43),((42,41),40))),27)),((55,(((63,62),(((65,64),(((69,68),(((71,70),67),66)),61)),51)),((((59,58),(57,52)),(56,50)),(60,28)))),(54,(53,20))))))))),19)),(((22,18),((17,16),15)),14)),13),(11,10))),9),8),7),6),5),4),(3,2)));
   tree tree_62 [p = 0.000, P = 0.002] = [&W 0.000025] (1,((((((((12,((((((((77,25),24),23),(76,((27,26),((((46,((47,(48,((45,44),43))),((42,41),40))),((((39,38),37),36),(((73,72),(74,35)),34))),(((33,32),31),(30,29))),(49,(((((59,58),57),56),((51,(52,50)),((66,((65,64),((68,((71,70),67)),(69,61)))),((63,(62,60)),28)))),(55,(54,(53,20))))))))),(75,(21,19))),((17,16),((18,(22,15)),14))),13),(11,10))),9),8),7),6),5),4),(3,2)));
   tree tree_63 [p = 0.000, P = 0.002] = [&W 0.000025] (1,((((((((13,(12,(11,((((17,16),15),((22,(((75,21),(((77,25),24),(23,(76,(26,(((((((48,(47,46)),((45,44),43)),((42,41),40)),(((39,(38,37)),36),((((74,73),72),35),34))),((((33,32),31),30),29)),27),(49,(55,(((54,53),51),((56,(57,((58,52),(59,50)))),((((65,64),(68,((69,(70,(71,66))),(67,61)))),((63,62),60)),(28,20)))))))))))),(19,18))),14)),10)))),9),8),7),6),5),4),(3,2)));
   tree tree_64 [p = 0.000, P = 0.002] = [&W 0.000025] (1,((((((((12,((((((75,21),(23,((77,(25,24)),((76,26),(49,((((((39,(38,37)),36),(((74,73),(72,35)),34)),(((33,32),31),(30,29))),((((45,44),43),((47,(48,46)),((42,41),40))),27)),((55,(((63,62),(((65,64),(((69,68),(67,((71,70),66))),61)),51)),(((57,((59,58),52)),(56,50)),(60,28)))),(54,(53,20))))))))),19),(((17,16),15),((22,18),14))),13),(11,10))),9),8),7),6),5),4),(3,2)));
   tree tree_65 [p = 0.000, P = 0.002] = [&W 0.000025] (1,(((((((13,((12,(11,(((((22,21),(75,((((77,25),24),23),((76,26),((((46,(((48,47),((45,44),43)),((42,41),40))),((((74,73),72),35),(((39,38),37),(36,34)))),(((((33,32),31),30),29),27)),(((54,53),(55,((52,51),((((63,62),((66,(65,64)),((69,68),((71,70),(67,61))))),60),(((59,58),56),(57,50)))))),(49,(28,20)))))))),18),(((19,17),(16,15)),14)),10))),9)),8),7),6),5),4),(3,2)));
   tree tree_66 [p = 0.000, P = 0.002] = [&W 0.000025] (1,((((((((13,(12,(11,(((((22,21),(75,((24,((77,25),23)),((76,26),((((54,53),(55,(((((63,62),((65,64),(66,(68,(69,((71,70),(67,61))))))),60),(52,51)),(((59,58),56),(57,50))))),((((74,73),(72,35)),(((46,((48,47),((45,44),43))),((42,41),40)),(36,((38,(39,37)),34)))),((((33,32),31),29),(30,27)))),(49,(28,20))))))),18),((((19,17),16),15),14)),10)))),9),8),7),6),5),4),(3,2)));
   tree tree_67 [p = 0.000, P = 0.002] = [&W 0.000025] (1,(((((((13,(((((((((77,25),23),((26,24),(76,((((((47,((48,46),((45,44),43))),((42,41),40)),(73,(74,(72,35)))),(((38,(39,37)),36),34)),((((33,32),31),30),(29,27))),(49,((54,53),(55,(51,((57,(56,(59,((58,52),50)))),((((65,(66,64)),(69,(((71,70),67),(68,61)))),(63,(62,60))),(28,20))))))))))),(75,(21,19))),(22,18)),((17,16),15)),14),(12,(11,10))),9)),8),7),6),5),4),(3,2)));
   tree tree_68 [p = 0.000, P = 0.002] = [&W 0.000025] (1,(((((((13,((((((76,(77,21)),((26,((((((48,47),46),(((45,44),43),((42,41),40))),(36,((38,(39,37)),((74,(73,(72,35))),34)))),((30,(((33,32),31),29)),27)),(49,((55,((((65,64),(((69,68),((71,70),(67,66))),61)),((63,62),(52,51))),(60,((57,(59,(58,50))),(56,28))))),(54,(53,20)))))),(23,(24,((75,25),19))))),(22,18)),(((17,16),15),14)),(12,(11,10))),9)),8),7),6),5),4),(3,2)));
   tree tree_69 [p = 0.000, P = 0.002] = [&W 0.000025] (1,((((((((12,((((((23,(24,((77,25),((76,26),(((((33,32),31),(30,29)),(((((45,44),43),(((48,47),46),((42,41),40))),((((39,38),37),36),((72,((74,73),35)),34))),27)),(49,((54,53),(55,((((65,64),((69,((71,70),68)),(66,(67,61)))),((63,(62,60)),(52,51))),(50,(((59,58),57),(56,(28,20))))))))))))),(75,(21,19))),(22,18)),(((17,16),15),14)),13),(11,10))),9),8),7),6),5),4),(3,2)));
   tree tree_70 [p = 0.000, P = 0.002] = [&W 0.000025] (1,((((((((12,((((((25,(75,21)),(((26,(77,24)),(((((33,32),31),(30,29)),(((((39,38),37),36),((((74,73),72),35),34)),((((47,(48,46)),((45,44),43)),((42,41),40)),27))),(49,((54,53),(55,(51,(60,(((63,62),(66,((65,64),((71,70),(68,(69,(67,61))))))),((57,(59,(58,(52,50)))),(56,(28,20))))))))))),(23,(76,19)))),(22,18)),(((17,16),15),14)),13),(11,10))),9),8),7),6),5),4),(3,2)));
   tree tree_71 [p = 0.000, P = 0.002] = [&W 0.000025] (1,((((((((12,((((22,18),((((23,(((77,25),24),(76,(26,(27,((((33,32),31),(30,29)),(((((45,44),43),((48,(47,46)),((42,41),40))),(((39,38),37),(36,((73,(72,(74,35))),34)))),(49,((54,53),(55,((57,((59,58),56)),((((65,64),((69,68),((67,((71,70),66)),61))),(63,(62,60))),(((52,51),50),(28,20)))))))))))))),(75,(21,19))),((17,16),15)),14)),13),(11,10))),9),8),7),6),5),4),(3,2)));
   tree tree_72 [p = 0.000, P = 0.002] = [&W 0.000025] (1,((((((((12,((((16,(17,15)),((((75,(25,21)),(((77,24),23),((76,26),(27,((((((48,(47,46)),((45,44),43)),(((42,41),40),((74,72),(73,35)))),((((39,38),37),36),34)),((((33,32),31),30),29)),(49,((55,((60,((63,62),(51,((65,64),((68,(69,61)),(67,((71,66),(70,50)))))))),(56,(57,((59,(58,52)),28))))),(53,(54,20))))))))),((22,19),18)),14)),13),(11,10))),9),8),7),6),5),4),(3,2)));
   tree tree_73 [p = 0.000, P = 0.002] = [&W 0.000025] (1,((((((((12,((((((23,((77,25),(76,((26,24),(27,((((((45,44),43),((48,(47,46)),((42,41),40))),(((39,38),37),(36,((73,(72,(74,35))),34)))),(((33,32),31),(30,29))),(49,((55,(54,53)),((((59,58),57),56),((((65,64),((((71,70),67),66),((69,68),61))),(63,(62,60))),(((52,51),50),(28,20)))))))))))),(75,(21,19))),((17,16),15)),((22,18),14)),13),(11,10))),9),8),7),6),5),4),(3,2)));
   tree tree_74 [p = 0.000, P = 0.002] = [&W 0.000025] (1,((((((((12,((((22,18),(((23,((77,25),(76,((26,24),(27,(((((48,(47,46)),(((45,44),43),((42,41),40))),(((39,38),37),(36,(((74,73),(72,35)),34)))),(((33,32),31),(30,29))),(49,((54,53),(55,((57,((59,58),56)),((((65,64),((67,((71,70),66)),(68,(69,61)))),(62,(63,60))),((51,(52,50)),(28,20))))))))))))),(75,(21,19))),(((17,16),15),14))),13),(11,10))),9),8),7),6),5),4),(3,2)));
   tree tree_75 [p = 0.000, P = 0.002] = [&W 0.000025] (1,((((((((12,((((((75,(22,21)),(23,(24,((77,((76,26),(((((((48,47),46),((45,44),43)),((42,41),40)),(((39,38),(37,36)),((73,((74,72),35)),34))),(((31,(32,(33,30))),29),27)),(((53,(54,51)),(55,((((65,64),((69,68),((71,70),(66,(67,61))))),((63,62),60)),(57,((59,(58,52)),(56,50)))))),(49,(28,20)))))),(25,19))))),18),(((17,16),15),14)),13),(11,10))),9),8),7),6),5),4),(3,2)));
   tree tree_76 [p = 0.000, P = 0.002] = [&W 0.000025] (1,((((((((12,(((((((24,23),((77,25),((76,26),((((((48,47),46),(((45,44),43),((42,41),40))),(((38,(39,37)),36),(((74,73),(72,35)),34))),(((((33,32),31),30),29),27)),(49,(55,((54,53),(((66,60),(51,((63,62),((65,64),(68,((67,61),(69,(71,(70,50))))))))),((59,58),((57,52),(56,(28,20)))))))))))),(75,(21,19))),(22,18)),(((17,16),15),14)),13),(11,10))),9),8),7),6),5),4),(3,2)));
   tree tree_77 [p = 0.000, P = 0.002] = [&W 0.000025] (1,((((((((12,((((22,18),(((23,(24,((77,(76,26)),((((((74,73),(72,35)),(((39,(38,37)),36),34)),(30,(((33,32),31),29))),((((48,47),46),((45,44),43)),(((42,41),40),27))),((49,28),((55,(51,((((63,62),((65,64),((69,68),((71,70),((67,66),61))))),60),((56,(57,(59,(58,52)))),50)))),(54,(53,20)))))))),((75,(25,21)),19)),(((17,16),15),14))),13),(11,10))),9),8),7),6),5),4),(3,2)));
   tree tree_78 [p = 0.000, P = 0.002] = [&W 0.000025] (1,((((((((12,(((((75,(22,21)),(((24,23),((77,25),(26,(76,(((((((48,47),46),((45,44),43)),((42,41),40)),(((33,32),31),(30,29))),((((39,38),37),36),((((74,(73,72)),35),34),27))),((55,((54,53),(((((65,64),((69,68),(((71,70),66),(67,61)))),((63,62),60)),51),(57,((59,(58,52)),(56,50)))))),(49,(28,20)))))))),18)),(((19,(17,16)),15),14)),13),(11,10))),9),8),7),6),5),4),(3,2)));
   tree tree_79 [p = 0.000, P = 0.002] = [&W 0.000025] (1,(((((((((((((24,23),((77,26),(76,(((((74,73),(72,35)),(30,(((33,32),31),29))),(((((48,(47,46)),((45,44),43)),((42,41),40)),((((39,38),37),36),34)),27)),(((55,(54,53)),((((63,62),((65,64),(((69,68),(((71,70),67),66)),61))),(60,(52,51))),(((59,58),56),(57,50)))),(49,(28,20))))))),(21,(75,(25,19)))),((22,18),(((17,16),15),14))),13),(12,(11,10))),9),8),7),6),5),4),(3,2)));
   tree tree_80 [p = 0.000, P = 0.002] = [&W 0.000025] (1,((((((13,(((((22,((((75,21),(((77,25),23),((26,24),(((((((39,38),37),36),((73,(74,(72,35))),34)),(((33,32),31),(30,29))),((46,(((48,47),((45,44),43)),((42,41),40))),27)),((76,49),((54,53),(55,(((52,51),50),((((65,64),(((69,68),((71,(70,67)),66)),61)),((63,62),60)),(59,(57,(58,(56,(28,20)))))))))))))),19),(18,(((17,16),15),14)))),12),(11,10)),9),8)),7),6),5),4),(3,2)));
   tree tree_81 [p = 0.000, P = 0.002] = [&W 0.000025] (1,((((((((((((75,(((((77,25),24),23),(26,(76,(49,((((((45,44),43),((48,(47,46)),(((42,41),40),(((74,73),72),35)))),(36,(37,(39,(38,34))))),((((33,32),31),(30,29)),27)),(55,((54,53),((((65,64),((69,68),((67,66),((71,70),61)))),(((63,62),60),51)),(57,((59,((58,52),50)),(56,(28,20)))))))))))),(21,19))),(22,((18,(17,16)),15))),14),13),(12,(11,10))),9),8),7),6),5),4),(3,2)));
   tree tree_82 [p = 0.000, P = 0.002] = [&W 0.000025] (1,(((((((((((((24,23),(((77,76),26),((((72,((74,73),35)),(((((48,47),46),((45,44),43)),((42,41),40)),((((39,38),37),36),34))),((30,(((33,32),31),29)),27)),(((54,53),(55,((((63,62),((65,64),(68,(69,(((71,70),66),(67,61)))))),(60,(52,51))),(((59,58),57),(56,50))))),(49,(28,20)))))),((75,21),(25,19))),(((22,18),(17,16)),(15,14))),13),(12,(11,10))),9),8),7),6),5),4),(3,2)));
   tree tree_83 [p = 0.000, P = 0.002] = [&W 0.000025] (1,((((((((13,(((22,18),(((23,((25,(77,24)),(26,((((((39,(38,37)),36),((73,(72,(74,35))),34)),((((33,32),31),30),29)),((((45,44),43),(((48,47),46),((42,41),40))),27)),((76,49),((54,53),(55,((((63,62),((65,64),((71,70),(68,(69,(66,(67,61))))))),51),(60,(57,((58,52),(59,((56,28),(50,20)))))))))))))),(75,(21,19))),(((17,16),15),14))),(12,(11,10)))),9),8),7),6),5),4),(3,2)));
   tree tree_84 [p = 0.000, P = 0.002] = [&W 0.000025] (1,((((((((((22,18),(((23,(((77,25),24),(26,(((((39,(38,37)),36),((73,(74,(72,35))),34)),((30,(((33,32),31),29)),((((48,(47,46)),((45,44),43)),((42,41),40)),27))),((76,49),(55,((54,53),(((63,62),((65,64),((71,70),((69,68),(66,(67,61)))))),(60,(51,(57,((58,52),(59,(56,(28,(50,20)))))))))))))))),(75,(21,19))),(((17,16),15),14))),(13,(12,(11,10)))),9),8),7),6),5),4),(3,2)));
   tree tree_85 [p = 0.000, P = 0.002] = [&W 0.000025] (1,((((((((13,(((((((77,25),24),23),((76,26),(49,(((((((45,44),43),(((48,47),46),((42,41),40))),(73,(74,(72,35)))),((((39,38),37),36),34)),(((33,32),(31,30)),(29,27))),(((54,53),51),(55,((((65,64),(((69,68),((71,70),(67,66))),61)),((63,62),60)),((57,(59,(58,52))),(50,(56,(28,20))))))))))),(75,(21,19))),((22,18),(((17,16),15),14))),(12,(11,10)))),9),8),7),6),5),4),(3,2)));
   tree tree_86 [p = 0.000, P = 0.002] = [&W 0.000025] (1,((((((((13,((((17,16),15),(((75,21),(((26,(76,24)),((((72,((74,73),35)),((((33,32),31),30),29)),((((45,44),43),((48,(47,46)),((42,41),40))),(((((39,38),37),36),34),27))),(49,(55,(54,(53,((60,(((63,62),((65,64),(((71,70),(67,66)),(68,(69,61))))),(52,51))),(((59,58),57),(50,(56,(28,20))))))))))),(23,((77,25),19)))),((22,18),14))),(12,(11,10)))),9),8),7),6),5),4),(3,2)));
   tree tree_87 [p = 0.000, P = 0.002] = [&W 0.000025] (1,((((((((13,(12,(((((24,((77,25),23)),((76,26),(49,(((((((45,44),43),(((48,47),46),((42,41),40))),(74,(72,(73,35)))),((((39,38),37),36),34)),(((33,32),(31,30)),(29,27))),(((54,53),51),(55,((((65,64),(((69,68),((71,70),(67,66))),61)),((63,62),60)),((57,(59,(58,52))),(50,(56,(28,20))))))))))),(75,(21,19))),(((22,18),((17,16),15)),14)),(11,10)))),9),8),7),6),5),4),(3,2)));
   tree tree_88 [p = 0.000, P = 0.002] = [&W 0.000025] (1,(((((((((((((25,(75,21)),(23,(77,(24,(76,(26,((((74,73),(72,35)),((((33,32),31),(30,29)),(((((48,47),46),((45,44),43)),((42,41),40)),((((39,(38,37)),36),34),27)))),(49,((54,53),(55,(((((63,62),((66,(65,64)),(68,(69,((71,70),(67,61)))))),60),51),(((59,58),(57,(52,50))),(56,(28,20)))))))))))))),19),(((22,18),(17,(16,15))),14)),13),(12,(11,10))),9),8),7),6),5),4),(3,2)));
   tree tree_89 [p = 0.000, P = 0.002] = [&W 0.000025] (1,(((((((((((((23,(((77,25),24),((76,26),(((30,(((33,32),31),29)),(((73,(74,72)),35),((((48,(47,46)),((45,44),43)),((42,41),40)),(((39,38),(37,36)),(34,27))))),(49,((54,53),((55,51),((((65,64),(((69,68),(71,((70,67),66))),61)),(63,(62,60))),((57,(59,(58,52))),(50,(56,(28,20)))))))))))),(75,(21,19))),(17,16)),(((22,18),15),14)),13),(12,(11,10))),9),8),7),6),5),4),(3,2)));
   tree tree_90 [p = 0.000, P = 0.002] = [&W 0.000025] (1,(((((((((((17,16),(((((77,25),24),(23,(76,((27,26),((((46,(((48,47),((45,44),43)),((42,41),40))),((((39,38),37),36),(((74,73),(72,35)),34))),(((33,32),31),(30,29))),(49,((55,(((57,((59,58),56)),(51,(52,50))),(((65,64),(66,(((71,70),67),(68,(69,61))))),(((63,62),60),28)))),(54,(53,20))))))))),(75,(21,19))),((18,(22,15)),14))),13),(12,(11,10))),9),8),7),6),5),4),(3,2)));
   tree tree_91 [p = 0.000, P = 0.002] = [&W 0.000025] (1,(((((((((((17,(16,15)),((((75,(25,21)),(((77,24),23),((76,26),(27,((((((48,(47,46)),((45,44),43)),(((42,41),40),(73,((74,72),35)))),(((38,(39,37)),36),34)),(30,(((33,32),31),29))),(49,((55,((60,((63,62),(51,((65,64),((68,(69,61)),(67,(71,(66,(70,50))))))))),(56,(57,(59,((58,52),28)))))),((54,53),20)))))))),(22,(19,18))),14)),13),(12,(11,10))),9),8),7),6),5),4),(3,2)));
   tree tree_92 [p = 0.000, P = 0.002] = [&W 0.000025] (1,((((((((((((75,21),(((((77,26),(76,25)),24),(23,((((((48,(47,46)),((45,44),43)),(((42,41),40),((74,73),(72,35)))),(((33,32),31),(30,29))),(((((39,38),37),36),34),27)),(49,((54,53),(55,(((60,51),((63,62),(((66,(65,64)),((69,68),((71,70),(67,61)))),28))),((57,(59,(58,52))),(56,(50,20)))))))))),19)),((22,18),((17,(16,15)),14))),13),(12,(11,10))),9),8),7),6),5),4),(3,2)));
   tree tree_93 [p = 0.000, P = 0.002] = [&W 0.000025] (1,((((((((((((((((77,25),24),23),(76,(27,(26,((((((48,47),((45,44),43)),(46,((42,41),40))),((((39,38),37),36),(((74,73),(72,35)),34))),(((33,32),31),(30,29))),(49,((55,(((59,58),(57,56)),((51,(52,50)),(((65,64),(66,((68,((71,70),67)),(69,61)))),(((63,62),60),28))))),(54,(53,20))))))))),(75,(21,19))),(17,16)),(18,((22,15),14))),13),(12,(11,10))),9),8),7),6),5),4),(3,2)));
   tree tree_94 [p = 0.000, P = 0.002] = [&W 0.000025] (1,(((((((((((18,(17,16)),((22,(((24,((77,25),23)),(76,((27,26),((((46,(((48,47),((45,44),43)),((42,41),40))),((((39,38),37),36),((((74,73),72),35),34))),(((33,32),31),(30,29))),(49,((55,(((59,58),(57,56)),((51,(52,50)),(((65,64),(66,(68,((71,70),(69,(67,61)))))),(60,((63,62),28)))))),(54,(53,20)))))))),(75,(21,19)))),(15,14))),13),(12,(11,10))),9),8),7),6),5),4),(3,2)));
   tree tree_95 [p = 0.000, P = 0.002] = [&W 0.000025] (1,((((((((((((((75,((77,25),21)),(23,(((76,26),24),(((((33,32),31),(30,29)),((((47,46),((48,(45,44)),43)),((42,41),40)),(((37,36),((39,38),(((74,73),(72,35)),34))),27))),(49,((55,(((((65,64),((69,68),((71,70),(66,(67,61))))),(63,(62,60))),(52,51)),(57,((58,50),((59,56),28))))),(54,(53,20)))))))),19),(22,18)),((17,16),(15,14))),13),(12,(11,10))),9),8),7),6),5),4),(3,2)));
   tree tree_96 [p = 0.000, P = 0.002] = [&W 0.000025] (1,(((((((((((18,(17,16)),((((((77,25),24),23),(76,((27,26),((((46,(((48,47),((45,44),43)),((42,41),40))),((((39,38),37),36),((((74,73),72),35),34))),((((33,32),31),30),29)),(49,((55,((57,((59,58),56)),((51,(52,50)),(((65,64),(66,(68,(69,((71,70),(67,61)))))),(60,((63,62),28)))))),(54,(53,20)))))))),(75,(21,19))),(22,(15,14)))),13),(12,(11,10))),9),8),7),6),5),4),(3,2)));
   tree tree_97 [p = 0.000, P = 0.002] = [&W 0.000025] (1,(((((((((((((((77,25),24),23),(76,(27,(26,((((((48,47),((45,44),43)),(46,((42,41),40))),((((39,38),37),36),(((74,73),(72,35)),34))),(((33,32),31),(30,29))),(49,((55,((((59,58),57),56),((51,(52,50)),(((65,64),(66,((69,68),(((71,70),67),61)))),(((63,62),60),28))))),(54,(53,20))))))))),(75,(21,19))),((18,(17,16)),((22,15),14))),13),(12,(11,10))),9),8),7),6),5),4),(3,2)));
   tree tree_98 [p = 0.000, P = 0.002] = [&W 0.000025] (1,(((((((12,(((((75,25),((77,23),(24,((76,26),((((((39,38),37),36),34),((((48,((47,((45,44),43)),((42,41),40))),(46,((74,73),(72,35)))),((((33,32),31),30),29)),27)),(49,((54,53),(((((65,64),(((71,70),66),((69,68),(67,61)))),((63,62),60)),(51,((52,50),(((59,58),57),(56,28))))),(55,20))))))))),(21,19)),(((22,18),((17,16),15)),14)),11)),((10,9),8)),7),6),(13,5)),4),(3,2)));
   tree tree_99 [p = 0.000, P = 0.002] = [&W 0.000025] (1,((((((((((17,16),15),((((23,((76,((77,26),24)),((((((48,(47,46)),((45,44),43)),(((42,41),40),((74,73),(72,35)))),((((39,38),37),36),34)),((((33,32),31),(30,29)),27)),(49,((54,53),(55,(((((65,64),((69,68),(((71,70),66),(67,61)))),((63,62),60)),(52,51)),(((59,58),57),(56,(50,(28,20))))))))))),((75,(25,21)),19)),(22,18)),14)),(12,11)),((10,9),8)),7),6),(13,5)),4),(3,2)));
   tree tree_100 [p = 0.000, P = 0.003] = [&W 0.000025] (1,(((((((((75,((22,21),(((24,((77,25),23)),(76,(26,(((30,(((33,32),31),29)),((((48,(47,46)),((45,44),43)),(((42,41),40),((74,73),(72,35)))),(((((39,38),37),36),34),27))),(49,(55,((54,53),((60,(51,((63,62),((65,(66,64)),((((71,70),68),(69,67)),(61,50)))))),((57,(59,(58,52))),(56,(28,20))))))))))),18))),((19,((17,16),15)),14)),(12,11)),((10,9),8)),7),6),(13,5)),4),(3,2)));
   tree tree_101 [p = 0.000, P = 0.003] = [&W 0.000025] (1,((((((((((((77,25),24),(23,((76,26),(27,(((((((48,47),46),((45,44),43)),((42,41),40)),((((39,38),37),36),((72,((74,73),35)),34))),((((33,32),31),30),29)),(49,((54,53),(55,((((59,58),57),56),((60,(51,(52,50))),(((66,(65,64)),((69,68),((71,70),(67,61)))),((63,62),(28,20))))))))))))),(75,(21,19))),(((17,16),15),((22,18),14))),(12,11)),((10,9),8)),7),6),(13,5)),4),(3,2)));
   tree tree_102 [p = 0.000, P = 0.003] = [&W 0.000025] (1,((((((((((75,(22,21)),(19,((24,((77,25),(76,(26,(((((33,32),31),(30,29)),(((((48,47),46),((45,44),43)),((42,41),40)),((((39,38),(37,36)),((((74,73),72),35),34)),27))),(49,((54,53),(55,((((63,62),((65,64),(((71,70),66),((69,68),(67,61))))),(60,(52,51))),((58,57),((56,(59,50)),(28,20)))))))))))),(23,18)))),(((17,16),15),14)),(12,11)),((10,9),8)),7),6),(13,5)),4),(3,2)));
   tree tree_103 [p = 0.000, P = 0.003] = [&W 0.000025] (1,((((((((((22,(((((77,25),24),23),(76,(26,(((30,(((33,32),31),29)),(((46,(((42,41),40),((48,47),(((45,44),43),((74,73),(72,35)))))),((((39,38),37),36),34)),27)),(49,((54,53),(55,((((66,(63,62)),((65,64),((68,(69,(71,(70,67)))),61))),((52,51),(60,28))),(((59,58),57),(56,(50,20))))))))))),(75,(21,19)))),18),(((17,16),15),14)),(12,11)),((10,9),8)),7),6),(13,5)),4),(3,2)));
   tree tree_104 [p = 0.000, P = 0.003] = [&W 0.000025] (1,((((((((((75,((77,25),21)),((26,19),(23,(24,((76,((49,((30,(((33,32),31),29)),((((74,73),72),35),((((48,(47,46)),((45,44),43)),((42,41),40)),(34,(36,(((39,38),37),27))))))),(54,((53,51),(55,((((65,64),((69,(68,(67,((71,70),66)))),61)),((63,62),60)),((57,((59,(58,52)),(56,28))),(50,20)))))))),18))))),((22,((17,16),15)),14)),(12,11)),((10,9),8)),7),6),(13,5)),4),(3,2)));
   tree tree_105 [p = 0.000, P = 0.003] = [&W 0.000025] (1,((((((((((((77,25),24),((76,23),(26,(27,((((((48,(47,46)),((45,44),43)),((42,41),40)),((((39,38),37),36),((72,((74,73),35)),34))),((((33,32),31),30),29)),(49,((54,53),(55,((57,((59,58),56)),((60,(51,(52,50))),((66,((65,64),((69,68),((71,70),(67,61))))),((63,62),(28,20))))))))))))),(75,(21,19))),((22,18),(((17,16),15),14))),(12,11)),((10,9),8)),7),6),(13,5)),4),(3,2)));
   tree tree_106 [p = 0.000, P = 0.003] = [&W 0.000025] (1,((((((((((23,(((76,(77,26)),24),(49,(((((33,32),31),(30,29)),((((48,(47,46)),((45,44),43)),(((42,41),40),((74,73),(72,35)))),((36,(((39,38),37),34)),27))),((54,53),(55,((52,51),((((65,64),(68,(69,((71,70),(66,(67,61)))))),((63,62),60)),(57,((59,58),(56,(28,(50,20))))))))))))),((75,(25,21)),19)),((22,18),(((17,16),15),14))),(12,11)),((10,9),8)),7),6),(13,5)),4),(3,2)));
   tree tree_107 [p = 0.000, P = 0.003] = [&W 0.000025] (1,(((((((((((23,((76,24),((77,26),((49,((((((48,(47,46)),((45,44),43)),((42,41),40)),(((74,73),72),35)),(((39,38),37),(36,34))),((((33,32),31),(30,29)),27))),((54,53),(55,((((65,64),((69,68),((71,70),(66,(67,61))))),((63,62),60)),((52,51),(((59,58),57),(56,((50,28),20))))))))))),((75,(25,21)),19)),(22,18)),(((17,16),15),14)),(12,11)),((10,9),8)),7),6),(13,5)),4),(3,2)));
   tree tree_108 [p = 0.000, P = 0.003] = [&W 0.000025] (1,((((((((((17,16),15),(((((76,24),23),(26,((77,27),(((((48,47),46),(((45,44),43),((42,41),40))),((((39,38),(37,36)),((72,((74,73),35)),34)),((((33,32),31),30),29))),(49,((54,53),(55,(((((65,64),(((71,70),(69,68)),(66,(67,61)))),((63,62),60)),51),(57,((59,(58,52)),((56,50),(28,20)))))))))))),(75,(25,(21,19)))),((22,18),14))),(12,11)),((10,9),8)),7),6),(13,5)),4),(3,2)));
   tree tree_109 [p = 0.000, P = 0.003] = [&W 0.000025] (1,((((((((((22,18),(((((77,25),24),(23,(26,(((((33,32),31),(30,29)),(((((47,(48,46)),((45,44),43)),((42,41),40)),(((38,37),(39,36)),((((74,73),72),35),34))),27)),((76,49),((54,53),(55,((60,51),(((63,62),((65,64),((((71,70),69),68),(67,(66,61))))),((57,(59,(58,(52,50)))),(56,(28,20)))))))))))),(75,(21,19))),(((17,16),15),14))),12),11),((10,9),8)),7),6),(13,5)),4),(3,2)));
   tree tree_110 [p = 0.000, P = 0.003] = [&W 0.000025] (1,(((((((((((22,21),(75,((24,(((76,26),(77,25)),(((30,(((33,32),31),29)),(((74,73),(72,35)),((((48,(47,46)),((45,44),43)),((42,41),40)),(((39,38),(37,36)),(34,27))))),(49,((54,53),(55,(51,(((59,(58,52)),(56,(57,50))),(((65,64),((69,68),((((71,70),67),66),61))),(((63,62),60),(28,20))))))))))),(23,18)))),((19,((17,16),15)),14)),12),11),((10,9),8)),7),6),(13,5)),4),(3,2)));
   tree tree_111 [p = 0.000, P = 0.003] = [&W 0.000025] (1,(((((((12,(((17,(16,15)),((((77,23),((26,24),(76,(((((((48,47),46),((45,44),43)),((42,41),40)),((((39,38),37),36),34)),((((74,73),(72,35)),((((33,32),31),30),29)),27)),(49,((55,(54,53)),((((63,62),((65,64),((67,((71,70),66)),(68,(69,61))))),(60,(52,51))),(((59,58),57),(28,(56,(50,20))))))))))),((75,21),(25,19))),((22,18),14))),11)),((10,9),8)),7),6),(13,5)),4),(3,2)));
   tree tree_112 [p = 0.000, P = 0.003] = [&W 0.000025] (1,((((((((((((23,(((77,25),24),(26,(((((((48,47),46),((45,44),43)),((42,41),40)),(((38,37),(39,36)),((((74,73),72),35),34))),((((33,32),31),(30,29)),27)),((76,49),((54,53),(55,((60,51),(((63,62),((65,64),((((71,70),69),68),(66,(67,61))))),((57,(59,(58,(52,50)))),(56,(28,20)))))))))))),(75,(21,19))),(22,18)),(((17,16),15),14)),12),11),((10,9),8)),7),6),(13,5)),4),(3,2)));
   tree tree_113 [p = 0.000, P = 0.003] = [&W 0.000025] (1,(((((((((((22,21),(75,((23,(24,(((76,26),(77,25)),(((30,(((33,32),31),29)),((74,(73,(72,35))),(((((48,47),46),((45,44),43)),((42,41),40)),((((39,38),(37,36)),34),27)))),(49,((54,53),(55,(51,(((59,(58,52)),(57,(56,50))),(((65,64),((69,68),(((71,70),(67,66)),61))),(((63,62),60),(28,20)))))))))))),18))),((19,((17,16),15)),14)),12),11),((10,9),8)),7),6),(13,5)),4),(3,2)));
   tree tree_114 [p = 0.000, P = 0.003] = [&W 0.000025] (1,(((((((((((75,(25,21)),(((26,24),(((((33,32),31),(30,29)),(((((39,38),37),36),((((74,73),72),35),34)),(((((48,47),46),((45,44),43)),((42,41),40)),27))),(49,((55,(60,((56,((57,(59,(58,52))),50)),((63,62),(51,((69,(68,(((71,70),66),(67,61)))),((65,64),28))))))),(54,(53,20)))))),((76,23),(77,19)))),(((17,16),15),((22,18),14))),12),11),((10,9),8)),7),6),(13,5)),4),(3,2)));
   tree tree_115 [p = 0.000, P = 0.003] = [&W 0.000025] (1,(((((((12,((((75,((77,25),21)),(23,((26,19),(24,(((49,((30,(((33,32),31),29)),((((74,73),72),35),((((48,(47,46)),((45,44),43)),((42,41),40)),((36,34),((39,(38,37)),27)))))),((54,53),(51,(55,((((65,64),((68,(69,(67,((71,70),66)))),61)),((63,62),60)),((57,(59,((58,52),(56,28)))),(50,20))))))),(76,18)))))),((22,((17,16),15)),14)),11)),((10,9),8)),7),6),(13,5)),4),(3,2)));
   tree tree_116 [p = 0.000, P = 0.003] = [&W 0.000025] (1,((((((((((22,18),(((((77,25),24),(23,(26,((((((47,(48,46)),((45,44),43)),((42,41),40)),((((74,73),72),35),((39,(38,(37,36))),34))),((((33,32),31),(30,29)),27)),((76,49),((54,53),(55,((60,51),(((63,62),((65,64),((((71,70),69),68),(67,(66,61))))),((57,(59,(58,(52,50)))),(56,(28,20)))))))))))),(75,(21,19))),(((17,16),15),14))),12),11),((10,9),8)),7),6),(13,5)),4),(3,2)));
   tree tree_117 [p = 0.000, P = 0.003] = [&W 0.000025] (1,((((((((((22,18),((((((77,25),24),23),(26,((((((47,(48,46)),((45,44),43)),((42,41),40)),(((38,(37,(39,36))),(((74,73),72),35)),34)),((((33,32),31),(30,29)),27)),((76,49),((54,53),(55,((60,51),(((63,62),((65,64),((((71,70),69),68),((67,66),61)))),((57,(59,(58,(52,50)))),(56,(28,20))))))))))),(75,(21,19))),(((17,16),15),14))),12),11),((10,9),8)),7),6),(13,5)),4),(3,2)));
   tree tree_118 [p = 0.000, P = 0.003] = [&W 0.000025] (1,((((((((((((22,((75,21),((77,(24,(25,23))),((76,26),(((((33,32),31),(30,29)),((36,(37,(38,(39,34)))),((((48,(47,46)),((45,44),43)),(((42,41),40),(72,((74,73),35)))),27))),(49,((54,53),(55,(((((65,64),(((69,68),((71,70),(67,66))),61)),((63,62),60)),51),((57,(59,(58,52))),(56,(50,(28,20))))))))))))),18),(((17,(19,16)),15),14)),13),(12,(11,10))),9),8),7),6),5),4),(3,2)));
   tree tree_119 [p = 0.000, P = 0.003] = [&W 0.000025] (1,(((((((((((22,((75,21),((24,(25,(77,23))),((76,26),(((30,(((33,32),31),29)),((((48,(47,46)),((45,44),43)),(((42,41),40),(72,((74,73),35)))),((37,(36,(38,(39,34)))),27))),(49,((54,53),(55,(((((65,64),(((69,68),(((71,70),67),66)),61)),((63,62),60)),51),((57,(59,(58,52))),(50,(56,(28,20))))))))))))),(((17,(19,16)),15),(18,14))),13),(12,(11,10))),9),8),7),6),5),4),(3,2)));
   tree tree_120 [p = 0.000, P = 0.003] = [&W 0.000025] (1,((((((((((((75,25),((23,(24,((77,(76,26)),((((((48,(47,46)),((45,44),43)),((42,41),40)),(((74,73),(72,35)),((((39,38),37),36),34))),((((33,32),31),(30,29)),27)),(49,((54,53),(55,(((52,51),(((63,62),60),((65,64),((68,(69,(66,(67,61)))),(71,(70,50)))))),(57,((59,58),(28,(56,20)))))))))))),(21,19))),((22,18),(((17,16),15),14))),13),(12,(11,10))),9),8),7),6),5),4),(3,2)));
   tree tree_121 [p = 0.000, P = 0.003] = [&W 0.000025] (1,(((((((((((75,((23,((77,24),((26,(76,25)),(((((33,32),31),(30,29)),((((48,47),((46,((45,44),43)),((42,41),40))),(36,((73,(74,(72,35))),(37,(39,(38,34)))))),27)),(49,((54,53),(55,(60,(((63,62),((65,64),((69,68),((((71,70),67),66),61)))),((51,(52,50)),(((59,58),57),(56,(28,20))))))))))))),(21,19))),((22,18),(((17,16),15),14))),13),(12,(11,10))),9),8),7),6),5),4),(3,2)));
   tree tree_122 [p = 0.000, P = 0.003] = [&W 0.000025] (1,((((((((13,(12,(11,((((75,(22,21)),((24,(((77,25),23),((76,26),(((54,53),(55,((60,(((63,62),((66,(65,64)),((69,(68,67)),((71,70),61)))),(52,51))),(56,(59,(57,(58,50))))))),(((((46,((48,47),(((45,44),43),((42,41),40)))),((74,73),(72,35))),((38,(39,37)),(36,34))),(29,((((33,32),31),30),27))),(49,(28,20))))))),18)),((((19,17),16),15),14)),10)))),9),8),7),6),5),4),(3,2)));
   tree tree_123 [p = 0.000, P = 0.003] = [&W 0.000025] (1,(((((((((((75,((23,21),(((77,25),24),(((((72,(73,(74,35))),(30,(((33,32),31),29))),(((((48,47),46),((45,44),43)),((42,41),40)),(((38,(39,37)),36),(34,27)))),(76,(((54,53),(55,((52,51),((((63,62),((65,64),(((69,68),(71,((70,67),66))),61))),(((59,58),57),56)),(60,50))))),(49,(28,20))))),(26,19))))),((22,18),(((17,16),15),14))),13),(12,(11,10))),9),8),7),6),5),4),(3,2)));
   tree tree_124 [p = 0.000, P = 0.003] = [&W 0.000025] (1,(((((((((((75,((((77,25),24),23),(21,(((((((74,73),72),35),((((33,32),31),30),29)),((((48,(47,46)),((45,44),43)),((42,41),40)),(((((39,38),37),36),34),27))),((76,((54,53),(55,(((((63,62),((65,64),((68,(69,((71,(70,67)),66))),61))),(57,((59,58),56))),(52,51)),(60,50))))),(49,(28,20)))),(26,19))))),((22,18),(((17,16),15),14))),13),(12,(11,10))),9),8),7),6),5),4),(3,2)));
   tree tree_125 [p = 0.000, P = 0.003] = [&W 0.000025] (1,((((((((((((((75,25),21),(23,((77,24),((76,26),(49,(((((47,(48,46)),(((45,44),43),((42,41),40))),(((39,(38,37)),36),((72,((74,73),35)),34))),(((((33,32),31),30),29),27)),((55,(((57,((59,58),52)),(56,50)),(60,((((65,64),(((69,68),(67,((71,70),66))),61)),51),((63,62),28))))),(54,(53,20))))))))),19),((22,18),(((17,16),15),14))),13),(12,(11,10))),9),8),7),6),5),4),(3,2)));
   tree tree_126 [p = 0.000, P = 0.003] = [&W 0.000025] (1,(((((((((((((75,(25,21)),(23,((77,24),((76,26),(49,(((((((39,38),37),36),((72,((74,73),35)),34)),((((33,32),31),30),29)),((((48,(47,46)),((45,44),43)),((42,41),40)),27)),(54,((55,(((57,((59,58),52)),(56,50)),(60,(51,(((65,64),((69,(68,(((71,70),67),66))),61)),((63,62),28)))))),(53,20))))))))),19),((22,18),(((17,16),15),14))),13),(12,(11,10))),9),8),7),6),5),4),(3,2)));
   tree tree_127 [p = 0.000, P = 0.003] = [&W 0.000025] (1,((((((((((((23,((77,25),(((76,26),24),((((((33,32),31),30),29),(((74,73),(72,35)),((((47,(48,46)),((45,44),43)),((42,41),40)),(((((39,38),37),36),34),27)))),(49,((54,53),(55,((((63,62),((65,64),((69,68),((((71,70),67),66),61)))),60),((51,(52,50)),(57,((59,58),(56,(28,20))))))))))))),(75,(21,19))),((22,18),(((17,16),15),14))),13),(12,(11,10))),9),8),7),6),5),4),(3,2)));
   tree tree_128 [p = 0.000, P = 0.003] = [&W 0.000025] (1,(((((((((((22,18),((((75,21),(23,((25,(77,24)),((76,26),((((((33,32),31),30),29),((((((39,38),37),36),(73,(74,(72,35)))),34),(((48,((47,46),((45,44),43))),((42,41),40)),27))),(49,(((54,53),51),(55,(50,((((65,64),((68,(69,((71,70),(67,66)))),61)),((63,62),60)),((57,(59,(58,52))),(56,(28,20))))))))))))),19),(((17,16),15),14))),13),(12,(11,10))),9),8),7),6),5),4),(3,2)));
   tree tree_129 [p = 0.000, P = 0.003] = [&W 0.000025] (1,(((((((((((22,18),(((23,(24,(((77,76),26),((((((33,32),31),30),29),(((((74,73),72),35),(((39,(38,37)),36),34)),((((48,47),46),((45,44),43)),(((42,41),40),27)))),((49,28),((55,(51,((((63,62),((65,64),(69,(68,((71,70),(66,(67,61))))))),60),((56,(57,(59,(58,52)))),50)))),(54,(53,20)))))))),((75,(25,21)),19)),(((17,16),15),14))),13),(12,(11,10))),9),8),7),6),5),4),(3,2)));
   tree tree_130 [p = 0.000, P = 0.003] = [&W 0.000025] (1,(((((((((((22,18),(((((77,(25,24)),23),((76,26),((((46,((48,47),(((45,44),43),((42,41),40)))),(72,(74,(73,35)))),(((((33,32),31),30),29),(((39,(38,37)),36),(34,27)))),(49,((54,53),(55,((((65,64),((71,70),(69,(68,(67,(66,61)))))),((63,62),60)),((51,(52,50)),(((59,58),57),(56,(28,20))))))))))),(75,(21,19))),(((17,16),15),14))),13),(12,(11,10))),9),8),7),6),5),4),(3,2)));
   tree tree_131 [p = 0.000, P = 0.003] = [&W 0.000025] (1,(((((((((((22,18),(((23,((25,(77,24)),(26,((((((38,(39,37)),36),((73,(72,(74,35))),34)),(((33,32),31),(30,29))),(((47,(48,46)),(((45,44),43),((42,41),40))),27)),((76,49),((54,53),(55,((60,(((63,62),((65,64),((69,68),((71,70),(66,(67,61)))))),51)),((58,52),(57,(59,(56,(28,(50,20)))))))))))))),((75,21),19)),(((17,16),15),14))),13),(12,(11,10))),9),8),7),6),5),4),(3,2)));
   tree tree_132 [p = 0.000, P = 0.003] = [&W 0.000025] (1,(((((((((((22,18),(((((((76,(77,25)),24),(26,23)),(27,((49,(((((((48,47),46),((45,44),43)),((42,41),40)),(((74,73),72),35)),(36,((38,(39,37)),34))),(30,(((33,32),31),29)))),((54,53),(55,(((((65,64),(((71,70),(69,68)),(66,(67,61)))),((63,62),60)),(51,(52,50))),((58,(59,57)),(56,(28,20))))))))),(75,(21,19))),((17,16),15)),14)),13),(12,(11,10))),9),8),7),6),5),4),(3,2)));
   tree tree_133 [p = 0.000, P = 0.003] = [&W 0.000025] (1,((((((((((((((24,23),(76,((77,(26,25)),((((((39,38),37),36),((72,((74,73),35)),34)),((((33,32),31),(30,29)),(((48,47),((46,((45,44),43)),((42,41),40))),27))),(49,((54,53),(55,(((((63,62),((65,64),((68,(69,((71,70),(67,66)))),61))),60),(51,(52,50))),((59,58),(57,(56,(28,20)))))))))))),((75,21),19)),(22,18)),(((17,16),15),14)),13),(12,(11,10))),9),8),7),6),5),4),(3,2)));
   tree tree_134 [p = 0.000, P = 0.003] = [&W 0.000025] (1,((((((((((((((77,23),(((76,26),24),((((((48,(47,46)),((45,44),43)),((42,41),40)),((39,(38,37)),(36,34))),((30,(((33,32),31),29)),((74,((73,72),35)),27))),(((54,53),(55,(((((65,64),((63,62),(((69,68),(67,((71,70),66))),61))),60),(52,51)),((57,((59,58),56)),50)))),(49,(28,20)))))),(25,(75,(21,19)))),(22,18)),(((17,16),15),14)),13),(12,(11,10))),9),8),7),6),5),4),(3,2)));
   tree tree_135 [p = 0.000, P = 0.003] = [&W 0.000025] (1,(((((((((((22,18),(((21,((75,((77,23),(24,((26,25),(76,(((30,(((33,32),31),29)),(((((39,38),37),36),(((74,73),(72,35)),34)),((((47,(48,46)),((45,44),43)),((42,41),40)),27))),(49,(55,((54,53),((51,(52,50)),((((65,64),((69,(68,((71,70),(67,66)))),61)),((63,62),60)),(((59,58),57),(56,(28,20)))))))))))))),19)),((17,16),15)),14)),13),(12,(11,10))),9),8),7),6),5),4),(3,2)));
   tree tree_136 [p = 0.000, P = 0.003] = [&W 0.000025] (1,(((((((((((22,18),((((75,((24,((77,(26,25)),23)),(76,((((((33,32),31),30),29),((((39,(38,37)),36),(((74,73),(72,35)),34)),(((((48,47),46),((45,44),43)),((42,41),40)),27))),(49,((54,53),(55,((((63,62),(((65,64),((68,(69,(67,((71,70),66)))),61)),60)),(51,(52,50))),(57,((59,58),(56,(28,20)))))))))))),(21,19)),((17,16),15)),14)),13),(12,(11,10))),9),8),7),6),5),4),(3,2)));
   tree tree_137 [p = 0.000, P = 0.003] = [&W 0.000025] (1,(((((((((((75,(((24,(25,(77,23))),21),((((((74,73),(72,35)),(30,(((33,32),31),29))),(((((48,47),46),((45,44),43)),((42,41),40)),((((39,38),37),36),(34,27)))),(76,(((54,53),(55,(60,((((63,62),((65,64),(((69,68),((70,67),(71,66))),61))),(57,((59,58),56))),(51,(52,50)))))),(49,(28,20))))),(26,19)))),((22,18),(((17,16),15),14))),13),(12,(11,10))),9),8),7),6),5),4),(3,2)));
   tree tree_138 [p = 0.000, P = 0.003] = [&W 0.000025] (1,(((((((((((((22,18),(17,16)),15),(((23,(((77,25),24),((76,26),((((((33,32),31),30),29),(((74,73),(72,35)),((((48,(47,46)),((45,44),43)),((42,41),40)),(((39,38),(37,36)),(34,27))))),(49,((54,53),(55,(51,((((65,64),((71,((70,67),66)),((69,68),61))),(63,(62,60))),((57,(59,(58,52))),(50,(56,(28,20))))))))))))),((75,21),19)),14)),13),(12,(11,10))),9),8),7),6),5),4),(3,2)));
   tree tree_139 [p = 0.000, P = 0.003] = [&W 0.000025] (1,(((((((((((((25,(75,21)),((77,23),(24,(26,(76,((((74,(73,(72,35))),(((33,32),31),(30,29))),(((((48,47),46),((45,44),43)),((42,41),40)),(((38,(39,37)),36),(34,27)))),(49,((54,53),(55,(((((63,62),((66,(65,64)),(69,(68,((71,70),(67,61)))))),60),51),(((59,58),(57,(52,50))),(56,(28,20))))))))))))),19),(((22,18),((17,16),15)),14)),13),(12,(11,10))),9),8),7),6),5),4),(3,2)));
   tree tree_140 [p = 0.000, P = 0.004] = [&W 0.000025] (1,((((((((((((((((77,25),24),23),((76,26),(((((74,73),(72,35)),(30,(((33,32),31),29))),((((48,(47,46)),((45,44),43)),((42,41),40)),(((39,38),(37,36)),(34,27)))),(49,((54,53),(55,(51,((((65,64),((71,((70,67),66)),((69,68),61))),(63,(62,60))),((57,(59,(58,52))),(50,(56,(28,20)))))))))))),(75,(21,19))),(((22,18),(17,16)),15)),14),13),(12,(11,10))),9),8),7),6),5),4),(3,2)));
   tree tree_141 [p = 0.000, P = 0.004] = [&W 0.000025] (1,(((((((((((((((77,25),24),(23,((76,26),(((30,(((33,32),31),29)),((74,(72,(73,35))),((((48,(47,46)),((45,44),43)),((42,41),40)),(((39,38),(37,36)),(34,27))))),(49,((54,53),(51,(55,((((65,64),((71,((70,67),66)),((69,68),61))),(63,(62,60))),((57,(59,(58,52))),((56,50),(28,20)))))))))))),(75,(21,19))),(((22,18),(17,16)),15)),14),13),(12,(11,10))),9),8),7),6),5),4),(3,2)));
   tree tree_142 [p = 0.000, P = 0.004] = [&W 0.000025] (1,(((((((((((((75,21),(((77,25),23),(24,((76,26),(((((48,(47,46)),(((45,44),43),((42,41),40))),((((39,38),37),36),(((74,73),(72,35)),34))),((30,(((33,32),31),29)),27)),(49,(55,((54,53),((((63,62),60),(((65,64),((68,(69,(71,(70,67)))),(66,61))),51)),(57,(((59,(58,52)),50),(56,(28,20))))))))))))),19),((22,18),(((17,16),15),14))),13),(12,(11,10))),9),8),7),6),5),4),(3,2)));
   tree tree_143 [p = 0.000, P = 0.004] = [&W 0.000025] (1,((((((((((18,(((((24,((77,25),23)),(76,((((((48,47),(((45,44),43),((42,41),40))),(46,(74,(73,(72,35))))),(((39,(38,37)),36),34)),((((33,32),31),(30,29)),27)),(49,((54,53),(55,(((((65,64),((68,(69,(((71,70),67),66))),61)),((63,62),60)),(52,51)),(50,(((59,58),57),(56,(28,20))))))))))),(75,(26,(21,19)))),(17,(16,15))),(22,14))),13),(12,(11,10))),9),8),7),6),5),4),(3,2)));
   tree tree_144 [p = 0.000, P = 0.004] = [&W 0.000025] (1,(((((((((((22,18),(((23,((77,24),(26,(76,((49,((((48,(47,46)),((45,44),43)),((42,41),40)),((((((39,38),37),36),((72,((74,73),35)),34)),(((33,32),31),(30,29))),27))),((55,((56,(57,((59,58),52))),(51,(60,((63,62),((65,64),((61,(67,(66,((71,70),50)))),((69,68),28)))))))),(54,(53,20)))))))),((75,21),(25,19))),((17,(16,15)),14))),13),(12,(11,10))),9),8),7),6),5),4),(3,2)));
   tree tree_145 [p = 0.000, P = 0.004] = [&W 0.000025] (1,((((((((((((((75,21),((25,24),((77,23),((76,26),(((((33,32),31),(30,29)),(((((47,46),(48,((45,44),43))),((42,41),40)),((((39,38),37),36),34)),((72,((74,73),35)),27))),(49,((54,53),(55,((((((69,68),(67,((71,70),66))),((65,64),(63,62))),(61,51)),28),((60,50),((57,(59,(58,52))),(56,20)))))))))))),19),(22,18)),((17,(16,15)),14)),13),(12,(11,10))),9),8),7),6),5),4),(3,2)));
   tree tree_146 [p = 0.000, P = 0.004] = [&W 0.000025] (1,(((((((((((((77,23),((75,25),(((((((45,44),43),((48,(47,46)),((42,41),40))),((((39,38),37),36),((((74,73),72),35),34))),((((33,32),31),(30,29)),27)),((76,49),((54,53),(55,((60,(((63,62),((65,64),(((69,68),(71,((70,67),66))),61))),(52,51))),(((59,58),57),(56,(50,(28,20))))))))),((26,21),(24,19))))),(22,18)),((17,(16,15)),14)),13),(12,(11,10))),9),8),7),6),5),4),(3,2)));
   tree tree_147 [p = 0.000, P = 0.004] = [&W 0.000025] (1,((((((((((((((77,25),(24,23)),((76,26),(((((33,32),31),(30,29)),(((74,72),(73,35)),((((48,(47,46)),((45,44),43)),((42,41),40)),((((39,38),37),36),(34,27))))),(49,((54,53),(55,(((((65,64),(((69,68),(71,((70,67),66))),61)),(63,(62,60))),51),((59,(58,52)),(57,(56,((50,28),20))))))))))),(75,(21,19))),((((22,18),(17,16)),15),14)),13),(12,(11,10))),9),8),7),6),5),4),(3,2)));
   tree tree_148 [p = 0.000, P = 0.004] = [&W 0.000025] (1,(((((((((((((((75,21),((24,23),((77,25),((76,26),(((((((48,47),46),((45,44),43)),((42,41),40)),(((39,38),(37,36)),(((74,73),(72,35)),34))),((((33,32),31),(30,29)),27)),(49,((55,50),(51,(((((63,62),((65,64),((69,68),((71,70),(67,61))))),(66,60)),(57,((59,(58,52)),(56,28)))),(54,(53,20))))))))))),(22,19)),18),((17,16),15)),14),13),(12,(11,10))),9),8),7),6),5),4),(3,2)));
   tree tree_149 [p = 0.000, P = 0.004] = [&W 0.000025] (1,(((((((((((((((24,((77,25),23)),((76,26),(((((74,73),72),35),((30,(((33,32),31),29)),((((((48,47),46),((45,44),43)),((42,41),40)),((((39,38),37),36),34)),27))),(49,((55,(54,53)),((((63,62),((65,64),(((71,70),66),((69,68),(67,61))))),(51,(52,50))),(60,(((59,58),57),(56,(28,20)))))))))),(75,(21,19))),(22,18)),((17,16),15)),14),13),(12,(11,10))),9),8),7),6),5),4),(3,2)));
   tree tree_150 [p = 0.000, P = 0.004] = [&W 0.000025] (1,(((((((((((((((77,25),24),23),((76,26),(((((33,32),31),(30,29)),((((74,73),72),35),(((((48,47),46),((45,44),43)),((42,41),40)),((((39,38),37),36),(34,27))))),(49,((55,(51,((((65,64),(((69,68),(71,((70,67),66))),61)),(63,(62,60))),(56,((59,58),(57,((52,50),28))))))),(54,(53,20))))))),(75,(21,19))),(((22,18),((17,16),15)),14)),13),(12,(11,10))),9),8),7),6),5),4),(3,2)));
   tree tree_151 [p = 0.000, P = 0.004] = [&W 0.000025] (1,(((((((((((((24,((77,25),23)),((76,26),(((((33,32),31),(30,29)),(((74,73),(72,35)),((((48,(47,46)),((45,44),43)),((42,41),40)),((37,((39,38),36)),(34,27))))),(49,((54,53),((55,51),((((65,64),(((69,68),(71,((70,67),66))),61)),((63,62),60)),(57,((59,(58,52)),((50,28),(56,20))))))))))),(75,(21,19))),(((22,18),((17,16),15)),14)),13),(12,(11,10))),9),8),7),6),5),4),(3,2)));
   tree tree_152 [p = 0.000, P = 0.004] = [&W 0.000025] (1,((((((((((((((23,(24,((76,((77,26),25)),(((((33,32),31),(30,29)),((((38,(39,37)),36),(((74,73),(72,35)),34)),(((((48,47),46),((45,44),43)),((42,41),40)),27))),(49,((54,53),(55,(60,(((63,62),(((65,64),((68,(69,((71,(70,67)),66))),61)),(52,(51,50)))),(57,((59,58),(56,(28,20))))))))))))),(75,(21,19))),(22,18)),((17,16),15)),14),13),(12,(11,10))),9),8),7),6),5),4),(3,2)));
   tree tree_153 [p = 0.000, P = 0.004] = [&W 0.000025] (1,((((((((((((((75,25),21),(23,((77,24),((76,26),(49,(((((48,(47,46)),(((45,44),43),((42,41),40))),((((33,32),31),30),29)),((((39,(38,37)),36),(((74,73),(72,35)),34)),27)),((55,(((57,((59,58),52)),(56,50)),(60,((((65,64),(((69,68),(((71,70),67),66)),61)),51),((63,62),28))))),(54,(53,20))))))))),19),(((22,18),((17,16),15)),14)),13),(12,(11,10))),9),8),7),6),5),4),(3,2)));
   tree tree_154 [p = 0.000, P = 0.004] = [&W 0.000025] (1,((((((((((((25,((75,21),(23,((77,24),((76,26),(49,(((((((39,38),37),36),((72,((74,73),35)),34)),((((33,32),31),30),29)),((((48,47),46),(((45,44),43),((42,41),40))),27)),((55,(((57,(59,(58,52))),(56,50)),(60,((((65,64),(((69,68),(67,((71,70),66))),61)),51),((63,62),28))))),(54,(53,20)))))))))),19),((22,18),(((17,16),15),14))),13),(12,(11,10))),9),8),7),6),5),4),(3,2)));
   tree tree_155 [p = 0.000, P = 0.004] = [&W 0.000025] (1,((((((((((((25,(75,21)),(((24,23),(77,((76,26),((((((48,(47,46)),((45,44),43)),((42,41),40)),((((39,38),37),36),34)),(((((33,32),31),30),29),(((74,72),(73,35)),27))),(49,((54,53),(55,(((63,62),((65,64),((((71,70),67),66),(68,(69,61))))),((60,(52,51)),((57,(59,(58,50))),(56,(28,20)))))))))))),19)),((22,18),(((17,16),15),14))),13),(12,(11,10))),9),8),7),6),5),4),(3,2)));
   tree tree_156 [p = 0.000, P = 0.004] = [&W 0.000025] (1,(((((((((((((25,(75,21)),(23,((77,24),((76,26),(49,((((((39,38),37),36),(((74,73),(72,35)),34)),(((((33,32),31),30),29),((((45,44),43),((47,(48,46)),((42,41),40))),27))),((55,(((57,(59,(58,52))),(56,50)),(60,((((65,64),(((69,68),(67,((71,70),66))),61)),51),((63,62),28))))),(53,(54,20))))))))),19),(((22,18),((17,16),15)),14)),13),(12,(11,10))),9),8),7),6),5),4),(3,2)));
   tree tree_157 [p = 0.000, P = 0.004] = [&W 0.000025] (1,((((((13,(((12,(((((25,(75,21)),(((77,23),(24,((76,26),((((((39,38),(37,36)),34),((((48,(47,46)),((45,44),43)),((42,41),40)),(((74,73),(72,35)),(((33,32),31),(30,29))))),27),(49,(55,((54,53),(((51,(52,50)),(((63,62),60),((65,64),((69,68),((67,61),((71,70),(66,28))))))),((58,(59,57)),(56,20)))))))))),19)),(22,18)),((17,(16,15)),14)),(11,10))),9),8)),7),6),5),4),(3,2)));
   tree tree_158 [p = 0.000, P = 0.004] = [&W 0.000025] (1,(((((13,((((((((24,(77,23)),(26,((((((((48,47),46),((45,44),43)),((42,41),40)),((74,73),(72,35))),((((39,38),37),36),34)),((((33,32),31),(30,29)),27)),((76,49),((55,(((59,58),(57,56)),(((63,62),60),((52,51),((65,64),((66,61),((70,(71,50)),((69,68),(67,28))))))))),(54,(53,20))))))),(25,(75,(21,19)))),(((17,16),15),((22,18),14))),(12,(11,10))),9),8),7)),6),5),4),(3,2)));
   tree tree_159 [p = 0.000, P = 0.004] = [&W 0.000025] (1,(((((13,((((((((75,21),((24,((77,25),23)),((76,26),((((73,((74,72),35)),(((33,32),31),(30,29))),((((48,47),46),(((45,44),43),((42,41),40))),(((39,38),(37,36)),(34,27)))),(49,((54,53),(55,(((52,51),(((63,62),60),((65,64),((69,68),(((71,70),67),(66,(61,50))))))),(((59,58),57),(56,(28,20))))))))))),((17,16),15)),((22,(19,18)),14)),(12,(11,10))),9),8),7)),6),5),4),(3,2)));
   tree tree_160 [p = 0.000, P = 0.004] = [&W 0.000025] (1,(((((13,(((((((17,16),15),((((23,(((77,25),24),((76,26),(((49,28),((((((48,47),46),((45,44),43)),(((42,41),40),(72,((74,73),35)))),(30,(((33,32),31),29))),(34,((((39,38),37),36),27)))),(55,((54,53),(((60,(52,51)),(((65,64),(63,62)),(((((71,70),69),68),67),((66,61),50)))),(((59,58),57),(56,20))))))))),(75,(21,19))),(22,18)),14)),(12,(11,10))),9),8),7)),6),5),4),(3,2)));
   tree tree_161 [p = 0.000, P = 0.004] = [&W 0.000025] (1,(((((13,(((((((((24,(77,23)),((26,(76,25)),((((((33,32),31),30),29),((((48,(47,46)),(((45,44),43),((42,41),40))),(73,(74,(72,35)))),(36,(34,(((39,38),37),27))))),(49,((54,53),(55,(((((65,64),(67,(((71,70),68),(66,(69,61))))),((63,62),60)),(51,(52,50))),(57,(59,(58,(56,(28,20)))))))))))),(75,(21,19))),(22,18)),((16,(17,15)),14)),(12,(11,10))),9),8),7)),6),5),4),(3,2)));
   tree tree_162 [p = 0.000, P = 0.004] = [&W 0.000025] (1,(((((13,((((((((75,21),(((77,25),23),(24,((76,26),(((73,((74,72),35)),((((33,32),31),(30,29)),((((48,47),46),(((45,44),43),((42,41),40))),(((39,38),(37,36)),(34,27))))),(49,((54,53),(55,(((52,51),(((63,62),60),((65,64),((69,68),(67,((71,70),(66,(61,50)))))))),(((59,58),57),(56,(28,20)))))))))))),((17,16),15)),((19,18),(22,14))),(12,(11,10))),9),8),7)),6),5),4),(3,2)));
   tree tree_163 [p = 0.000, P = 0.004] = [&W 0.000025] (1,(((((13,((((((((((77,24),23),(26,(((((33,32),31),(30,29)),((((((48,47),46),((45,44),43)),((42,41),40)),((((74,73),72),35),((((39,38),37),36),34))),27)),((76,49),((55,(((59,58),(57,56)),((52,51),(((63,62),60),((65,64),((66,61),(((69,68),((71,70),50)),(67,28)))))))),(54,(53,20))))))),((75,25),(21,19))),((17,16),15)),((22,18),14)),(12,(11,10))),9),8),7)),6),5),4),(3,2)));
   tree tree_164 [p = 0.000, P = 0.004] = [&W 0.000025] (1,(((((13,((((((((25,24),(75,(21,19))),(((76,(77,26)),((((((47,46),(48,((45,44),43))),((42,41),40)),((((39,38),37),36),(((74,73),(72,35)),34))),((((33,32),31),(30,29)),27)),(((54,53),(55,(60,(((63,62),((65,64),(((69,68),(((71,70),67),66)),61))),((57,((59,58),56)),(51,(52,50))))))),(49,(28,20))))),(23,18))),(22,(((17,16),15),14))),(12,(11,10))),9),8),7)),6),5),4),(3,2)));
   tree tree_165 [p = 0.000, P = 0.004] = [&W 0.000025] (1,(((((13,(((((((17,16),15),((75,((23,(24,((76,26),(((((((48,47),(((45,44),43),((42,41),40))),(46,(72,((74,73),35)))),((37,36),((39,38),34))),(30,(((33,32),31),29))),27),(49,((54,53),(55,(((52,51),(((63,62),60),((((71,70),68),(69,(66,(67,61)))),(65,(64,50))))),(((59,58),57),(56,(28,20))))))))))),((77,25),(21,19)))),((22,18),14))),(12,(11,10))),9),8),7)),6),5),4),(3,2)));
   tree tree_166 [p = 0.000, P = 0.004] = [&W 0.000025] (1,(((((13,(((((((17,16),15),((((24,(77,23)),(26,((((((74,73),(72,35)),(((((48,47),46),((45,44),43)),((42,41),40)),(((39,38),(37,36)),34))),(((33,32),31),(30,29))),27),((76,49),((55,(((59,57),(58,56)),(((63,62),60),((52,51),((65,64),(66,(61,((69,68),((70,(71,50)),(67,28)))))))))),(54,(53,20))))))),(25,(75,(21,19)))),((22,18),14))),(12,(11,10))),9),8),7)),6),5),4),(3,2)));
   tree tree_167 [p = 0.000, P = 0.004] = [&W 0.000025] (1,(((((13,((((((16,(17,15)),(((75,21),(26,(((77,24),23),((76,25),(27,(((((((45,44),43),(47,(48,((42,41),40)))),(46,(72,((74,73),35)))),(36,(37,(39,(38,34))))),(30,(((33,32),31),29))),(49,((54,53),(55,((51,((66,60),(((63,62),((65,64),(68,(69,((71,70),(67,61)))))),50))),((57,(59,(58,52))),(56,(28,20))))))))))))),((22,(19,18)),14))),(12,(11,10))),9),8),7)),6),5),4),(3,2)));
   tree tree_168 [p = 0.000, P = 0.004] = [&W 0.000025] (1,(((((13,((((12,(((((75,(25,21)),(((77,24),23),(26,(((76,49),((((46,((47,(48,((45,44),43))),((42,41),40))),((73,(74,72)),35)),((((39,38),37),36),34)),((((33,32),31),(30,29)),27))),((55,((60,(((63,62),((65,64),((71,70),(69,(68,(66,(67,61))))))),51)),((59,(57,(58,52))),(56,50)))),((54,53),(28,20))))))),((22,18),(19,((17,16),15)))),14),(11,10))),9),8),7)),6),5),4),(3,2)));
   tree tree_169 [p = 0.000, P = 0.004] = [&W 0.000025] (1,(((((13,((((12,((((75,21),(((24,23),(76,((27,(77,26)),(((54,53),(55,((((65,64),((69,((71,70),66)),(68,(67,61)))),(((63,62),60),(51,(52,50)))),((59,(58,57)),(56,28))))),(((((((48,(47,46)),((45,44),43)),((42,41),40)),((74,73),(72,35))),(((38,(39,37)),36),34)),(((33,32),31),(30,29))),(49,20)))))),(25,19))),((22,(18,((17,16),15))),14)),(11,10))),9),8),7)),6),5),4),(3,2)));
   tree tree_170 [p = 0.000, P = 0.004] = [&W 0.000025] (1,(((((13,((((12,(((75,((24,21),(((76,23),((27,(77,26)),((((73,(74,(72,35))),(((((48,47),46),((45,44),43)),((42,41),40)),(((38,(39,37)),36),34))),(((33,32),31),(30,29))),(49,((54,53),(55,(((59,(58,57)),(56,28)),((((65,64),(((69,68),(67,((71,70),66))),61)),(((63,62),60),(51,(52,50)))),20)))))))),(25,19)))),(((22,18),((17,16),15)),14)),(11,10))),9),8),7)),6),5),4),(3,2)));
   tree tree_171 [p = 0.000, P = 0.004] = [&W 0.000025] (1,(((((13,((((12,(((18,(22,(19,((17,16),15)))),(((75,(25,21)),(((77,24),23),(26,((76,49),((((46,(((48,47),((45,44),43)),((42,41),40))),(((74,72),(73,35)),((((39,38),37),36),34))),((((33,32),31),(30,29)),27)),((55,(((((63,62),((65,64),((((71,70),69),68),(66,(67,61))))),60),51),((57,(59,(58,52))),(56,50)))),((54,53),(28,20)))))))),14)),(11,10))),9),8),7)),6),5),4),(3,2)));
   tree tree_172 [p = 0.000, P = 0.004] = [&W 0.000025] (1,(((((13,((((12,((((75,(25,21)),(((76,(((((48,(47,46)),(((45,44),43),((42,41),40))),((37,36),((39,38),(((74,73),(72,35)),34)))),(((33,32),31),(30,29))),27)),(49,((55,(51,((60,((63,62),((65,64),(((((71,70),69),68),67),((66,61),50))))),((57,(59,(58,52))),(56,28))))),(54,(53,20))))),((77,24),(23,(26,19))))),((18,(22,((17,16),15))),14)),(11,10))),9),8),7)),6),5),4),(3,2)));
   tree tree_173 [p = 0.000, P = 0.004] = [&W 0.000025] (1,(((((13,(((((((22,18),15),(((((77,23),((25,24),((76,26),(49,((((((48,(47,46)),((45,44),43)),((42,41),40)),(((39,(38,37)),36),((72,((74,73),35)),34))),(((((33,32),31),30),29),27)),((54,53),(55,(((((63,62),((65,64),(((69,68),(((71,70),67),66)),61))),60),(52,51)),(((59,58),57),((56,28),(50,20))))))))))),(75,(21,19))),(17,16)),14)),(12,(11,10))),9),8),7)),6),5),4),(3,2)));
   tree tree_174 [p = 0.000, P = 0.004] = [&W 0.000025] (1,(((((13,((((12,(((18,(22,(17,16))),(((((77,25),23),(24,((76,26),(((30,(((33,32),31),29)),(((((45,44),43),((48,(47,46)),((42,41),40))),(((74,73),72),35)),(((39,(38,37)),36),(34,27)))),(49,((54,53),(55,((((63,62),((65,64),(((69,68),((71,(70,67)),66)),61))),(60,(52,51))),(((59,58),57),(56,(50,(28,20)))))))))))),((75,21),19)),(15,14))),(11,10))),9),8),7)),6),5),4),(3,2)));
   tree tree_175 [p = 0.000, P = 0.004] = [&W 0.000025] (1,(((((13,((((12,(((((((24,((77,25),23)),((76,26),(((36,(37,((39,38),34))),((((33,32),31),(30,29)),(((46,((48,47),((45,44),43))),((42,41),40)),(((74,(73,72)),35),27)))),(49,((55,((((65,64),((((71,70),67),66),(68,(69,61)))),((63,62),60)),(51,(57,(56,((52,(58,50)),(59,28))))))),(54,(53,20))))))),(75,(21,19))),(22,18)),((17,16),15)),14),(11,10))),9),8),7)),6),5),4),(3,2)));
   tree tree_176 [p = 0.000, P = 0.004] = [&W 0.000025] (1,(((((13,((((12,((((((24,23),((77,25),((76,26),(27,(((((((48,47),46),((45,44),43)),((42,41),40)),(((39,38),(37,36)),(((74,73),(72,35)),34))),(((33,32),31),(30,29))),(49,((54,53),(55,(((((65,64),((71,70),(68,(69,(66,(67,61)))))),((63,62),60)),(51,(52,50))),(((59,58),57),(56,(28,20)))))))))))),(75,(21,19))),((17,16),15)),((22,18),14)),(11,10))),9),8),7)),6),5),4),(3,2)));
   tree tree_177 [p = 0.000, P = 0.004] = [&W 0.000025] (1,(((((13,(((((((((77,23),((26,24),(76,((((((33,32),31),30),29),(((((45,44),43),((48,(47,46)),((42,41),40))),((((39,38),37),36),((((74,73),72),35),34))),27)),(49,((55,(54,53)),(((((63,62),60),51),((65,64),(68,((71,70),(69,(66,(67,(61,50)))))))),((57,(59,(58,52))),(56,(28,20)))))))))),((25,21),(75,19))),(22,18)),(((17,16),15),14)),(12,(11,10))),9),8),7)),6),5),4),(3,2)));
   tree tree_178 [p = 0.000, P = 0.004] = [&W 0.000025] (1,(((((13,((((((22,18),((((75,(25,21)),(23,((77,24),((76,26),(((((46,(((48,47),((45,44),43)),((42,41),40))),(72,(74,(73,35)))),((((39,38),37),36),34)),(((33,32),31),(30,(29,27)))),(49,((54,53),(55,((60,((63,62),((65,64),(61,((69,68),(((71,70),67),(66,50))))))),((52,51),(57,((59,58),(56,(28,20)))))))))))))),19),(((17,16),15),14))),(12,(11,10))),9),8),7)),6),5),4),(3,2)));
   tree tree_179 [p = 0.000, P = 0.004] = [&W 0.000025] (1,(((((13,((((((22,((25,(75,(21,19))),((23,((76,24),((77,26),((((((((48,47),46),((45,44),43)),((42,41),40)),((73,((74,72),35)),(((39,(38,37)),36),34))),(30,(((33,32),31),29))),27),(((54,53),(55,((60,(((65,64),((71,70),((69,68),(66,(67,61))))),((63,62),51))),((57,(59,(58,52))),(56,50))))),(49,(28,20))))))),18))),(((17,16),15),14)),(12,(11,10))),9),8),7)),6),5),4),(3,2)));
   tree tree_180 [p = 0.000, P = 0.005] = [&W 0.000025] (1,(((((13,(((((18,(22,((75,((24,((77,25),23)),((26,(((((((45,44),43),(48,((47,46),((42,41),40)))),((74,73),(72,35))),((((33,32),31),30),29)),((((39,38),37),36),(34,27))),(49,((54,53),(55,(51,((((68,(69,((71,70),(67,66)))),((65,64),(63,62))),(61,50)),(60,((57,(59,(58,52))),(56,(28,20))))))))))),(76,(21,19))))),(((17,16),15),14)))),(12,(11,10))),9),8),7)),6),5),4),(3,2)));
   tree tree_181 [p = 0.000, P = 0.005] = [&W 0.000025] (1,(((((13,(((((((75,((((77,25),24),23),(76,(26,((((((48,(47,46)),((45,44),43)),(((42,41),40),((73,72),(74,35)))),(((33,32),31),(30,29))),(((38,37),(39,36)),(34,27))),(49,((54,53),(55,(((60,51),((63,62),((65,64),((69,68),(((71,70),(67,66)),(61,50)))))),((57,(59,(58,52))),(56,(28,20)))))))))))),((22,(21,19)),18)),(((17,16),15),14)),(12,(11,10))),9),8),7)),6),5),4),(3,2)));
   tree tree_182 [p = 0.000, P = 0.005] = [&W 0.000025] (1,(((((13,(((((((75,(25,21)),(((77,24),23),(26,(((((33,32),31),(30,29)),((((((48,46),(47,((45,44),43))),((42,41),40)),(73,(74,(72,35)))),((((39,38),37),36),34)),27)),((76,49),(((54,53),(55,((60,(((63,62),((65,64),(((71,70),66),(68,(69,(67,61)))))),51)),((56,(57,((59,58),52))),50)))),(28,20))))))),(18,((22,(19,((17,16),15))),14))),(12,(11,10))),9),8),7)),6),5),4),(3,2)));
   tree tree_183 [p = 0.000, P = 0.005] = [&W 0.000025] (1,(((((13,(((((((((77,23),((25,24),((76,26),((((((48,(47,46)),((45,44),43)),(((42,41),40),((73,72),(74,35)))),((37,36),((39,38),34))),((((33,32),31),(30,29)),27)),(49,((54,(53,51)),(55,((((66,(65,64)),(68,(((71,70),69),(67,61)))),((63,62),60)),(57,((59,((58,52),50)),(56,(28,20)))))))))))),(75,(21,19))),((17,16),15)),((22,18),14)),(12,(11,10))),9),8),7)),6),5),4),(3,2)));
   tree tree_184 [p = 0.000, P = 0.005] = [&W 0.000025] (1,(((((13,(((((((23,(24,(((77,76),26),((((((33,32),31),30),29),((((39,(38,37)),36),34),(((47,(48,46)),(((45,44),43),(((42,41),40),((74,73),(72,35))))),27))),(49,(((54,53),28),(55,(((((65,64),((69,(71,(70,66))),(68,(67,61)))),((63,62),60)),(52,51)),(((59,58),57),(56,(50,20))))))))))),((75,25),(21,19))),((22,18),(((17,16),15),14))),(12,(11,10))),9),8),7)),6),5),4),(3,2)));
   tree tree_185 [p = 0.000, P = 0.005] = [&W 0.000025] (1,(((((13,(((((((75,(25,21)),((((77,26),(76,24)),(((((33,32),31),(30,29)),(((((48,47),((45,44),43)),((42,41),40)),(46,(73,((74,72),35)))),((36,(((39,38),37),34)),27))),(49,((54,53),(55,(51,((((65,64),((69,(71,(70,66))),(68,(67,61)))),((63,62),60)),((57,((59,58),52)),(56,(50,(28,20))))))))))),(23,18))),((19,(22,((17,16),15))),14)),(12,(11,10))),9),8),7)),6),5),4),(3,2)));
   tree tree_186 [p = 0.000, P = 0.005] = [&W 0.000025] (1,(((((13,(((((((25,(75,(21,19))),((77,(24,((76,26),(27,((((46,(((48,47),((45,44),43)),((42,41),40))),((((74,73),72),35),(36,((38,(39,37)),34)))),(30,(((33,32),31),29))),(49,(((54,53),51),(55,((((66,(65,64)),((71,70),(68,(69,(67,61))))),((63,62),60)),((((58,57),(59,52)),(50,28)),(56,20))))))))))),(23,18))),((22,((17,16),15)),14)),(12,(11,10))),9),8),7)),6),5),4),(3,2)));
   tree tree_187 [p = 0.000, P = 0.005] = [&W 0.000025] (1,(((((13,((((((22,18),(((((77,25),24),(23,((76,26),(27,(((((((48,47),((45,44),43)),((42,41),40)),(46,(((74,73),72),35))),(36,(37,(38,(39,34))))),(((33,32),31),(30,29))),(49,(55,((54,53),(((52,51),(((63,62),60),((66,(65,64)),(((71,70),(69,68)),(67,(61,50)))))),(57,(58,(59,(56,(28,20)))))))))))))),(75,(21,19))),(((17,16),15),14))),(12,(11,10))),9),8),7)),6),5),4),(3,2)));
   tree tree_188 [p = 0.000, P = 0.005] = [&W 0.000025] (1,(((((13,((((((((75,(23,(((77,25),24),((76,26),(((49,28),(((((48,(47,46)),((45,44),43)),(((42,41),40),(72,((74,73),35)))),(30,(((33,32),31),29))),(((((39,38),37),36),34),27))),((54,53),(55,(((52,51),((63,62),((66,(65,64)),(((69,68),((71,70),67)),(61,50))))),(60,(((59,58),57),(56,20))))))))))),(21,19)),(22,18)),(((17,16),15),14)),(12,(11,10))),9),8),7)),6),5),4),(3,2)));
   tree tree_189 [p = 0.000, P = 0.005] = [&W 0.000025] (1,(((((13,((((((((23,((77,24),((76,26),(((72,((74,73),35)),((((39,(38,37)),36),34),((46,(((48,47),((45,44),43)),((42,41),40))),((30,(((33,32),31),29)),27)))),(49,(55,((54,53),((((66,(65,64)),((69,((71,70),68)),(67,61))),((63,62),60)),((51,(52,50)),((59,58),(57,(56,(28,20))))))))))))),(25,(75,(21,19)))),(22,18)),(((17,16),15),14)),(12,(11,10))),9),8),7)),6),5),4),(3,2)));
   tree tree_190 [p = 0.000, P = 0.005] = [&W 0.000025] (1,(((((13,((((((((23,(24,((77,25),(26,(76,(((49,28),(((((39,38),37),36),34),((((((45,44),43),((42,41),40)),((47,(48,46)),(72,((74,73),35)))),(30,(((33,32),31),29))),27))),(55,((54,53),(((60,(52,51)),(((65,64),(63,62)),(((69,68),((71,70),67)),(66,(61,50))))),(((59,58),57),(56,20))))))))))),(75,(21,19))),(22,18)),(((17,16),15),14)),(12,(11,10))),9),8),7)),6),5),4),(3,2)));
   tree tree_191 [p = 0.000, P = 0.005] = [&W 0.000025] (1,(((((13,(((((((((26,23),((77,(25,24)),(76,(((49,28),(((((48,47),46),(((45,44),43),((42,41),40))),(72,((74,73),35))),((30,(((33,32),31),29)),(((((39,38),37),36),34),27)))),(55,((54,53),(((60,(52,51)),(((65,64),(63,62)),((66,61),((((71,70),(69,68)),67),50)))),(((59,58),57),(56,20))))))))),(75,(21,19))),(22,18)),(((17,16),15),14)),(12,(11,10))),9),8),7)),6),5),4),(3,2)));
   tree tree_192 [p = 0.000, P = 0.005] = [&W 0.000025] (1,(((((13,((((((((((77,25),24),(23,((76,26),(((49,28),(((((39,38),37),36),34),(((((42,41),40),(((45,44),43),(((48,47),46),(72,((74,73),35))))),((((33,32),31),30),29)),27))),(55,((54,53),(((52,51),(60,(((65,64),(63,62)),((69,((71,70),68)),(61,(67,(66,50))))))),(((59,58),57),(56,20))))))))),(75,(21,19))),(22,18)),(((17,16),15),14)),(12,(11,10))),9),8),7)),6),5),4),(3,2)));
   tree tree_193 [p = 0.000, P = 0.005] = [&W 0.000025] (1,(((((13,(((((((75,(22,21)),(19,((((77,25),23),(76,(26,((49,((((33,32),31),(30,29)),(((74,73),(72,35)),(((48,(47,46)),(((45,44),43),((42,41),40))),(((39,38),(37,36)),(34,27)))))),((54,53),(55,(((63,62),((65,64),(69,(68,(((71,70),66),(67,61)))))),((60,(52,51)),(((59,58),57),(56,(28,(50,20)))))))))))),(24,18)))),(((17,16),15),14)),(12,(11,10))),9),8),7)),6),5),4),(3,2)));
   tree tree_194 [p = 0.000, P = 0.005] = [&W 0.000025] (1,(((((13,((((((22,18),(((23,((77,24),((76,26),(49,(((46,(((48,47),((45,44),43)),((42,41),40))),((72,((74,73),35)),((((39,(38,37)),36),34),(((((33,32),31),30),29),27)))),((55,(54,53)),((((66,(65,64)),((69,68),((71,70),(67,61)))),((63,62),60)),((51,(52,50)),(57,((59,58),(56,(28,20)))))))))))),(25,(75,(21,19)))),(((17,16),15),14))),(12,(11,10))),9),8),7)),6),5),4),(3,2)));
   tree tree_195 [p = 0.000, P = 0.005] = [&W 0.000025] (1,(((((13,((((((((24,(23,((77,25),((76,26),(((72,((74,73),35)),((((33,32),31),(30,29)),((37,(36,(39,(38,34)))),(((48,47),(((45,44),43),(46,((42,41),40)))),27)))),(49,(55,((54,53),(((((65,64),(69,((71,70),(68,(67,61))))),((66,(63,62)),60)),(52,51)),(57,((59,(58,56)),(50,(28,20))))))))))))),(75,(21,19))),(22,18)),(((17,16),15),14)),(12,(11,10))),9),8),7)),6),5),4),(3,2)));
   tree tree_196 [p = 0.000, P = 0.005] = [&W 0.000025] (1,(((((13,((((((19,((75,(22,21)),(((77,25),23),((26,(76,(49,(((((74,73),(72,35)),(((33,32),31),(30,29))),((((48,47),46),(((45,44),43),((42,41),40))),(((39,38),(37,36)),(34,27)))),((54,53),(55,(((63,62),((65,64),(((71,70),66),((69,68),(67,61))))),((60,(52,51)),(57,((59,58),(56,(28,(50,20))))))))))))),(24,18))))),(((17,16),15),14)),(12,(11,10))),9),8),7)),6),5),4),(3,2)));
   tree tree_197 [p = 0.000, P = 0.005] = [&W 0.000025] (1,(((((13,((((12,((19,(((17,16),15),((22,(((75,21),(((77,24),23),((76,(26,25)),(((30,(((33,32),31),29)),((((45,44),43),((48,(47,46)),((42,41),40))),(((((39,38),37),36),34),(((74,73),(72,35)),27)))),(49,(55,((54,53),((((59,58),57),56),((51,(52,50)),(60,(((65,64),(68,((70,(71,66)),(69,(67,61))))),((63,62),(28,20))))))))))))),18)),14))),(11,10))),9),8),7)),6),5),4),(3,2)));
   tree tree_198 [p = 0.000, P = 0.005] = [&W 0.000025] (1,(((((13,((((12,(((19,(16,(17,15))),(((75,21),(24,(23,(((76,(77,26)),25),(27,(((((48,((47,((45,44),43)),((42,41),40))),(46,(72,((74,73),35)))),(36,(37,(39,(38,34))))),(((33,32),31),(30,29))),(49,((54,53),(55,((((((63,62),((65,64),(69,(68,((71,70),(67,61)))))),(66,60)),51),50),((59,(57,(58,52))),(56,(28,20))))))))))))),((22,18),14))),(11,10))),9),8),7)),6),5),4),(3,2)));
   tree tree_199 [p = 0.000, P = 0.005] = [&W 0.000025] (1,(((((13,(((((((((24,(77,23)),((76,25),(26,(((((48,(47,46)),(((45,44),43),(((42,41),40),((74,73),(72,35))))),(((39,(38,37)),36),34)),((((33,32),31),(30,29)),27)),(49,((54,53),((55,51),((((65,64),((68,(69,((71,70),67))),61)),((66,((63,62),60)),28)),((57,(59,(58,52))),(50,(56,20))))))))))),(75,(21,19))),((18,(22,((17,16),15))),14)),12),(11,10)),9),8),7)),6),5),4),(3,2)));
   tree tree_200 [p = 0.000, P = 0.005] = [&W 0.000025] (1,(((((13,((((12,((((24,(23,((77,25),(26,((((((74,73),72),35),(((33,32),31),(30,29))),(((((39,38),37),36),34),((((48,(47,46)),((45,44),43)),((42,41),40)),27))),(76,(49,(50,((55,51),((54,53),((((63,62),((65,64),(68,(69,(((71,70),66),(67,61)))))),60),((57,(59,(58,52))),(56,(28,20)))))))))))))),((75,21),19)),(((22,18),(16,(17,15))),14)),(11,10))),9),8),7)),6),5),4),(3,2)));
   tree tree_201 [p = 0.000, P = 0.005] = [&W 0.000025] (1,(((((13,(((((((((((77,25),24),23),((76,26),(27,(((((((48,47),46),((45,44),43)),((42,41),40)),(((39,37),(38,36)),(((74,(73,72)),35),34))),(((33,32),31),(30,29))),(49,((54,53),(55,((((63,62),((65,64),(((71,70),66),(69,(68,(67,61)))))),60),(((52,51),50),(57,((59,58),(56,(28,20))))))))))))),((75,21),19)),(((22,18),((17,16),15)),14)),12),(11,10)),9),8),7)),6),5),4),(3,2)));
   tree tree_202 [p = 0.000, P = 0.005] = [&W 0.000025] (1,(((((13,((((12,(((((76,23),(((77,25),24),(26,(27,((((46,(((48,47),((45,44),43)),((42,41),40))),((((39,38),37),36),34)),(((73,(74,72)),35),(((33,32),31),(30,29)))),(49,((54,53),(55,((56,(57,(59,(58,(52,50))))),(51,((66,((65,64),(68,((71,70),(69,(67,61)))))),(((63,62),60),(28,20))))))))))))),((75,(22,21)),18)),(((17,(19,16)),15),14)),(11,10))),9),8),7)),6),5),4),(3,2)));
   tree tree_203 [p = 0.000, P = 0.005] = [&W 0.000025] (1,(((((13,((((12,(((((24,(23,(26,((77,76),(27,(((((47,(48,46)),((45,44),43)),(((42,41),40),((73,(74,72)),35))),(((39,38),(37,36)),34)),(((((33,32),31),30),29),(49,((54,53),(55,(((((65,64),(67,((69,68),(((71,70),66),61)))),((63,62),60)),51),((57,(58,(59,52))),(50,(28,(56,20))))))))))))))),(75,(25,(21,19)))),(22,18)),(((17,16),15),14)),(11,10))),9),8),7)),6),5),4),(3,2)));
   tree tree_204 [p = 0.000, P = 0.005] = [&W 0.000025] (1,(((((13,((((12,(11,(((17,(16,15)),(((25,(75,(22,(21,19)))),((77,((76,26),(((30,(((33,32),31),29)),(((74,73),(72,35)),((((38,(39,37)),36),34),((((48,(47,46)),((45,44),43)),((42,41),40)),27)))),(49,(55,(51,((54,53),((((65,64),((69,((71,70),68)),(67,(66,61)))),((63,62),60)),((57,((59,58),52)),(50,(56,(28,20)))))))))))),(24,(23,18)))),14)),10))),9),8),7)),6),5),4),(3,2)));
   tree tree_205 [p = 0.000, P = 0.005] = [&W 0.000025] (1,(((((13,((((12,(((75,((22,21),((26,(76,(((((33,32),31),(30,29)),(((((47,46),(48,((45,44),43))),((42,41),40)),(((74,73),(72,35)),((((39,38),37),36),34))),27)),(49,(53,(54,(51,(55,((((63,62),((65,64),((71,(70,66)),((69,68),(67,61))))),60),((57,(59,(58,52))),(56,(50,(28,20))))))))))))),(23,(((77,25),24),18))))),((((19,17),16),15),14)),(11,10))),9),8),7)),6),5),4),(3,2)));
   tree tree_206 [p = 0.000, P = 0.005] = [&W 0.000025] (1,(((((13,((((((((((77,23),((25,24),((76,26),((((((48,(47,46)),((45,44),43)),(((42,41),40),(74,(72,(73,35))))),((37,36),((39,38),34))),((((33,32),31),(30,29)),27)),(49,((53,(54,51)),(55,((((65,64),(66,(68,((71,70),(69,(67,61)))))),((63,62),60)),((57,((59,(58,52)),50)),(56,(28,20))))))))))),(75,(21,19))),(22,18)),((17,(16,15)),14)),12),(11,10)),9),8),7)),6),5),4),(3,2)));
   tree tree_207 [p = 0.000, P = 0.005] = [&W 0.000025] (1,(((((13,((((((((75,21),(((77,24),(25,23)),(26,((76,49),(((((((48,46),(47,((45,44),43))),((42,41),40)),((73,72),(74,35))),((((39,38),37),36),34)),((((33,32),31),(30,29)),27)),(((54,53),(55,((60,(((63,62),((65,64),(((71,70),66),(68,(69,(67,61)))))),51)),((57,(59,(58,52))),(56,50))))),(28,20))))))),((18,(22,(19,((17,16),15)))),14)),12),(11,10)),9),8),7)),6),5),4),(3,2)));
   tree tree_208 [p = 0.000, P = 0.005] = [&W 0.000025] (1,(((((13,(((((((75,(21,(((24,(76,23)),(((77,27),26),(((((((48,47),46),((45,44),43)),((42,41),40)),(((74,73),(72,35)),((((39,38),37),36),34))),(((33,32),31),(30,29))),(49,((54,53),(55,((57,((59,58),(56,(50,28)))),((((65,64),(((71,70),(67,66)),(68,(69,61)))),((62,(63,60)),(52,51))),20)))))))),(25,19)))),(((22,18),((17,16),15)),14)),12),(11,10)),9),8),7)),6),5),4),(3,2)));
   tree tree_209 [p = 0.000, P = 0.005] = [&W 0.000025] (1,(((((13,(((((((((75,(25,21)),((24,(77,23)),(26,(76,(((36,((39,(38,37)),34)),((((47,46),((45,44),43)),(48,((42,41),40))),((73,((74,72),35)),((((33,32),31),(30,29)),27)))),((55,((54,53),((57,(59,(56,(58,52)))),(51,(((65,64),(((69,68),((71,70),66)),(67,61))),(63,(62,(60,50)))))))),(49,(28,20)))))))),19),(((22,18),((17,16),15)),14)),12),(11,10)),9),8),7)),6),5),4),(3,2)));
   tree tree_210 [p = 0.000, P = 0.005] = [&W 0.000025] (1,(((((13,(((((((((75,(25,21)),((77,(24,23)),(26,(((((47,46),(48,(((45,44),43),((42,41),40)))),((38,(39,37)),(36,34))),((((74,73),72),35),((((33,32),31),(30,29)),27))),((55,(((54,53),51),((57,((59,56),(58,52))),(((65,64),((71,(70,66)),((69,68),(67,61)))),((62,60),(63,50)))))),(76,(49,(28,20)))))))),19),(((22,18),((17,16),15)),14)),12),(11,10)),9),8),7)),6),5),4),(3,2)));
   tree tree_211 [p = 0.000, P = 0.005] = [&W 0.000025] (1,(((((13,((((((((((24,((77,25),(23,((76,26),((((((33,32),31),30),29),((((48,47),((45,44),43)),(46,((42,41),40))),((((39,38),37),36),((74,(72,(73,35))),(34,27))))),(49,(((54,53),(55,((((65,64),((69,68),(((71,70),66),(67,61)))),((63,62),60)),(((52,51),50),((59,58),(57,(56,28))))))),20))))))),(75,(21,19))),(22,18)),(17,(16,15))),14),12),(11,10)),9),8),7)),6),5),4),(3,2)));
   tree tree_212 [p = 0.000, P = 0.005] = [&W 0.000025] (1,(((((13,((((12,((((22,18),15),((((23,(77,((25,24),((76,26),((49,(((((48,(47,46)),((45,44),43)),((42,41),40)),((((39,38),37),36),((((74,73),72),35),34))),(((((33,32),31),30),29),27))),((54,53),(55,((((63,62),((65,64),((68,(69,((71,70),(67,66)))),61))),(60,(52,51))),(((59,58),57),(28,(56,(50,20)))))))))))),(75,(21,19))),(17,16)),14)),(11,10))),9),8),7)),6),5),4),(3,2)));
   tree tree_213 [p = 0.000, P = 0.005] = [&W 0.000025] (1,(((((13,(((((((((75,21),19),((((77,25),24),(76,(26,((49,((((39,38),(37,36)),34),(((47,(48,46)),(((45,44),43),((42,41),40))),((((74,(73,72)),35),((((33,32),31),30),29)),27)))),(55,(51,((54,53),((60,((63,62),((65,64),(66,((69,(67,61)),(68,((71,70),50))))))),((59,(57,(58,52))),(56,(28,20))))))))))),(23,18))),((17,16),((22,15),14))),12),(11,10)),9),8),7)),6),5),4),(3,2)));
   tree tree_214 [p = 0.000, P = 0.005] = [&W 0.000025] (1,(((((13,((((((((75,25),((77,(23,((26,(76,24)),((((((48,47),46),((45,44),43)),((42,41),40)),((((33,32),31),(30,29)),(((((39,38),37),36),((72,((74,73),35)),34)),27))),(49,(51,((54,53),(55,((((63,62),60),((((71,70),68),(69,((67,66),61))),((65,64),28))),((57,(59,(58,52))),(56,(50,20)))))))))))),(21,19))),((22,18),((17,(16,15)),14))),12),(11,10)),9),8),7)),6),5),4),(3,2)));
   tree tree_215 [p = 0.000, P = 0.005] = [&W 0.000025] (1,(((((13,((((((((75,((22,21),((24,(26,((76,(77,25)),((((48,((47,46),((45,44),43))),((42,41),40)),(((((33,32),31),30),29),(((((39,38),37),36),(((74,73),(72,35)),34)),27))),(49,((54,53),(55,(51,((((63,62),((65,64),((71,70),((69,68),(66,(67,61)))))),60),(((59,57),(52,(58,50))),(56,(28,20)))))))))))),(19,(23,18))))),(17,(16,15))),14),12),(11,10)),9),8),7)),6),5),4),(3,2)));
   tree tree_216 [p = 0.000, P = 0.005] = [&W 0.000025] (1,(((((13,((((12,((((((((77,25),24),23),((76,26),(((((33,32),31),(30,29)),((((((48,47),46),((45,44),43)),(((42,41),40),(73,(74,(72,35))))),(((39,(38,37)),36),34)),27)),(49,((54,53),(55,((((63,62),((65,64),(((69,((71,70),68)),(67,66)),61))),60),(51,(57,(((58,52),50),(59,(56,(28,20))))))))))))),(21,(75,19))),(22,18)),(((17,16),15),14)),(11,10))),9),8),7)),6),5),4),(3,2)));
   tree tree_217 [p = 0.000, P = 0.005] = [&W 0.000025] (1,(((((13,((((12,((((((77,25),23),(24,((76,26),(((((33,32),31),(30,29)),((((((48,(47,46)),((45,44),43)),((42,41),40)),(((74,73),72),35)),((((39,38),37),36),34)),27)),(49,((55,(51,(((66,((((71,70),(69,68)),67),61)),((65,64),((63,62),60))),(((57,(59,(58,52))),(56,50)),28)))),(54,(53,20)))))))),(75,(21,19))),(18,((22,((17,16),15)),14))),(11,10))),9),8),7)),6),5),4),(3,2)));
   tree tree_218 [p = 0.000, P = 0.005] = [&W 0.000025] (1,(((((13,((((12,(((18,((17,16),15)),((22,((24,(23,((77,25),((76,26),((((74,73),(72,35)),((((33,32),31),(30,29)),(((((48,47),((45,44),43)),(46,((42,41),40))),(37,(36,(38,(39,34))))),27))),(49,(55,((54,53),(((((65,64),((69,68),((71,70),(67,61)))),(66,((63,62),60))),(52,51)),((59,(58,56)),(57,(50,(28,20))))))))))))),(75,(21,19)))),14)),(11,10))),9),8),7)),6),5),4),(3,2)));
   tree tree_219 [p = 0.000, P = 0.005] = [&W 0.000025] (1,(((((13,((((12,(((((75,21),(23,(((77,25),24),(26,((((((45,44),43),(((48,47),46),((42,41),40))),((((39,38),37),36),((((74,73),72),35),34))),(((((33,32),31),30),29),27)),(76,(49,((54,53),(55,((((65,64),((((71,70),69),68),(66,(67,61)))),(((63,62),60),(52,51))),(((59,58),57),(56,(28,(50,20)))))))))))))),19),((22,18),(((17,16),15),14))),(11,10))),9),8),7)),6),5),4),(3,2)));
   tree tree_220 [p = 0.000, P = 0.006] = [&W 0.000025] (1,(((((13,((((12,(((75,(21,((23,((77,25),(24,((76,26),((((((48,(47,46)),((45,44),43)),((42,41),40)),(((39,38),(37,36)),(((73,72),(74,35)),34))),((30,(((33,32),31),29)),27)),(49,((54,53),(55,((51,(((63,62),60),((65,64),(((68,(69,((71,70),67))),66),(61,50))))),((57,(59,(58,52))),(56,(28,20)))))))))))),19))),((22,18),(((17,16),15),14))),(11,10))),9),8),7)),6),5),4),(3,2)));
   tree tree_221 [p = 0.000, P = 0.006] = [&W 0.000025] (1,(((((13,((((12,((((22,18),((17,16),15)),(((75,21),(((77,(25,23)),((26,24),((((((48,47),46),(((45,44),43),((42,41),40))),((((39,38),37),36),((72,((74,73),35)),34))),((((33,32),31),(30,29)),27)),((76,49),((54,53),(55,((57,(56,((59,(58,52)),50))),(51,(66,((((65,64),((69,68),((71,70),(67,61)))),((63,62),60)),(28,20))))))))))),19)),14)),(11,10))),9),8),7)),6),5),4),(3,2)));
   tree tree_222 [p = 0.000, P = 0.006] = [&W 0.000025] (1,(((((13,((((12,((((19,(17,16)),15),((22,((75,((77,25),21)),(((26,(76,24)),((((((74,73),72),35),(((33,32),31),(30,29))),((((47,46),(48,((45,44),43))),((42,41),40)),(((39,38),(37,36)),(34,27)))),(49,(55,((54,53),(51,((((65,64),((((69,68),(67,((71,70),66))),61),((63,62),60))),(57,(((59,56),(58,52)),50))),(28,20)))))))),(23,18)))),14)),(11,10))),9),8),7)),6),5),4),(3,2)));
   tree tree_223 [p = 0.000, P = 0.006] = [&W 0.000025] (1,(((((13,((((12,((((((25,(77,24)),23),(26,(76,((((46,(((48,47),((45,44),43)),((42,41),40))),(((39,(38,37)),36),(((74,72),(73,35)),34))),((((33,32),31),(30,29)),27)),(49,((54,53),(55,((((65,64),(((69,68),((71,70),(67,66))),61)),(((63,62),60),(52,51))),((57,(59,(58,50))),(56,(28,20))))))))))),(75,(21,19))),(((22,18),((17,16),15)),14)),(11,10))),9),8),7)),6),5),4),(3,2)));
   tree tree_224 [p = 0.000, P = 0.006] = [&W 0.000025] (1,(((((13,((((12,((((((23,((77,24),((76,(26,25)),(((((((48,47),((45,44),43)),((42,41),40)),(46,((74,73),(72,35)))),((((39,38),37),36),34)),(((33,32),31),(30,29))),(27,(49,((54,53),(55,(((57,((59,58),56)),((52,51),50)),((((65,64),((69,68),(((71,70),66),(67,61)))),((63,62),28)),(60,20))))))))))),((75,21),19)),(22,18)),((17,16),15)),14),(11,10))),9),8),7)),6),5),4),(3,2)));
   tree tree_225 [p = 0.000, P = 0.006] = [&W 0.000025] (1,(((((13,((((12,((((75,(25,(24,21))),((77,23),(((76,26),(49,((((((45,44),43),((47,(48,46)),((42,41),40))),((((39,38),37),36),((74,(73,(72,35))),34))),(((((33,32),31),30),29),27)),((54,53),(55,((((63,62),60),(51,((65,64),((67,61),(68,(69,(66,((71,70),50)))))))),((57,(59,(58,52))),(56,(28,20))))))))),19))),((22,18),(((17,16),15),14))),(11,10))),9),8),7)),6),5),4),(3,2)));
   tree tree_226 [p = 0.000, P = 0.006] = [&W 0.000025] (1,(((((13,((((12,((((((77,25),23),(24,((76,26),((((((33,32),31),30),29),(((((45,44),43),((47,(48,46)),((42,41),40))),(((39,38),(37,36)),((74,((73,72),35)),34))),27)),(49,((54,53),(55,((51,(((63,62),60),((65,64),(((69,68),(((71,70),67),66)),(61,50))))),((57,(59,(58,52))),(56,(28,20))))))))))),(75,(21,19))),((22,18),(((17,16),15),14))),(11,10))),9),8),7)),6),5),4),(3,2)));
   tree tree_227 [p = 0.000, P = 0.006] = [&W 0.000025] (1,(((((13,((((12,(((22,18),((((24,(77,23)),((76,26),((((74,(73,72)),35),((36,(((39,38),37),34)),((((33,32),31),(30,29)),((((48,(47,46)),((45,44),43)),((42,41),40)),27)))),(49,(55,((54,53),((((65,64),(((71,70),(67,66)),((69,68),61))),((63,(62,60)),51)),(((58,57),(59,50)),((56,52),(28,20)))))))))),(75,(21,(25,19)))),(((17,16),15),14))),(11,10))),9),8),7)),6),5),4),(3,2)));
   tree tree_228 [p = 0.000, P = 0.006] = [&W 0.000025] (1,(((((13,((((12,(((22,18),((((((77,25),24),23),(26,(76,(49,((((((48,(47,((45,44),43))),((42,41),40)),(46,(73,(72,(74,35))))),((((39,38),37),36),34)),((30,(((33,32),31),29)),27)),((54,53),(55,(((57,56),((59,58),28)),((51,(52,50)),(((63,62),60),(66,((65,64),((69,68),((67,61),((71,70),20))))))))))))))),(75,(21,19))),(((17,16),15),14))),(11,10))),9),8),7)),6),5),4),(3,2)));
   tree tree_229 [p = 0.000, P = 0.006] = [&W 0.000025] (1,(((((13,((((12,((((22,((23,(24,((77,(76,26)),(((74,(73,(72,35))),((30,(((33,32),31),29)),(((48,(47,46)),(((45,44),43),((42,41),40))),((36,(37,(38,(39,34)))),27)))),(49,((54,53),(55,(((52,51),50),((((65,64),(((69,68),(67,((71,70),66))),61)),((63,62),60)),(57,((59,58),(56,(28,20))))))))))))),(75,(21,(25,19))))),18),(((17,16),15),14)),(11,10))),9),8),7)),6),5),4),(3,2)));
   tree tree_230 [p = 0.000, P = 0.006] = [&W 0.000025] (1,(((((13,((((12,((((((75,25),21),19),(((76,24),((77,26),(((((48,47),(((45,44),43),(((42,41),40),(46,((74,73),(72,35)))))),(36,((39,(38,37)),34))),((((33,32),31),(30,29)),27)),(49,((54,53),(55,(51,((((65,64),((71,(70,66)),(69,(68,(67,61))))),((63,62),60)),((57,(59,(58,52))),(56,(50,(28,20)))))))))))),(23,18))),((22,((17,16),15)),14)),(11,10))),9),8),7)),6),5),4),(3,2)));
   tree tree_231 [p = 0.000, P = 0.006] = [&W 0.000025] (1,(((((13,((((12,(((75,(((25,((77,24),23)),((76,26),((((((48,47),((45,44),43)),((42,41),40)),(46,(74,(73,(72,35))))),((((33,32),31),(30,29)),((((38,(39,37)),36),34),27))),(49,((54,53),(55,((51,(((63,62),60),((65,64),((69,68),((71,70),(67,(66,(61,50)))))))),((57,(59,(58,52))),(56,(28,20)))))))))),((22,21),(19,18)))),(((17,16),15),14)),(11,10))),9),8),7)),6),5),4),(3,2)));
   tree tree_232 [p = 0.000, P = 0.006] = [&W 0.000025] (1,(((((13,((((12,(((((75,21),(((77,23),((76,26),(24,(25,((((((48,(47,46)),((45,44),43)),((42,41),40)),((((39,38),37),36),(((74,73),(72,35)),34))),((((33,32),31),30),(29,27))),(49,((55,((51,(52,50)),((57,((59,58),56)),(((65,64),(68,((69,(67,((71,70),66))),61))),(((63,62),60),28))))),(54,(53,20))))))))),19)),(22,18)),(((17,16),15),14)),(11,10))),9),8),7)),6),5),4),(3,2)));
   tree tree_233 [p = 0.000, P = 0.006] = [&W 0.000025] (1,(((((13,((((12,(((((75,21),19),((((77,25),24),(26,(76,((49,((((39,38),(37,36)),34),(((48,(47,46)),(((45,44),43),((42,41),40))),((((74,73),(72,35)),((((33,32),31),30),29)),27)))),(55,(((54,53),51),((60,((63,62),(66,((65,64),((67,61),((69,68),((71,70),50))))))),((57,((59,58),52)),(56,(28,20)))))))))),(23,18))),(((17,16),15),(22,14))),(11,10))),9),8),7)),6),5),4),(3,2)));
   tree tree_234 [p = 0.000, P = 0.006] = [&W 0.000025] (1,(((((13,((((12,(((((75,21),((((77,25),24),23),(((76,(((((((48,47),46),((45,44),43)),((42,41),40)),((73,(74,72)),35)),(((33,32),31),(30,29))),((((39,38),37),36),(34,27)))),(49,((54,53),(55,(51,((((65,64),((69,68),(((71,70),66),(67,61)))),((63,62),60)),((57,(59,(52,(58,50)))),(56,(28,20))))))))),(26,19)))),(22,18)),(((17,16),15),14)),(11,10))),9),8),7)),6),5),4),(3,2)));
   tree tree_235 [p = 0.000, P = 0.006] = [&W 0.000025] (1,(((((13,((((12,((((75,(25,21)),((((76,(77,26)),24),(((((((48,47),((45,44),43)),((42,41),40)),(46,(73,((74,72),35)))),(36,(((39,38),37),34))),((((33,32),31),(30,29)),27)),(49,((54,53),((55,51),((((65,64),(69,((71,(70,66)),(68,(67,61))))),((63,62),60)),((57,(59,(58,52))),(56,(50,(28,20)))))))))),(23,18))),((19,(22,((17,16),15))),14)),(11,10))),9),8),7)),6),5),4),(3,2)));
   tree tree_236 [p = 0.000, P = 0.006] = [&W 0.000025] (1,(((((13,((((((75,(((((77,25),24),23),(76,(26,(((((48,((47,46),((45,44),43))),((42,41),40)),(((74,(73,72)),35),(((39,(38,37)),36),34))),(((((33,32),31),30),29),27)),(49,((54,53),(55,(50,((((66,((65,64),(((69,68),(71,(70,67))),61))),60),((63,62),(52,51))),(59,(57,(58,(56,(28,20)))))))))))))),(21,19))),((22,18),(((17,16),15),14))),(12,(11,10))),9),8),7)),6),5),4),(3,2)));
   tree tree_237 [p = 0.000, P = 0.006] = [&W 0.000025] (1,((((((13,((((((((((24,23),(((77,76),26),((((((48,(47,46)),((45,44),43)),((42,41),40)),(((39,38),(37,36)),34)),(((((74,73),72),35),(((33,32),31),(30,29))),27)),(49,((54,53),(55,(((((63,62),((65,64),(((69,((71,70),68)),(67,66)),61))),60),(52,51)),(((59,58),57),((56,50),(28,20)))))))))),(((75,25),21),19)),(22,18)),(16,(17,15))),14),12),(11,10)),9),8)),7),6),5),4),(3,2)));
   tree tree_238 [p = 0.000, P = 0.006] = [&W 0.000025] (1,((((((13,(((12,(11,((((((77,25),(24,23)),((76,26),((((((48,(47,46)),(((45,44),43),((42,41),40))),(((74,73),72),35)),((((39,38),37),36),34)),(((33,32),(31,30)),(29,27))),(49,(((54,53),51),(55,((((65,64),(((68,(69,67)),((71,70),66)),61)),((63,62),60)),((57,(59,(58,52))),(50,(56,(28,20))))))))))),(75,(21,19))),((22,18),(((17,16),15),14))),10))),9),8)),7),6),5),4),(3,2)));
   tree tree_239 [p = 0.000, P = 0.006] = [&W 0.000025] (1,(((((13,(((((((23,(24,(((77,76),26),(((((39,(38,37)),36),34),((((42,41),40),(((45,44),43),((48,46),(47,((74,73),(72,35)))))),((((33,32),(31,30)),29),27))),(49,(54,(55,(51,((60,53),(((63,62),((65,64),((69,68),((66,(67,61)),(71,(70,50)))))),(59,((57,(58,52)),(56,(28,20)))))))))))))),((25,(75,21)),19)),(((22,18),((17,16),15)),14)),(12,(11,10))),9),8),7)),6),5),4),(3,2)));
   tree tree_240 [p = 0.000, P = 0.006] = [&W 0.000025] (1,((((((13,((((((((23,((77,25),(24,(26,(76,(((49,28),(((((39,38),37),36),34),(((((33,32),31),30),29),(((((48,47),46),(((45,44),43),((42,41),40))),(72,((74,73),35))),27)))),(55,((54,53),(((60,(52,51)),(((65,64),(63,62)),(((69,68),((71,70),67)),(66,(61,50))))),(((59,58),57),(56,20))))))))))),(75,(21,19))),(22,18)),(((17,16),15),14)),12),(11,10)),9),8)),7),6),5),4),(3,2)));
   tree tree_241 [p = 0.000, P = 0.006] = [&W 0.000025] (1,((((((13,((((((22,18),((((77,23),((25,24),((76,26),((((((45,44),43),(((48,47),46),(((42,41),40),(((74,73),72),35)))),((37,36),(39,(38,34)))),((((33,32),31),(30,29)),27)),(49,((54,(53,51)),(55,((((65,64),(66,(68,(((71,70),69),(67,61))))),((63,62),60)),(57,((59,((58,52),50)),(56,(28,20)))))))))))),(75,(21,19))),(((17,16),15),14))),12),(11,10)),9),8)),7),6),5),4),(3,2)));
   tree tree_242 [p = 0.000, P = 0.006] = [&W 0.000025] (1,((((((13,((((((22,18),(((21,((76,((77,25),24)),(((((33,32),31),(30,29)),(((46,((48,47),(((45,44),43),((42,41),40)))),((((39,38),37),36),34)),((72,((74,73),35)),27))),(49,(51,(55,(54,(53,((((66,(65,64)),(((69,68),((71,70),67)),61)),(62,(63,60))),((57,(59,(58,(52,50)))),(56,(28,20)))))))))))),(75,(23,(26,19)))),(((17,16),15),14))),12),(11,10)),9),8)),7),6),5),4),(3,2)));
   tree tree_243 [p = 0.000, P = 0.006] = [&W 0.000025] (1,((((((13,((((((((75,21),(((77,25),23),((26,24),(76,(((((33,32),31),(30,29)),((73,(74,(72,35))),((((47,(48,46)),((45,44),43)),((42,41),40)),(34,(36,(((39,38),37),27)))))),(49,((54,53),(55,((51,(((59,57),(56,(58,(52,50)))),28)),((62,(63,60)),((65,64),(66,((68,(69,(67,61))),(71,(70,20))))))))))))))),(22,18)),(((17,16),(19,15)),14)),12),(11,10)),9),8)),7),6),5),4),(3,2)));
   tree tree_244 [p = 0.000, P = 0.006] = [&W 0.000025] (1,((((((13,(((((((((24,(75,(25,21))),((77,23),((76,26),((49,((((((47,(48,46)),((45,44),43)),((42,41),40)),((74,73),(72,35))),((((39,38),37),36),34)),(((33,32),31),((30,29),27)))),((54,53),(55,(((52,51),(60,((65,64),((63,62),(61,(68,(69,(66,((71,70),(67,50)))))))))),(((59,58),57),(56,(28,20)))))))))),19),(22,18)),(((17,16),15),14)),12),(11,10)),9),8)),7),6),5),4),(3,2)));
   tree tree_245 [p = 0.000, P = 0.006] = [&W 0.000025] (1,((((((13,(((12,(11,(((17,(16,15)),(((((77,25),(24,(23,((76,26),((((((48,47),46),(((45,44),43),((42,41),40))),((72,((74,73),35)),((((39,38),37),36),34))),((((33,32),31),(30,29)),27)),(49,((54,53),(55,((60,(((63,62),((65,64),((69,68),(((71,70),(67,66)),61)))),(52,51))),(((59,58),57),((56,28),(50,20)))))))))))),(21,(75,19))),(22,18)),14)),10))),9),8)),7),6),5),4),(3,2)));
   tree tree_246 [p = 0.000, P = 0.006] = [&W 0.000025] (1,((((((13,(((12,(11,((((((77,25),(75,21)),(23,((76,(26,24)),(((((((39,38),37),36),34),((((33,32),31),30),29)),((((((48,47),46),((45,44),43)),((42,41),40)),(((74,73),72),35)),27)),(49,(((54,53),51),(55,((((65,64),((69,68),(((71,70),66),(67,61)))),((62,(63,60)),28)),(57,((59,(58,52)),(50,(56,20)))))))))))),((22,18),((17,(19,16)),15))),14),10))),9),8)),7),6),5),4),(3,2)));
   tree tree_247 [p = 0.000, P = 0.006] = [&W 0.000025] (1,((((((13,(((12,(11,((((75,(25,21)),((((((48,(47,46)),((45,44),43)),((42,41),40)),((30,(((33,32),31),29)),(((((39,38),37),36),(((74,73),(72,35)),34)),27))),(76,(49,((55,(51,(((63,62),((65,64),(((71,70),(69,68)),((66,(67,61)),50)))),(60,((57,(59,(58,52))),(56,28)))))),(54,(53,20)))))),((77,24),((26,23),19)))),(18,(22,(((17,16),15),14)))),10))),9),8)),7),6),5),4),(3,2)));
   tree tree_248 [p = 0.000, P = 0.006] = [&W 0.000025] (1,((((((13,(((12,(11,(((((((24,23),((77,25),(26,(76,(27,((((33,32),31),(30,29)),((((46,(47,(48,(((45,44),43),((42,41),40))))),((74,(73,72)),35)),(36,(((39,38),37),34))),(49,((54,53),(55,(((((59,58),57),56),(51,(52,50))),(((63,62),60),((65,64),(61,((69,68),((67,66),(71,(70,(28,20))))))))))))))))))),(75,(21,19))),(22,18)),((17,16),15)),14),10))),9),8)),7),6),5),4),(3,2)));
   tree tree_249 [p = 0.000, P = 0.006] = [&W 0.000025] (1,((((((13,(((12,(11,((((((23,((77,25),(24,(26,(76,(27,(((((48,((47,46),(((45,44),43),((42,41),40)))),(((74,73),72),35)),(36,(((39,38),37),34))),(((33,32),31),(30,29))),(49,((54,53),(55,(((((59,58),57),56),(51,(52,50))),(((63,62),60),((65,64),(61,((69,68),((67,66),(71,(70,(28,20))))))))))))))))))),(75,(21,19))),(22,18)),((17,16),15)),14),10))),9),8)),7),6),5),4),(3,2)));
   tree tree_250 [p = 0.000, P = 0.006] = [&W 0.000025] (1,((((((13,(((12,(11,(((17,(16,15)),(((((77,25),(23,(24,((76,26),(((((((47,(48,46)),((45,44),43)),((42,41),40)),(((74,73),72),35)),((((39,38),37),36),34)),((((33,32),31),(30,29)),27)),(49,((54,53),(55,((((63,62),(((65,64),((69,68),((71,70),(66,(67,61))))),60)),(52,51)),(((59,58),57),((56,50),(28,20)))))))))))),(75,(21,19))),(22,18)),14)),10))),9),8)),7),6),5),4),(3,2)));
   tree tree_251 [p = 0.000, P = 0.006] = [&W 0.000025] (1,((((((13,(((12,(((((23,(((77,25),24),((76,26),(((54,53),(55,((((65,64),(66,(((71,70),(69,68)),(67,61)))),((63,62),60)),((((59,58),57),56),(51,(52,50)))))),(((((33,32),31),(30,29)),((((((48,47),46),(((45,44),43),((42,41),40))),(73,((74,72),35))),((37,36),(38,(39,34)))),27)),(49,(28,20))))))),(75,(21,19))),(((17,16),15),((22,18),14))),11),10)),9),8)),7),6),5),4),(3,2)));
   tree tree_252 [p = 0.000, P = 0.006] = [&W 0.000025] (1,((((((13,(((12,(11,(((((23,(((77,25),24),((76,26),((((((74,73),72),35),((((48,(47,46)),((45,44),43)),((42,41),40)),(((38,(39,37)),36),34))),((((33,32),31),(30,29)),27)),(49,((54,53),(55,(((((65,64),(66,((71,70),((69,67),(68,61))))),((63,62),60)),51),(57,((59,(58,52)),(56,(50,(28,20))))))))))))),((75,21),19)),(22,18)),((17,(16,15)),14)),10))),9),8)),7),6),5),4),(3,2)));
   tree tree_253 [p = 0.000, P = 0.006] = [&W 0.000025] (1,((((((13,(((12,(((((75,((((77,25),(24,23)),(26,(76,(27,(((((45,44),43),((48,(47,46)),((42,41),40))),(36,((39,37),(38,34)))),((((74,73),(72,35)),(((33,32),31),(30,29))),(49,((54,53),((55,51),((((66,(65,64)),((71,70),(68,(69,(67,61))))),(63,(62,60))),((57,50),((59,(58,52)),(56,(28,20)))))))))))))),(21,19))),(22,18)),(((17,16),15),14)),11),10)),9),8)),7),6),5),4),(3,2)));
   tree tree_254 [p = 0.000, P = 0.006] = [&W 0.000025] (1,((((((13,(((12,(((((((((77,25),24),23),(76,(26,((((((33,32),31),30),29),(((((48,(47,46)),((45,44),43)),((42,41),40)),(((38,(39,37)),36),(((73,(74,72)),35),34))),27)),(49,((54,53),(55,(51,(((66,((65,64),(((69,68),((71,70),67)),61))),((63,62),(60,52))),(((59,58),57),((56,50),(28,20)))))))))))),(75,(21,19))),(22,18)),(((17,16),15),14)),11),10)),9),8)),7),6),5),4),(3,2)));
   tree tree_255 [p = 0.000, P = 0.006] = [&W 0.000025] (1,((((((13,((((((22,18),((((25,24),((77,23),((76,26),((((((48,47),46),(((45,44),43),(((42,41),40),(((74,73),72),35)))),((37,36),(39,(38,34)))),((((33,32),31),(30,29)),27)),(49,((54,(53,51)),(55,(((66,((65,64),((((71,70),69),68),(67,61)))),((63,62),60)),(57,((59,(58,(52,50))),(56,(28,20)))))))))))),(75,(21,19))),(((17,16),15),14))),12),(11,10)),9),8)),7),6),5),4),(3,2)));
   tree tree_256 [p = 0.000, P = 0.006] = [&W 0.000025] (1,((((((13,(((12,(((((25,(77,23)),(24,((76,26),(((((33,32),31),(30,29)),((((73,(74,72)),35),((((48,(47,46)),((45,44),43)),((42,41),40)),(((38,(39,37)),36),34))),27)),(49,((54,53),(55,(((((63,62),((65,64),((69,((71,(70,67)),66)),(68,61)))),60),(52,51)),(((59,58),57),(56,(50,(28,20)))))))))))),((75,21),19)),((18,(17,16)),((22,15),14))),(11,10))),9),8)),7),6),5),4),(3,2)));
   tree tree_257 [p = 0.000, P = 0.006] = [&W 0.000025] (1,((((((13,((((((((24,(25,23)),((77,(76,26)),(27,((((48,(47,46)),(((45,44),43),((42,41),40))),((37,36),(38,(39,34)))),((((74,73),(72,35)),(30,(((33,32),31),29))),(49,((54,53),((55,51),((((65,(66,64)),(((71,70),(69,68)),(67,61))),((63,62),60)),((57,(59,(58,52))),(56,(28,(50,20))))))))))))),(75,(21,19))),(22,18)),(((17,16),15),14)),(12,(11,10))),9),8)),7),6),5),4),(3,2)));
   tree tree_258 [p = 0.000, P = 0.006] = [&W 0.000025] (1,((((((13,(((12,((((75,(25,21)),(((76,(((((48,(47,46)),((45,44),43)),((42,41),40)),(((39,38),36),(37,(((74,73),(72,35)),34)))),((((33,32),31),(30,29)),27))),(49,((55,(51,((60,((63,62),((65,64),((69,((71,70),68)),(67,((66,61),50)))))),(((59,57),(58,52)),(56,28))))),(54,(53,20))))),(((77,24),23),(26,19)))),((18,(22,((17,16),15))),14)),(11,10))),9),8)),7),6),5),4),(3,2)));
   tree tree_259 [p = 0.000, P = 0.006] = [&W 0.000025] (1,((((((13,(((((22,18),((((24,23),((77,26),(76,((((((74,73),72),35),(((33,32),31),(30,29))),(((48,(47,46)),(((45,44),43),((42,41),40))),(((38,(39,37)),36),(34,27)))),((((54,53),(55,((57,((59,58),56)),((((65,64),((69,68),(((70,(71,67)),66),61))),((63,62),60)),(51,(52,50)))))),(49,28)),20))))),(75,(25,(21,19)))),((16,(17,15)),14))),(12,(11,10))),9),8)),7),6),5),4),(3,2)));
   tree tree_260 [p = 0.000, P = 0.007] = [&W 0.000025] (1,((((((13,(((((((((77,25),23),(24,((76,26),(((30,(((33,32),31),29)),((((((48,47),46),((45,44),43)),(((42,41),40),((74,72),(73,35)))),((38,(39,37)),(36,34))),27)),(49,((54,(53,51)),(55,((((65,64),((69,68),(((71,70),66),(67,61)))),((63,62),60)),((57,(59,(58,(52,50)))),(56,(28,20))))))))))),(75,(21,19))),(22,18)),(((17,16),15),14)),(12,(11,10))),9),8)),7),6),5),4),(3,2)));
   tree tree_261 [p = 0.000, P = 0.007] = [&W 0.000025] (1,(((((((13,((12,(11,(((((75,(25,21)),((((((33,32),31),(30,29)),(((((39,38),37),36),(((74,73),(72,35)),34)),(((48,(47,46)),(((45,44),43),((42,41),40))),27))),(76,(49,(((55,51),(((63,62),((65,64),(((71,70),(69,68)),(66,(61,(67,50)))))),(60,((59,(57,(58,52))),(56,28))))),(54,(53,20)))))),((77,24),((26,23),19)))),((17,16),15)),((22,18),14)),10))),9)),8),7),6),5),4),(3,2)));
   tree tree_262 [p = 0.000, P = 0.007] = [&W 0.000025] (1,((((((13,((((((17,16),15),((22,18),((((77,23),((25,24),((76,26),(((((47,(48,46)),(((45,44),43),(((42,41),40),(((74,73),72),35)))),((37,36),(39,(38,34)))),((((33,32),31),(30,29)),27)),(49,((54,(53,51)),(55,(((66,((65,64),((71,70),((69,68),(67,61))))),((63,62),60)),((57,(59,(52,(58,50)))),(56,(28,20))))))))))),(75,(21,19))),14))),(12,(11,10))),9),8)),7),6),5),4),(3,2)));
   tree tree_263 [p = 0.000, P = 0.007] = [&W 0.000025] (1,((((((13,(((((22,18),(((23,(((77,25),24),(26,(((((((39,38),37),36),((73,(72,(74,35))),34)),(((33,32),31),(30,29))),(((((48,47),46),((45,44),43)),((42,41),40)),27)),((76,49),((54,53),(55,((((63,62),((65,64),((71,70),(69,(68,(66,(67,61))))))),51),(60,((57,(58,52)),(59,(28,(56,(50,20)))))))))))))),((75,21),19)),(((17,16),15),14))),(12,(11,10))),9),8)),7),6),5),4),(3,2)));
   tree tree_264 [p = 0.000, P = 0.007] = [&W 0.000025] (1,((((((13,(((((((75,21),(23,((77,25),((26,(76,24)),(((((33,32),31),(30,29)),((((39,(38,37)),36),((((74,73),72),35),34)),((((48,47),(46,((45,44),43))),((42,41),40)),27))),(49,((54,53),(55,((51,(((63,62),60),((66,(65,64)),((69,((71,70),68)),(67,(61,50)))))),(57,((59,(58,52)),(56,(28,20))))))))))))),(19,18)),(22,(((17,16),15),14))),(12,(11,10))),9),8)),7),6),5),4),(3,2)));
   tree tree_265 [p = 0.000, P = 0.007] = [&W 0.000025] (1,((((((13,(((12,(((((75,21),(((25,(77,23)),((26,24),((((((33,32),31),30),29),(((48,(47,46)),(((45,44),43),((42,41),40))),(((((39,38),37),36),((72,((74,73),35)),34)),27))),((76,49),((54,53),(55,((56,(57,((59,(58,52)),50))),((66,51),(((65,64),((69,68),((71,70),(67,61)))),((62,(63,60)),(28,20))))))))))),19)),((22,18),((17,16),15))),14),(11,10))),9),8)),7),6),5),4),(3,2)));
   tree tree_266 [p = 0.000, P = 0.007] = [&W 0.000025] (1,((((((13,((((((((75,21),(((77,25),24),((26,23),((49,((((((48,47),46),((45,44),43)),(((42,41),40),(72,(73,(74,35))))),((((39,38),37),36),34)),((((33,32),31),(30,29)),27))),(76,((54,53),(55,(((59,(58,52)),(56,(57,50))),(((63,62),60),(51,((65,64),((69,68),(((71,70),66),((67,61),(28,20))))))))))))))),19),((22,18),(((17,16),15),14))),12),(11,10)),9),8)),7),6),5),4),(3,2)));
   tree tree_267 [p = 0.000, P = 0.007] = [&W 0.000025] (1,((((((13,((((((((75,21),(((77,25),23),(24,(76,(26,(((((((47,(48,46)),((45,44),43)),(((42,41),40),(((74,73),72),35))),((37,36),(38,(39,34)))),(((33,32),31),(30,29))),27),(49,(((54,53),51),(55,((((66,(65,64)),(((71,70),67),(68,(69,61)))),(62,(63,60))),((57,((59,58),52)),(56,((50,28),20))))))))))))),19),((22,18),(((17,16),15),14))),12),(11,10)),9),8)),7),6),5),4),(3,2)));
   tree tree_268 [p = 0.000, P = 0.007] = [&W 0.000025] (1,((((((13,(((((((25,((77,23),(24,((76,26),((((((48,(47,46)),((45,44),43)),(((42,41),40),(((74,73),72),35))),(37,(36,(38,(39,34))))),((((33,32),31),(30,29)),27)),(49,((54,53),(51,(55,((((66,(65,64)),(((69,68),((71,70),67)),61)),((63,62),60)),(57,((59,(58,52)),(56,(50,(28,20))))))))))))))),(75,(21,19))),((22,18),(((17,16),15),14))),12),(11,10)),9),8)),7),6),5),4),(3,2)));
   tree tree_269 [p = 0.000, P = 0.007] = [&W 0.000025] (1,((((((13,(((((((((77,25),23),(24,((76,26),((((((47,(48,46)),((45,44),43)),(((42,41),40),((74,73),(72,35)))),((37,36),(39,(38,34)))),((((33,32),31),(30,29)),27)),(49,(((54,53),51),(55,((((66,(65,64)),((68,(69,((71,70),67))),61)),((63,62),60)),((57,(59,(58,52))),(50,(56,(28,20)))))))))))),((75,21),19)),((22,18),(((17,16),15),14))),12),(11,10)),9),8)),7),6),5),4),(3,2)));
   tree tree_270 [p = 0.000, P = 0.007] = [&W 0.000025] (1,((((((13,((((((((75,(25,21)),(((77,23),(24,((76,26),(((((74,73),(72,35)),((((33,32),31),30),29)),(((((39,38),37),36),34),((((47,(48,46)),((45,44),43)),((42,41),40)),27))),(49,((54,53),(55,(((51,(52,50)),(((63,62),60),((65,64),((69,68),((71,70),((67,61),(66,28))))))),(56,((58,(59,57)),20)))))))))),19)),(22,18)),((16,(17,15)),14)),12),(11,10)),9),8)),7),6),5),4),(3,2)));
   tree tree_271 [p = 0.000, P = 0.007] = [&W 0.000025] (1,((((((13,(((12,(((75,((22,21),((((76,26),24),((77,25),(((72,((74,73),35)),((30,(((33,32),31),29)),((((47,(48,46)),((45,44),43)),((42,41),40)),(((((39,38),37),36),34),27)))),(49,((54,53),(55,(51,((57,((58,(59,52)),(56,50))),(((65,64),(((69,68),((71,70),(67,66))),61)),(((63,62),60),(28,20))))))))))),(23,18)))),((19,((17,16),15)),14)),(11,10))),9),8)),7),6),5),4),(3,2)));
   tree tree_272 [p = 0.000, P = 0.007] = [&W 0.000025] (1,((((((13,(((12,((((((25,(75,21)),((24,(77,23)),((76,26),((((46,((48,47),(((45,44),43),((42,41),40)))),(36,((38,(39,37)),34))),((((33,32),31),(30,29)),(((74,(73,72)),35),27))),(49,(51,(55,((54,53),(50,((((65,64),((71,(70,66)),(69,(68,(67,61))))),((63,62),60)),((57,((59,58),52)),(56,(28,20))))))))))))),19),(22,18)),(((17,16),15),14)),(11,10))),9),8)),7),6),5),4),(3,2)));
   tree tree_273 [p = 0.000, P = 0.007] = [&W 0.000025] (1,((((((13,(((12,(((16,(17,15)),((((((77,25),23),((26,(76,24)),(((46,(((48,47),((45,44),43)),((42,41),40))),(((((33,32),31),30),29),(((((39,38),37),36),34),((73,(72,(74,35))),27)))),(49,(((54,53),51),(55,((((65,64),((69,68),(67,(((71,70),66),61)))),((63,62),60)),((59,(58,(52,50))),(57,(56,(28,20))))))))))),(75,(21,19))),(22,18)),14)),(11,10))),9),8)),7),6),5),4),(3,2)));
   tree tree_274 [p = 0.000, P = 0.007] = [&W 0.000025] (1,((((((13,(((12,(((((24,((77,23),(76,(26,(((((73,72),(74,35)),((((39,38),37),36),34)),(((((48,47),46),((45,44),43)),((42,41),40)),((((33,32),31),(30,29)),27))),(49,(((54,53),51),(55,(((66,((65,64),(((71,70),(69,68)),(67,61)))),((63,62),60)),(((59,57),(58,52)),((56,50),(28,20)))))))))))),(25,(75,(21,19)))),(22,18)),(((17,16),15),14)),(11,10))),9),8)),7),6),5),4),(3,2)));
   tree tree_275 [p = 0.000, P = 0.007] = [&W 0.000025] (1,(((((13,((((((((23,((77,24),(26,(((76,49),(((74,73),(72,35)),((((46,((48,47),((45,44),43))),((42,41),40)),(((39,(38,37)),36),34)),(((((33,32),31),30),29),27)))),((55,(((57,((59,58),56)),((((65,64),(68,(69,(((71,70),66),(67,61))))),((63,62),60)),(51,(52,50)))),28)),(54,(53,20))))))),(75,(25,(21,19)))),(22,18)),((17,(16,15)),14)),(12,(11,10))),9),8),7)),6),5),4),(3,2)));
   tree tree_276 [p = 0.000, P = 0.007] = [&W 0.000025] (1,(((((13,((((((19,(((75,25),21),((24,((76,(77,26)),(((((33,32),31),(30,29)),((36,(39,(38,(37,34)))),((((47,46),((48,(45,44)),43)),(((42,41),40),(73,(74,(72,35))))),27))),(49,((55,(54,53)),(((((65,64),(((71,70),(69,68)),(66,(67,61)))),((63,62),60)),51),((57,(59,((58,52),50))),(56,(28,20))))))))),(23,18)))),(22,((17,(16,15)),14))),(12,(11,10))),9),8),7)),6),5),4),(3,2)));
   tree tree_277 [p = 0.000, P = 0.007] = [&W 0.000025] (1,(((((13,(((((((((77,23),((25,24),((76,26),(((((((48,47),46),((45,44),43)),((42,41),40)),((((39,38),37),36),((((74,73),72),35),34))),((((33,32),31),(30,29)),27)),(49,((54,53),(55,(((((63,62),((65,64),(((69,68),(((71,70),67),66)),61))),60),(52,51)),(((59,58),57),((56,28),(50,20))))))))))),(75,(21,19))),(17,16)),((22,18),(15,14))),(12,(11,10))),9),8),7)),6),5),4),(3,2)));
   tree tree_278 [p = 0.000, P = 0.007] = [&W 0.000025] (1,(((((13,(((((((23,((77,25),(24,(26,((((((74,73),72),35),(((33,32),31),(30,29))),((((48,(47,46)),((45,44),43)),((42,41),40)),(((((39,38),37),36),34),27))),((76,49),(50,(((54,53),(55,51)),((((63,62),((65,64),(69,(68,(66,((71,70),(67,61))))))),60),((57,(59,(58,52))),(56,(28,20)))))))))))),((75,21),19)),(((22,18),(17,(16,15))),14)),(12,(11,10))),9),8),7)),6),5),4),(3,2)));
   tree tree_279 [p = 0.000, P = 0.007] = [&W 0.000025] (1,((((((13,(((12,(11,((((22,18),(16,(17,15))),((((24,23),(26,((77,76),((((((33,32),31),30),29),(((48,(47,46)),(((45,44),43),((42,41),40))),((((74,73),(72,35)),34),(((39,38),37),(36,27))))),(49,((55,(54,53)),(((((66,(65,64)),((68,(71,(70,67))),(69,61))),((63,62),60)),(51,(52,50))),((59,(58,57)),(56,(28,20)))))))))),(25,(75,(21,19)))),14)),10))),9),8)),7),6),5),4),(3,2)));
   tree tree_280 [p = 0.000, P = 0.007] = [&W 0.000025] (1,((((((13,(((12,(11,((((17,16),15),(((((24,23),((77,76),((26,25),(27,((((46,((47,((48,((45,44),43)),((42,41),40))),((74,73),(72,35)))),((((39,38),37),36),34)),(((33,32),31),(30,29))),(49,((55,(54,53)),((((59,58),57),56),((51,(52,50)),(((63,62),60),((65,64),(61,(68,(69,((67,66),(70,(71,(28,20)))))))))))))))))),(75,(21,19))),(22,18)),14)),10))),9),8)),7),6),5),4),(3,2)));
   tree tree_281 [p = 0.000, P = 0.007] = [&W 0.000025] (1,((((((13,(((12,(11,((((17,16),15),(((((24,23),(((77,76),(26,25)),(27,((((((46,((45,44),43)),(47,(48,((42,41),40)))),(72,((74,73),35))),(36,((39,(38,37)),34))),(((33,32),31),(30,29))),(49,((55,(54,53)),((((59,58),57),56),((51,(52,50)),(((63,62),60),((65,64),(61,((67,66),(69,(68,(70,(71,(28,20))))))))))))))))),(75,(21,19))),(22,18)),14)),10))),9),8)),7),6),5),4),(3,2)));
   tree tree_282 [p = 0.000, P = 0.007] = [&W 0.000025] (1,((((((13,(((12,(11,((((17,16),15),((((23,(77,(24,((76,(26,25)),(27,(((((47,((48,((45,44),43)),((42,41),40))),(46,((74,73),(72,35)))),((((39,38),37),36),34)),(((33,32),31),(30,29))),(49,(55,((54,53),((((59,58),57),56),((51,(52,50)),(((63,62),60),((65,64),(61,(69,(68,((67,66),(70,(71,(28,20)))))))))))))))))))),(75,(21,19))),(22,18)),14)),10))),9),8)),7),6),5),4),(3,2)));
   tree tree_283 [p = 0.000, P = 0.007] = [&W 0.000025] (1,((((((13,(((12,(11,(((75,(((77,23),((25,24),((76,26),((((((48,47),46),(((45,44),43),((42,41),40))),((37,((39,38),36)),34)),((74,(73,(72,35))),27)),(((((33,32),31),30),29),(49,(55,(((54,53),51),((((63,62),((66,(65,64)),((69,68),((71,70),(67,61))))),60),((57,(59,(58,52))),(56,(50,(28,20))))))))))))),(21,19))),(((17,16),15),((22,18),14))),10))),9),8)),7),6),5),4),(3,2)));
   tree tree_284 [p = 0.000, P = 0.007] = [&W 0.000025] (1,(((((13,((((((22,18),((((23,(24,((77,25),((76,26),(((((((48,(47,46)),(((45,44),43),((42,41),40))),((73,(74,72)),35)),((((39,38),37),36),34)),(((33,32),31),(30,29))),27),(49,((54,53),(55,(((((65,64),(((69,68),(((71,70),67),66)),61)),((63,62),60)),(52,51)),(((59,58),57),(56,(28,(50,20))))))))))))),(75,(21,19))),(17,(16,15))),14)),(12,(11,10))),9),8),7)),6),5),4),(3,2)));
   tree tree_285 [p = 0.000, P = 0.007] = [&W 0.000025] (1,(((((13,((((12,((((((24,23),((77,25),((76,26),(27,((((((48,(47,46)),((45,44),43)),((42,41),40)),(((39,38),(37,36)),((((74,73),72),35),34))),((((33,32),31),30),29)),(49,((54,53),(55,(((((65,64),((69,68),((71,70),(66,(67,61))))),((63,62),60)),(51,(52,50))),(((59,58),57),(56,(28,20)))))))))))),(75,(21,19))),((22,18),((17,16),15))),14),(11,10))),9),8),7)),6),5),4),(3,2)));
   tree tree_286 [p = 0.000, P = 0.007] = [&W 0.000025] (1,(((((13,((((((((((77,25),24),23),(26,(76,(((((48,47),((46,((45,44),43)),((42,41),40))),((((39,38),37),36),(((74,73),(72,35)),34))),((((33,32),31),(30,29)),27)),(49,((54,53),(55,(((((65,64),(((69,68),((71,70),(67,66))),61)),((63,62),60)),(52,51)),(((59,58),57),(56,(50,(28,20)))))))))))),(75,(21,19))),((22,18),(((17,16),15),14))),(12,(11,10))),9),8),7)),6),5),4),(3,2)));
   tree tree_287 [p = 0.000, P = 0.007] = [&W 0.000025] (1,(((((13,(((((((((24,23),((77,25),((76,26),(27,(((((((48,47),46),((45,44),43)),((42,41),40)),(((39,38),(37,36)),((72,((74,73),35)),34))),(((33,32),31),(30,29))),(49,(55,((54,53),((((63,62),60),(((65,64),(68,(69,(((71,70),(67,66)),61)))),(51,(52,50)))),(57,((59,58),(56,(28,20))))))))))))),(21,(75,19))),(22,18)),((16,(17,15)),14)),(12,(11,10))),9),8),7)),6),5),4),(3,2)));
   tree tree_288 [p = 0.000, P = 0.007] = [&W 0.000025] (1,(((((13,(((((((((24,23),((77,25),((76,26),(27,(((((((48,47),46),((45,44),43)),((42,41),40)),(((39,38),(37,36)),((((74,73),72),35),34))),((((33,32),31),30),29)),(49,((54,53),(55,(((((65,64),(69,(68,((((71,70),67),66),61)))),((63,62),60)),(51,(52,50))),(57,((59,58),(56,(28,20))))))))))))),(21,(75,19))),(22,18)),((16,(17,15)),14)),(12,(11,10))),9),8),7)),6),5),4),(3,2)));
   tree tree_289 [p = 0.000, P = 0.007] = [&W 0.000025] (1,(((((13,((((((((((24,(77,23)),((76,26),((((((48,(47,46)),(((45,44),43),((42,41),40))),((((39,38),37),36),(((74,73),(72,35)),34))),((((33,32),31),30),29)),27),(49,(((54,53),51),(55,((((65,64),((68,(69,((71,70),(67,66)))),61)),((63,62),60)),(((59,57),(58,52)),((56,50),(28,20)))))))))),(75,(25,(21,19)))),(22,18)),((17,16),15)),14),(12,(11,10))),9),8),7)),6),5),4),(3,2)));
   tree tree_290 [p = 0.000, P = 0.007] = [&W 0.000025] (1,(((((13,((((((17,(16,15)),(((75,((25,(24,((76,(77,26)),(((((((48,47),((45,44),43)),((42,41),40)),(46,(73,((74,72),35)))),(((33,32),31),(30,29))),(34,((37,36),((39,38),27)))),(49,((54,53),(55,(((((66,(65,64)),((69,(68,(71,(70,67)))),61)),((63,62),60)),(51,(52,50))),(((59,58),57),(28,(56,20))))))))))),(23,(21,19)))),18),(22,14))),(12,(11,10))),9),8),7)),6),5),4),(3,2)));
   tree tree_291 [p = 0.000, P = 0.007] = [&W 0.000025] (1,(((((13,((((((22,((75,21),((24,((77,25),23)),(26,(76,(((((33,32),31),(30,29)),((((48,47),(((45,44),43),(46,((42,41),40)))),(72,((74,73),35))),(34,((((39,38),37),36),27)))),(49,((54,53),(55,((52,51),((((65,64),(((69,68),((71,70),(67,66))),61)),((63,62),60)),(((59,58),57),(50,(56,(28,20))))))))))))))),(19,((18,((17,16),15)),14))),(12,(11,10))),9),8),7)),6),5),4),(3,2)));
   tree tree_292 [p = 0.000, P = 0.007] = [&W 0.000025] (1,(((((13,(((((((19,18),((17,16),15)),((22,((75,21),((((77,25),24),23),(76,(26,((((((33,32),31),30),29),(((((45,44),43),(46,((48,47),((42,41),40)))),(73,((74,72),35))),(34,(((39,(38,37)),36),27)))),(49,((54,53),(55,(((((65,64),((68,(69,((71,(70,67)),66))),61)),((63,62),60)),((52,51),50)),(((59,58),57),(56,(28,20))))))))))))),14)),(12,(11,10))),9),8),7)),6),5),4),(3,2)));
   tree tree_293 [p = 0.000, P = 0.007] = [&W 0.000025] (1,(((((13,(((((((22,18),((17,16),15)),(((23,(((77,25),24),((76,26),((((((48,47),(((45,44),43),((42,41),40))),(46,(72,((74,73),35)))),((((39,38),37),36),34)),(((33,32),31),(30,(29,27)))),(49,(55,(((54,53),51),(((63,62),((65,64),(((71,70),69),(68,(66,(67,61)))))),(60,((59,(57,(58,52))),(56,(50,(28,20))))))))))))),(75,(21,19))),14)),(12,(11,10))),9),8),7)),6),5),4),(3,2)));
   tree tree_294 [p = 0.000, P = 0.007] = [&W 0.000025] (1,((((((13,(((12,(11,(((19,(((24,((77,25),23)),((76,26),((49,((30,(((33,32),31),29)),(((((45,44),43),((48,(47,46)),((42,41),40))),(((74,73),72),35)),(((((39,38),37),36),34),27)))),(55,((54,53),((60,(((65,64),(((71,70),66),((69,68),(67,61)))),((63,62),(52,51)))),(((59,58),57),(56,(28,(50,20)))))))))),((75,(22,21)),18))),(((17,16),15),14)),10))),9),8)),7),6),5),4),(3,2)));
   tree tree_295 [p = 0.000, P = 0.007] = [&W 0.000025] (1,(((((13,(((((((((77,25),23),(24,((76,26),((((46,(((48,47),((45,44),43)),((42,41),40))),((((39,38),37),36),(((73,72),(74,35)),34))),((((33,32),31),(30,29)),27)),(49,((54,53),(55,((57,((59,58),56)),((((65,64),(66,((((71,70),(69,68)),67),61))),(52,51)),((60,(62,(63,50))),(28,20))))))))))),((75,21),19)),((22,(18,((17,16),15))),14)),(12,(11,10))),9),8),7)),6),5),4),(3,2)));
   tree tree_296 [p = 0.000, P = 0.007] = [&W 0.000025] (1,((((((13,(((12,(11,((((75,21),(((77,25),(24,(23,(26,((((((74,73),72),35),((((33,32),31),30),29)),(((((39,38),37),36),34),((((45,44),43),(((48,47),46),((42,41),40))),27))),((76,49),((54,53),(55,(60,((((63,62),((65,64),(((69,68),((71,70),66)),(67,61)))),(52,51)),(57,((59,58),((56,50),(28,20)))))))))))))),19)),((22,18),(((17,16),15),14))),10))),9),8)),7),6),5),4),(3,2)));
   tree tree_297 [p = 0.000, P = 0.007] = [&W 0.000025] (1,((((((13,(((12,(11,(((((23,(((77,25),24),((76,26),(((((33,32),31),(30,29)),((((47,46),(48,((45,44),43))),(((42,41),40),((74,73),(72,35)))),(34,(36,(((39,38),37),27))))),(((54,53),(55,((((65,64),((66,(63,62)),(((71,70),68),(69,(67,61))))),60),((57,((59,58),56)),(51,(52,50)))))),(49,(28,20))))))),(75,(21,19))),(22,18)),(((17,16),15),14)),10))),9),8)),7),6),5),4),(3,2)));
   tree tree_298 [p = 0.000, P = 0.007] = [&W 0.000025] (1,((((((13,(((12,(11,((((75,(25,21)),((26,((((((48,(47,46)),((45,44),43)),((42,41),40)),((((39,38),37),36),((((74,73),72),35),34))),((30,(((33,32),31),29)),27)),((76,49),((55,(51,((60,((63,62),((65,64),(((69,68),(67,61)),(66,(71,(70,50))))))),(57,((59,56),((58,52),28)))))),(54,(53,20)))))),(23,((77,24),19)))),(((22,18),(16,(17,15))),14)),10))),9),8)),7),6),5),4),(3,2)));
   tree tree_299 [p = 0.000, P = 0.007] = [&W 0.000025] (1,((((((13,(((12,(11,((((((77,25),24),(23,(26,((((74,((73,72),35)),((((33,32),31),30),29)),((((39,(38,37)),36),34),((((45,44),43),(((48,47),46),((42,41),40))),27))),((76,49),((54,53),(55,(((((63,62),((65,64),((69,68),(((71,70),66),(67,61))))),60),(52,51)),(((59,58),57),(50,(56,(28,20)))))))))))),((75,21),19)),((22,18),(((17,16),15),14))),10))),9),8)),7),6),5),4),(3,2)));
   tree tree_300 [p = 0.000, P = 0.008] = [&W 0.000025] (1,((((((13,(((12,(11,((((((((77,25),23),(24,(26,(((((74,73),72),35),((((((48,47),46),((45,44),43)),((42,41),40)),((37,((39,38),36)),34)),(29,(((33,32),31),(30,27))))),((76,49),((54,53),(55,((56,(57,(59,(58,52)))),((66,60),(51,(((65,64),((69,68),(((71,70),67),(61,50)))),((63,62),(28,20))))))))))))),(75,(21,19))),(22,18)),((17,16),15)),14),10))),9),8)),7),6),5),4),(3,2)));
   tree tree_301 [p = 0.000, P = 0.008] = [&W 0.000025] (1,((((((13,(((12,(11,(((((((24,23),((77,25),(26,(76,(27,((((((47,46),(((45,44),43),(48,((42,41),40)))),((73,72),(74,35))),(36,(((39,38),37),34))),(((33,32),31),(30,29))),(49,((54,53),(55,(((((59,58),57),56),(51,(52,50))),(((63,62),60),((65,64),(61,((69,68),((67,66),(71,(70,(28,20)))))))))))))))))),(75,(21,19))),(22,18)),((17,16),15)),14),10))),9),8)),7),6),5),4),(3,2)));
   tree tree_302 [p = 0.000, P = 0.008] = [&W 0.000025] (1,((((((13,(((12,(11,(((18,((22,(17,16)),15)),((((24,(77,23)),(25,((76,26),(((((33,32),31),(30,29)),((47,(46,((48,((45,44),43)),((42,41),40)))),((((38,(39,37)),36),((74,(73,(72,35))),34)),27))),(((54,53),(55,((58,(59,(57,(56,50)))),(60,((52,51),((63,62),((65,64),((((71,70),(67,66)),((69,68),61)),28)))))))),(49,20)))))),(75,(21,19))),14)),10))),9),8)),7),6),5),4),(3,2)));
   tree tree_303 [p = 0.000, P = 0.008] = [&W 0.000025] (1,((((((13,(((12,(11,((((22,18),((17,(19,16)),15)),((((75,(77,25)),21),(23,((76,(26,24)),(((((((39,38),37),36),34),(30,(((33,32),31),29))),((((74,73),72),35),((((47,(48,46)),((45,44),43)),((42,41),40)),27))),(49,(((54,53),51),(55,((((65,64),((69,68),(((71,70),66),(67,61)))),(((63,62),60),28)),(57,((59,(58,52)),((56,50),20))))))))))),14)),10))),9),8)),7),6),5),4),(3,2)));
   tree tree_304 [p = 0.000, P = 0.008] = [&W 0.000025] (1,((((((13,(((12,(11,(((((((77,25),24),(23,((76,26),(((((33,32),31),(30,29)),(((48,((47,46),((45,44),43))),(((42,41),40),((74,73),(72,35)))),(34,(36,(((39,38),37),27))))),(((54,53),(55,((57,((59,58),56)),((((66,(63,62)),((65,64),((71,70),((69,68),(67,61))))),60),(51,(52,50)))))),(49,(28,20))))))),(75,(21,19))),(22,18)),(((17,16),15),14)),10))),9),8)),7),6),5),4),(3,2)));
   tree tree_305 [p = 0.000, P = 0.008] = [&W 0.000025] (1,((((((13,(((12,(11,((((75,(((((77,25),24),23),((76,26),(((((33,32),31),(30,29)),(((((48,47),46),(((45,44),43),(((42,41),40),(73,((74,72),35))))),(((38,(39,37)),36),34)),27)),(49,((54,53),(55,(60,(((63,62),((65,64),(((((71,70),69),68),(67,66)),61))),(51,((57,(59,((58,52),50))),(56,(28,20)))))))))))),(21,19))),(22,18)),(((17,16),15),14)),10))),9),8)),7),6),5),4),(3,2)));
   tree tree_306 [p = 0.000, P = 0.008] = [&W 0.000025] (1,((((((13,(((12,(11,(((((75,(25,(77,21))),((76,23),((24,((((((((48,47),((45,44),43)),((42,41),40)),(46,(72,((74,73),35)))),(((39,(38,37)),36),34)),(30,(((33,32),31),29))),27),(49,(((54,53),51),(55,((((65,64),(69,(68,(((71,70),66),(67,61))))),((63,62),(60,(52,50)))),(57,((59,58),(56,(28,20)))))))))),(26,19)))),(22,18)),(((17,16),15),14)),10))),9),8)),7),6),5),4),(3,2)));
   tree tree_307 [p = 0.000, P = 0.008] = [&W 0.000025] (1,((((((13,(((12,(11,(((((23,(((77,25),24),(26,(((((((39,38),37),36),((73,(74,(72,35))),34)),(30,(((33,32),31),29))),((((48,47),46),(((45,44),43),((42,41),40))),27)),((76,49),(((54,53),51),(55,(((63,62),((66,(65,64)),((69,68),((71,70),(67,61))))),(60,((59,(58,52)),(57,(56,(50,(28,20)))))))))))))),(75,(21,19))),(22,18)),(((17,16),15),14)),10))),9),8)),7),6),5),4),(3,2)));
   tree tree_308 [p = 0.000, P = 0.008] = [&W 0.000025] (1,((((((13,(((12,(11,((((17,16),15),((((24,23),((77,(76,26)),((((((48,(47,46)),((45,44),43)),(((42,41),40),(((74,73),72),35))),((((39,38),37),36),34)),((((33,32),31),(30,29)),27)),(49,((55,((((((63,62),((65,64),(68,(69,((71,70),(66,(67,61))))))),60),(52,51)),50),(56,((58,(59,57)),28)))),(54,(53,20))))))),(75,(25,(21,19)))),(22,(18,14)))),10))),9),8)),7),6),5),4),(3,2)));
   tree tree_309 [p = 0.000, P = 0.008] = [&W 0.000025] (1,((((((13,(((12,(11,((((((77,23),(((76,26),24),((((((33,32),31),30),29),((((48,47),((45,44),43)),(((42,41),40),(46,(72,((74,73),35))))),((((38,(39,37)),36),34),27))),(49,((54,53),(55,(((((65,64),(((69,68),(((71,70),67),66)),61)),((63,62),60)),51),(50,((57,(58,(59,52))),(56,(28,20))))))))))),((22,21),(75,(25,19)))),18),(((17,16),15),14)),10))),9),8)),7),6),5),4),(3,2)));
   tree tree_310 [p = 0.000, P = 0.008] = [&W 0.000025] (1,((((((13,(((12,(11,(((((24,((77,23),(26,(76,(49,((((((((48,47),46),((45,44),43)),((42,41),40)),((73,72),(74,35))),(((38,(39,37)),36),34)),(((((33,32),31),30),29),27)),((54,(53,51)),(55,((((66,(65,64)),((69,68),((71,70),(67,61)))),((63,62),60)),((59,(57,(58,52))),(56,(28,(50,20))))))))))))),((75,25),(21,19))),(22,18)),(((17,16),15),14)),10))),9),8)),7),6),5),4),(3,2)));
   tree tree_311 [p = 0.000, P = 0.008] = [&W 0.000025] (1,((((((13,(((12,(11,(((75,((((77,25),23),(24,((76,26),(((((46,((47,(48,((45,44),43))),((42,41),40))),(((39,(38,37)),36),((74,((73,72),35)),34))),(((33,32),31),(30,29))),27),(49,((54,53),(55,((57,((59,58),(56,50))),((60,(52,51)),((63,62),((65,64),(((69,68),(67,((71,70),66))),(61,(28,20)))))))))))))),(21,19))),((22,18),(((17,16),15),14))),10))),9),8)),7),6),5),4),(3,2)));
   tree tree_312 [p = 0.000, P = 0.008] = [&W 0.000025] (1,((((((13,(((12,(11,(((22,18),((((24,23),(77,((76,26),(((((33,32),31),(30,29)),(((((39,38),37),36),34),((((48,(47,46)),((45,44),43)),(((42,41),40),((73,(74,72)),35))),27))),(49,((54,53),(55,((52,51),((60,(((65,64),(63,62)),(61,((68,((71,(70,67)),66)),(69,50))))),(((59,58),57),(56,(28,20)))))))))))),((75,(25,21)),19)),(((17,16),15),14))),10))),9),8)),7),6),5),4),(3,2)));
   tree tree_313 [p = 0.000, P = 0.008] = [&W 0.000025] (1,((((((13,(((12,(11,((((23,((77,24),(76,(25,((27,26),((((((42,41),40),(((45,44),43),((47,46),(48,((74,73),(72,35)))))),((((39,38),37),36),34)),(((33,32),31),(30,29))),(49,((54,53),(55,((51,(52,50)),((((66,(65,64)),(69,(68,((71,70),(67,61))))),((63,62),60)),((57,28),((59,58),(56,20)))))))))))))),((75,21),19)),((22,18),(((17,16),15),14))),10))),9),8)),7),6),5),4),(3,2)));
   tree tree_314 [p = 0.000, P = 0.008] = [&W 0.000025] (1,((((((((((((75,(25,21)),(((26,(77,24)),(((((33,32),31),(30,29)),((((38,(39,37)),36),((73,((74,72),35)),34)),((((45,44),43),((47,(48,46)),((42,41),40))),27))),(49,((54,53),(55,(60,(51,(((63,62),((66,(65,64)),(69,(68,((71,70),(67,61)))))),((57,(59,(58,(52,50)))),(56,(28,20))))))))))),(23,(76,19)))),(22,18)),(((17,16),15),14)),13),(12,11)),((10,9),8)),7),6),5),4),(3,2)));
   tree tree_315 [p = 0.000, P = 0.008] = [&W 0.000025] (1,(((((((((((((75,(25,21)),(23,(24,(26,((77,76),((((((74,73),72),35),(((33,32),31),(30,29))),(((48,(47,((45,44),43))),((42,41),40)),(((((39,38),37),36),34),(46,27)))),(49,((55,(60,((((63,62),((65,64),((69,68),((71,70),(67,(66,61)))))),51),((57,((59,56),(58,52))),(50,28))))),(54,(53,20)))))))))),19),(22,18)),(((17,16),15),14)),13),(12,11)),((10,9),8)),7),6),5),4),(3,2)));
   tree tree_316 [p = 0.000, P = 0.008] = [&W 0.000025] (1,((((((((((((((76,26),23),(24,(((((33,32),31),(30,29)),(((74,73),(72,35)),((((45,44),43),((48,(47,46)),((42,41),40))),((36,(38,(37,(39,34)))),27)))),(((54,53),(55,(51,((((65,64),(68,(69,((71,70),(66,(67,61)))))),((63,62),60)),((57,(59,(58,52))),(56,(50,28))))))),(49,20))))),(21,(75,(77,(25,19))))),(22,18)),(((17,16),15),14)),13),(12,11)),((10,9),8)),7),6),5),4),(3,2)));
   tree tree_317 [p = 0.000, P = 0.008] = [&W 0.000025] (1,((((((((((22,(((((77,25),(24,23)),((76,26),(((((39,38),(37,36)),(((73,(74,72)),35),34)),((((33,32),31),(30,29)),(((((48,47),46),((45,44),43)),((42,41),40)),27))),(49,((55,((56,(((59,58),57),(52,50))),(60,(((65,64),(63,62)),(51,((69,68),((71,70),((67,66),(61,28))))))))),(54,(53,20))))))),((75,21),19)),18)),(((17,16),15),14)),13),(12,11)),((10,9),8)),7),6),5),4),(3,2)));
   tree tree_318 [p = 0.000, P = 0.008] = [&W 0.000025] (1,(((((((((((75,21),(((77,25),(24,23)),(26,((((((45,44),43),((48,(47,46)),((42,41),40))),((((39,38),37),36),((73,(74,(72,35))),34))),(((33,32),31),(30,(29,27)))),((76,49),((54,53),(55,((((63,62),((65,64),((69,68),(((71,70),66),(67,61))))),(60,(52,51))),(((59,58),57),(50,(56,(28,20)))))))))))),((19,(22,18)),(((17,16),15),14))),13),(12,11)),((10,9),8)),7),6),5),4),(3,2)));
   tree tree_319 [p = 0.000, P = 0.008] = [&W 0.000025] (1,((((((((((((22,21),(75,((24,((77,25),23)),(26,((76,(((((45,44),43),((48,(47,46)),((42,41),40))),((73,(72,(74,35))),(((39,38),(37,36)),34))),((31,(33,(32,30))),(29,27)))),(49,((54,53),(55,((((65,64),(((69,68),((71,70),(67,66))),61)),((63,(62,60)),(51,(52,50)))),(((59,58),57),(56,(28,20)))))))))))),(19,18)),(((17,16),15),14)),13),(12,11)),((10,9),8)),7),6),5),4),(3,2)));
   tree tree_320 [p = 0.000, P = 0.008] = [&W 0.000025] (1,((((((((((((75,21),((((77,25),24),23),((76,26),(49,((((((39,38),37),36),34),((((48,(47,46)),((45,44),43)),(((42,41),40),(73,(72,(74,35))))),((((33,32),31),(30,29)),27))),(55,((54,53),((57,((59,58),56)),(((65,64),((69,68),((67,61),(66,(70,(71,50)))))),((52,51),((62,(63,60)),(28,20)))))))))))),(22,18)),(19,(((17,16),15),14))),13),(12,11)),((10,9),8)),7),6),5),4),(3,2)));
   tree tree_321 [p = 0.000, P = 0.008] = [&W 0.000025] (1,(((((((((((75,21),((25,24),((77,23),(26,((((((45,44),43),((48,(47,46)),((42,41),40))),((((39,38),37),36),((73,(72,(74,35))),34))),(((33,32),31),(30,(29,27)))),((76,49),((54,53),(55,((52,51),((((65,64),((69,68),(((71,70),66),(67,61)))),((63,62),60)),(((59,58),57),(50,(56,(28,20)))))))))))))),((19,(22,18)),(((17,16),15),14))),13),(12,11)),((10,9),8)),7),6),5),4),(3,2)));
   tree tree_322 [p = 0.000, P = 0.008] = [&W 0.000025] (1,((((((((((((75,25),((77,23),((76,(26,24)),(((30,(((33,32),31),29)),(((46,(((48,47),((45,44),43)),((42,41),40))),(((39,(38,37)),36),((74,(73,(72,35))),34))),27)),(49,((54,53),(55,(51,(60,(((63,62),(((66,65),64),((71,70),((69,68),(67,61))))),((57,50),((59,(58,52)),(56,(28,20)))))))))))))),(((22,21),19),18)),(((17,16),15),14)),13),(12,11)),((10,9),8)),7),6),5),4),(3,2)));
   tree tree_323 [p = 0.000, P = 0.008] = [&W 0.000025] (1,(((((((((((((76,(26,23)),(24,(((((33,32),31),(30,29)),((((74,73),72),35),(((((45,44),43),((48,(47,46)),((42,41),40))),(36,(38,(37,(39,34))))),27))),(((54,53),(55,((((65,64),(((71,70),(69,68)),(66,(67,61)))),((63,62),60)),(51,((57,((59,(58,52)),50)),(56,28)))))),(49,20))))),(75,(21,((77,25),19)))),(22,18)),(((17,16),15),14)),13),(12,11)),((10,9),8)),7),6),5),4),(3,2)));
   tree tree_324 [p = 0.000, P = 0.008] = [&W 0.000025] (1,((((((((((((((77,25),24),(23,(26,(76,(((((33,32),31),(30,29)),(((39,38),(36,(37,((72,(73,(74,35))),34)))),((((48,(47,46)),((45,44),43)),((42,41),40)),27))),(49,((54,53),(55,(((52,51),(((65,64),(66,(((69,68),((71,70),67)),61))),(60,(62,(63,50))))),((57,(58,(59,56))),(28,20))))))))))),(75,(21,19))),(22,18)),(((17,16),15),14)),13),(12,11)),((10,9),8)),7),6),5),4),(3,2)));
   tree tree_325 [p = 0.000, P = 0.008] = [&W 0.000025] (1,(((((((((((((77,25),(24,(23,(76,(26,((((((48,(47,46)),((45,44),43)),((42,41),40)),(((39,38),36),(37,(((74,73),(72,35)),34)))),((((33,32),31),(30,29)),27)),(49,((54,53),(55,(((66,((65,64),((((71,70),(69,68)),67),61))),(((63,62),60),50)),((52,51),((57,((59,58),56)),(28,20))))))))))))),(75,(21,19))),(22,18)),(((17,16),15),14)),13),(12,11)),((10,9),8)),7),6),5),4),(3,2)));
   tree tree_326 [p = 0.000, P = 0.008] = [&W 0.000025] (1,((((((((((((24,((77,25),(23,(26,(76,(((((33,32),31),(30,29)),((((47,(48,46)),((45,44),43)),((42,41),40)),((36,(((39,38),37),((((74,73),72),35),34))),27))),(49,((54,53),(55,(((52,51),(((66,(65,64)),(((((71,70),69),68),67),61)),(60,(63,(62,50))))),((57,((59,58),56)),(28,20)))))))))))),(75,(21,19))),(22,18)),(((17,16),15),14)),13),(12,11)),((10,9),8)),7),6),5),4),(3,2)));
   tree tree_327 [p = 0.000, P = 0.008] = [&W 0.000025] (1,((((((((((((24,((77,25),(23,((76,26),(((((33,32),31),(30,29)),((((48,(47,46)),((45,44),43)),((42,41),40)),(((39,38),(36,(37,((72,((74,73),35)),34)))),27))),(49,((54,53),(55,(((52,51),(((65,64),(66,((68,(69,((71,70),67))),61))),(60,((63,62),50)))),((57,((59,58),56)),(28,20))))))))))),(75,(21,19))),(22,18)),(((17,16),15),14)),13),(12,11)),((10,9),8)),7),6),5),4),(3,2)));
   tree tree_328 [p = 0.000, P = 0.008] = [&W 0.000025] (1,((((((((((((24,((77,25),(23,(76,(26,(((((((48,47),46),((45,44),43)),((42,41),40)),((39,38),(36,(37,(((74,73),(72,35)),34))))),((((33,32),31),(30,29)),27)),(49,((54,53),(55,((((66,(65,64)),(((69,68),((71,70),67)),61)),((63,62),(60,50))),((52,51),((57,((59,58),56)),(28,20))))))))))))),(75,(21,19))),(22,18)),(((17,16),15),14)),13),(12,11)),((10,9),8)),7),6),5),4),(3,2)));
   tree tree_329 [p = 0.000, P = 0.008] = [&W 0.000025] (1,(((((((((((((76,(26,23)),(24,((((74,73),(72,35)),((((33,32),31),(30,29)),(((((45,44),43),((48,(47,46)),((42,41),40))),((37,36),(39,(38,34)))),27))),(((54,53),(55,(((((65,64),((69,68),((71,70),(66,(67,61))))),((63,62),60)),51),((57,(59,((58,52),50))),(56,28))))),(49,20))))),((75,(77,25)),(21,19))),(22,18)),(((17,16),15),14)),13),(12,11)),((10,9),8)),7),6),5),4),(3,2)));
   tree tree_330 [p = 0.000, P = 0.008] = [&W 0.000025] (1,(((((((((((((76,(26,23)),(24,((((74,73),(72,35)),((((33,32),31),(30,29)),(((((45,44),43),((48,(47,46)),((42,41),40))),((37,36),(39,(38,34)))),27))),(((54,53),(55,((((65,64),(68,(69,((71,70),(66,(67,61)))))),((63,62),60)),(51,(((59,57),((58,52),50)),(56,28)))))),(49,20))))),((75,(77,25)),(21,19))),(22,18)),(((17,16),15),14)),13),(12,11)),((10,9),8)),7),6),5),4),(3,2)));
   tree tree_331 [p = 0.000, P = 0.008] = [&W 0.000025] (1,((((((((((((24,(23,((77,(76,26)),(((((74,72),(73,35)),(30,(((33,32),31),29))),((((45,44),43),((48,(47,46)),((42,41),40))),(34,(((39,38),(37,36)),27)))),(49,((54,53),(55,((((65,64),(((69,68),((71,70),(67,66))),61)),((63,62),60)),((57,((58,56),(59,50))),((52,51),(28,20))))))))))),((75,21),(25,19))),(22,18)),(((17,16),15),14)),13),(12,11)),((10,9),8)),7),6),5),4),(3,2)));
   tree tree_332 [p = 0.000, P = 0.008] = [&W 0.000025] (1,(((((((((((((77,23),((26,(76,24)),(((((((45,44),43),((48,(47,46)),((42,41),40))),((74,73),(72,35))),(((39,38),(37,36)),34)),((((33,32),31),(30,29)),27)),(49,((54,53),(55,((((65,64),((68,(69,(71,((70,67),66)))),61)),(((63,62),60),(51,(52,50)))),(57,((59,58),(56,(28,20))))))))))),(25,(75,(21,19)))),(22,18)),(((17,16),15),14)),13),(12,11)),((10,9),8)),7),6),5),4),(3,2)));
   tree tree_333 [p = 0.000, P = 0.008] = [&W 0.000025] (1,(((((((((((22,(75,21)),(((24,23),(77,(25,(76,(26,(49,(((((48,47),(((45,44),43),((42,41),40))),(46,(((74,73),72),35))),((((33,32),31),(30,29)),((36,((39,37),(38,34))),27))),((55,(50,((60,(((63,62),((65,64),(68,(69,(((71,70),66),(67,61)))))),51)),(56,((57,(58,52)),(59,28)))))),(54,(53,20)))))))))),(19,18))),(((17,16),15),14)),13),(12,11)),((10,9),8)),7),6),5),4),(3,2)));
   tree tree_334 [p = 0.000, P = 0.008] = [&W 0.000025] (1,((((((((((((77,23),(((76,26),24),((49,((((33,32),31),(30,29)),(((((48,(47,46)),((45,44),43)),((42,41),40)),((((39,38),37),36),34)),(((74,73),(72,35)),27)))),((54,53),(55,((((65,64),((68,(69,(71,((70,67),66)))),61)),((52,51),(60,((63,62),50)))),(((59,58),57),(56,(28,20))))))))),(75,(21,(25,19)))),((22,18),(((17,16),15),14))),13),(12,11)),((10,9),8)),7),6),5),4),(3,2)));
   tree tree_335 [p = 0.000, P = 0.008] = [&W 0.000025] (1,((((((((((((77,23),((26,(76,24)),(49,((((((((48,(47,46)),((45,44),43)),((42,41),40)),((74,73),(72,35))),(((39,38),(37,36)),34)),(((33,32),31),(30,29))),27),((54,53),(55,(((((65,64),((69,(68,(71,((70,67),66)))),61)),(52,51)),(((63,62),60),50)),(57,(59,(58,(56,(28,20)))))))))))),(75,(25,(21,19)))),((22,18),(((17,16),15),14))),13),(12,11)),((10,9),8)),7),6),5),4),(3,2)));
   tree tree_336 [p = 0.000, P = 0.008] = [&W 0.000025] (1,(((((((((((23,(24,((77,76),(26,((((((48,(47,46)),((45,44),43)),((42,41),40)),(((39,(38,37)),36),((73,(72,(74,35))),34))),((((33,32),31),(30,29)),27)),(49,((54,53),(((56,(57,(59,(58,52)))),((60,51),((63,62),((65,64),(((71,70),69),(68,(66,((67,(61,50)),28)))))))),(55,20))))))))),(21,((75,25),19))),((22,18),(((17,16),15),14))),13),(12,11)),((10,9),8)),7),6),5),4),(3,2)));
   tree tree_337 [p = 0.000, P = 0.008] = [&W 0.000025] (1,((((((((((((77,23),((26,(76,24)),(49,(((((((45,44),43),((48,(47,46)),((42,41),40))),((((39,38),37),36),34)),(((33,32),31),(30,29))),(((74,73),(72,35)),27)),((54,53),(55,(((((65,64),(((69,68),(((71,70),67),66)),61)),((63,62),60)),(52,51)),(28,(57,((59,58),(56,(50,20)))))))))))),(75,(25,(21,19)))),((22,18),(((17,16),15),14))),13),(12,11)),((10,9),8)),7),6),5),4),(3,2)));
   tree tree_338 [p = 0.000, P = 0.008] = [&W 0.000025] (1,((((((((((22,18),(((75,21),((24,23),(77,((76,25),(26,((((((33,32),31),30),29),(((73,(74,(72,35))),(36,(((39,38),37),34))),((((48,(47,46)),((45,44),43)),((42,41),40)),27))),(49,((54,53),(51,(55,((((63,62),((65,64),(((69,68),(67,((71,70),66))),61))),60),((57,(59,(58,52))),(28,(56,(50,20))))))))))))))),((19,((17,16),15)),14))),13),(12,11)),((10,9),8)),7),6),5),4),(3,2)));
   tree tree_339 [p = 0.000, P = 0.008] = [&W 0.000025] (1,((((((13,((((22,18),(((75,(25,21)),((24,23),((77,76),(26,(((46,(((48,(47,((45,44),43))),((42,41),40)),((74,(73,72)),35))),((30,(((33,32),31),29)),((36,(((39,38),37),34)),27))),(49,((54,53),(55,((60,(51,(((65,64),(63,62)),((67,61),((69,68),((71,70),(66,50))))))),((57,(59,(58,52))),(56,(28,20)))))))))))),(((19,(17,16)),15),14))),(12,11)),((10,9),8))),7),6),5),4),(3,2)));
   tree tree_340 [p = 0.000, P = 0.009] = [&W 0.000025] (1,((((((13,((((((77,25),((24,23),((76,26),(((((48,47),((46,((45,44),43)),((42,41),40))),((((39,38),37),36),34)),(((74,72),(73,35)),((30,29),(((33,32),31),27)))),(((54,53),(55,((((63,62),((66,(65,64)),(68,(69,((71,70),(67,61)))))),(60,(52,51))),(56,(57,(59,(58,50))))))),(49,(28,20))))))),(75,((22,21),18))),(((17,16),(19,15)),14)),(12,11)),((10,9),8))),7),6),5),4),(3,2)));
   tree tree_341 [p = 0.000, P = 0.009] = [&W 0.000025] (1,((((((((((22,18),(((75,(23,(24,((76,26),(((((74,73),(72,35)),(((33,32),31),(30,29))),(((48,(47,46)),(((45,44),43),((42,41),40))),((36,((39,37),(38,34))),27))),(((54,53),(55,(51,((((65,64),(69,(68,(((71,70),66),(67,61))))),((63,62),60)),((57,(59,(58,52))),(56,(50,28))))))),(49,20))))))),(25,(21,(77,19)))),(((17,16),15),14))),13),(12,11)),((10,9),8)),7),6),5),4),(3,2)));
   tree tree_342 [p = 0.000, P = 0.009] = [&W 0.000025] (1,((((((((((((25,(75,21)),((77,23),((76,(26,24)),(((((33,32),31),(30,29)),(((74,73),(72,35)),((((48,47),46),(((45,44),43),((42,41),40))),(((39,(38,37)),36),(34,27))))),(49,((54,53),(55,(((((63,62),((66,(65,64)),((68,(70,(71,67))),(69,61)))),60),51),(((58,57),(59,(52,50))),(56,(28,20))))))))))),19),((22,18),((16,(17,15)),14))),13),(12,11)),((10,9),8)),7),6),5),4),(3,2)));
   tree tree_343 [p = 0.000, P = 0.009] = [&W 0.000025] (1,((((((((((((75,21),(24,((77,25),(23,(26,((((((((48,47),46),((45,44),43)),((42,41),40)),((((39,38),37),36),34)),(((74,73),(72,35)),(((33,32),31),(30,29)))),27),(76,(49,((55,(51,((56,(57,(59,(58,52)))),(((63,62),60),((65,64),(66,((61,50),((69,68),((71,70),(67,28)))))))))),(54,(53,20))))))))))),(22,18)),((19,((17,16),15)),14)),13),(12,11)),((10,9),8)),7),6),5),4),(3,2)));
   tree tree_344 [p = 0.000, P = 0.009] = [&W 0.000025] (1,(((((((((((22,(((76,(26,23)),(24,((((((74,73),72),35),(((33,32),31),(30,29))),((((45,44),43),((48,(47,46)),((42,41),40))),(((37,36),(38,(39,34))),27))),(((54,53),(55,((((65,64),(69,(68,(((71,70),66),(67,61))))),((63,62),60)),(51,((57,56),(((58,52),50),(59,28))))))),(49,20))))),(((77,25),21),(75,19)))),18),(((17,16),15),14)),13),(12,11)),((10,9),8)),7),6),5),4),(3,2)));
   tree tree_345 [p = 0.000, P = 0.009] = [&W 0.000025] (1,((((((((((22,(((((76,26),23),(24,(((((33,32),31),(30,29)),(((74,73),(72,35)),((((45,44),43),((48,(47,46)),((42,41),40))),((36,((39,37),(38,34))),27)))),(((54,53),(55,(51,((((65,64),(68,(69,(((71,70),66),(67,61))))),((63,62),60)),((57,(59,(58,52))),(56,(50,28))))))),(49,20))))),(25,(75,(21,(77,19))))),18)),(((17,16),15),14)),13),(12,11)),((10,9),8)),7),6),5),4),(3,2)));
   tree tree_346 [p = 0.000, P = 0.009] = [&W 0.000025] (1,(((((((((((75,21),(((25,(77,24)),23),(26,((((((45,44),43),((48,(47,46)),((42,41),40))),(((39,38),(37,36)),((72,(74,(73,35))),34))),(((33,32),31),(30,(29,27)))),(49,(76,((54,53),(55,(((((65,64),(((71,70),66),((69,68),(67,61)))),((63,62),60)),(52,51)),(((59,58),57),((56,50),(28,20)))))))))))),(((22,19),18),(((17,16),15),14))),13),(12,11)),((10,9),8)),7),6),5),4),(3,2)));
   tree tree_347 [p = 0.000, P = 0.009] = [&W 0.000025] (1,(((((((((((75,21),(((25,24),(77,23)),(26,((((((48,(47,46)),((45,44),43)),((42,41),40)),((((39,38),37),36),(((73,72),(74,35)),34))),(((33,32),31),(30,(29,27)))),((76,49),((55,(54,53)),((60,(52,51)),(((63,62),((65,64),(((71,70),66),((69,68),(67,61))))),(((59,58),57),(50,(56,(28,20)))))))))))),((19,(22,18)),(((17,16),15),14))),13),(12,11)),((10,9),8)),7),6),5),4),(3,2)));
   tree tree_348 [p = 0.000, P = 0.009] = [&W 0.000025] (1,((((((((((22,18),((75,(((77,25),(24,23)),((76,(((((((48,47),((45,44),43)),((42,41),40)),(46,(72,((74,73),35)))),((((39,38),37),36),34)),((((33,32),31),(30,29)),27)),(49,((54,53),(55,((((63,62),(((65,64),(((71,70),(69,68)),((67,66),61))),60)),(51,(52,50))),((57,(58,(59,28))),(56,20)))))))),(26,(21,19))))),(((17,16),15),14))),13),(12,11)),((10,9),8)),7),6),5),4),(3,2)));
   tree tree_349 [p = 0.000, P = 0.009] = [&W 0.000025] (1,((((((((((22,18),((((75,(25,21)),(23,((77,24),(26,(76,(((((74,73),72),35),((((33,32),31),(30,29)),(((((39,38),37),36),34),(((42,41),40),(((48,47),46),(((45,44),43),27)))))),(49,((55,((60,(((63,62),((65,64),((69,68),(((71,70),66),(67,61))))),51)),((57,(56,(59,(58,52)))),(50,28)))),(54,(53,20)))))))))),19),(((17,16),15),14))),13),(12,11)),((10,9),8)),7),6),5),4),(3,2)));
   tree tree_350 [p = 0.000, P = 0.009] = [&W 0.000025] (1,((((((((((22,18),(((23,((76,(26,24)),(77,((((((48,(47,46)),((45,44),43)),((42,41),40)),((((39,38),37),36),((73,((74,72),35)),34))),((((33,32),31),(30,29)),27)),(49,((54,53),((51,((60,(56,(57,(59,(58,52))))),((63,62),((65,64),((((71,70),69),68),((67,(66,61)),(50,28))))))),(55,20)))))))),((75,25),(21,19))),(((17,16),15),14))),13),(12,11)),((10,9),8)),7),6),5),4),(3,2)));
   tree tree_351 [p = 0.000, P = 0.009] = [&W 0.000025] (1,((((((((((22,18),(((((75,25),21),((77,23),((26,(76,24)),((((54,53),(55,((((65,64),((71,(70,66)),(68,(69,(67,61))))),((63,62),60)),(51,(56,((59,(58,52)),(57,50))))))),((30,(((33,32),31),29)),((((74,73),(72,35)),(((39,38),(37,36)),34)),((((48,47),(46,((45,44),43))),((42,41),40)),27)))),(49,(28,20)))))),19),(((17,16),15),14))),13),(12,11)),((10,9),8)),7),6),5),4),(3,2)));
   tree tree_352 [p = 0.000, P = 0.009] = [&W 0.000025] (1,((((((((((22,18),((((25,(75,21)),((77,23),((26,(76,24)),(((((33,32),31),(30,29)),(((74,73),(72,35)),((((((48,47),46),((45,44),43)),((42,41),40)),(((39,38),(37,36)),34)),27))),(((54,53),(55,(51,((((65,64),((71,(70,66)),(68,(69,(67,61))))),((63,62),60)),(56,(57,(59,((58,52),50)))))))),(49,(28,20))))))),19),(((17,16),15),14))),13),(12,11)),((10,9),8)),7),6),5),4),(3,2)));
   tree tree_353 [p = 0.000, P = 0.009] = [&W 0.000025] (1,((((((13,(((((23,(77,((76,((((54,53),(55,((57,(59,(58,56))),(60,((52,51),((63,62),((65,64),(((69,68),61),(66,(67,((71,70),50))))))))))),49),(((((74,73),72),35),((((33,32),31),30),29)),((((48,(47,46)),((45,44),43)),((42,41),40)),((((39,38),37),36),(34,27)))))),(26,(28,20))))),(75,(24,(25,(21,19))))),(((17,16),15),((22,18),14))),(12,11)),((10,9),8))),7),6),5),4),(3,2)));
   tree tree_354 [p = 0.000, P = 0.009] = [&W 0.000025] (1,((((((13,(((((17,16),15),((((75,21),(24,(23,((77,25),((76,26),(((((33,32),31),(30,29)),(((((48,47),((45,44),43)),((42,41),40)),(46,(73,((74,72),35)))),(((39,38),(37,36)),(34,27)))),(49,((54,53),(55,(51,((60,((63,62),((65,64),((68,(69,((71,70),67))),(61,(66,50)))))),((57,((59,58),52)),(56,(28,20)))))))))))))),19),((22,18),14))),(12,11)),((10,9),8))),7),6),5),4),(3,2)));
   tree tree_355 [p = 0.000, P = 0.009] = [&W 0.000025] (1,((((((13,(((((17,16),15),(((((77,25),(24,23)),((76,26),(((((48,(47,46)),((45,44),43)),((42,41),40)),((((74,73),(72,35)),(((33,32),31),(30,29))),(34,((37,36),((39,38),27))))),(49,((54,53),(55,(60,((((63,62),((65,64),((71,70),(68,((67,66),(69,61)))))),((56,((59,58),52)),(57,50))),(51,(28,20)))))))))),(19,((75,(22,21)),18))),14)),(12,11)),((10,9),8))),7),6),5),4),(3,2)));
   tree tree_356 [p = 0.000, P = 0.009] = [&W 0.000025] (1,((((((13,(((((24,((77,23),(76,(((((54,53),(55,((52,51),((59,(57,(58,56))),(60,((63,62),((65,64),(((69,68),61),(((71,70),67),(66,50)))))))))),49),(((((74,73),72),35),(30,(((33,32),31),29))),((((48,(47,46)),((45,44),43)),((42,41),40)),((((39,38),37),36),(34,27))))),(26,(28,20)))))),(75,(25,(21,19)))),(((17,16),15),(22,(18,14)))),(12,11)),((10,9),8))),7),6),5),4),(3,2)));
   tree tree_357 [p = 0.000, P = 0.009] = [&W 0.000025] (1,((((((13,(((((((75,21),((77,25),(24,(23,((76,26),((((((33,32),31),30),29),(((((48,47),((45,44),43)),((42,41),40)),(46,(74,((73,72),35)))),(34,((37,36),((39,38),27))))),(49,((54,53),(55,(51,(60,(((63,62),((65,64),(((69,68),(70,(71,67))),(61,(66,50))))),((57,((59,58),52)),(56,(28,20))))))))))))))),19),((17,16),15)),((22,18),14)),(12,11)),((10,9),8))),7),6),5),4),(3,2)));
   tree tree_358 [p = 0.000, P = 0.009] = [&W 0.000025] (1,((((((13,(((((((((77,26),23),(24,((76,25),((((((48,(47,46)),((45,44),43)),((42,41),40)),(((74,73),(72,35)),(((39,(38,37)),36),34))),((30,(((33,32),31),29)),27)),(49,((55,((((65,64),((68,((71,70),(69,(67,61)))),((63,62),(66,60)))),51),((56,(57,(59,((58,52),50)))),28))),(54,(53,20)))))))),(75,(21,19))),((17,16),15)),((22,18),14)),12),11),((10,9),8))),7),6),5),4),(3,2)));
   tree tree_359 [p = 0.000, P = 0.009] = [&W 0.000025] (1,((((((13,((((22,18),((((75,21),((25,24),(23,((76,(77,26)),(27,((((((39,38),37),36),34),((((48,47),(((45,44),43),((42,41),40))),(46,((73,(74,72)),35))),(((33,32),31),(30,29)))),(49,((55,(54,53)),(((60,51),((63,62),((66,(65,64)),(67,((68,(69,61)),((71,70),50)))))),((57,(59,(58,52))),(56,(28,20)))))))))))),19),(((17,16),15),14))),(12,11)),((10,9),8))),7),6),5),4),(3,2)));
   tree tree_360 [p = 0.000, P = 0.009] = [&W 0.000025] (1,((((((13,(((((((75,21),(((77,25),24),((23,(26,((((74,(73,(72,35))),(((33,32),31),(30,29))),(((((48,47),46),((45,44),43)),((42,41),40)),(34,(((39,(38,37)),36),27)))),((76,49),((54,53),(55,((52,51),((((65,64),(((69,68),((71,70),66)),(67,61))),((63,62),60)),((57,(58,50)),(59,(56,(28,20)))))))))))),19))),((22,18),((17,16),15))),14),12),11),((10,9),8))),7),6),5),4),(3,2)));
   tree tree_361 [p = 0.000, P = 0.009] = [&W 0.000025] (1,((((((13,((((((((77,(26,23)),(24,((76,25),(((((((48,(47,46)),((45,44),43)),((42,41),40)),((((74,73),72),35),(((39,38),(37,36)),34))),(((33,32),31),(30,29))),27),(49,((55,((((68,(((71,70),69),(67,61))),(((65,64),(63,62)),(66,60))),51),((56,(57,(59,((58,52),50)))),28))),(54,(53,20)))))))),(75,(21,19))),((17,16),15)),((22,18),14)),12),11),((10,9),8))),7),6),5),4),(3,2)));
   tree tree_362 [p = 0.000, P = 0.009] = [&W 0.000025] (1,((((((13,(((((((24,(77,23)),(26,((49,(76,(((((39,38),37),36),(((73,(74,72)),35),34)),((((33,32),31),(30,29)),((((48,47),46),(((45,44),43),((42,41),40))),27))))),((54,53),(55,(((((66,(63,62)),((65,64),((69,68),((71,70),(67,61))))),60),51),((57,(59,(58,52))),(56,(50,(28,20)))))))))),((75,(25,21)),19)),((22,18),(((17,16),15),14))),12),11),((10,9),8))),7),6),5),4),(3,2)));
   tree tree_363 [p = 0.000, P = 0.009] = [&W 0.000025] (1,((((((((((((77,25),24),(23,(76,(26,(((((33,32),31),(30,29)),(((48,(((45,44),43),((47,46),((42,41),40)))),((((39,38),37),36),((73,((74,72),35)),34))),27)),(49,((54,53),(51,(55,((((63,62),60),((65,64),(66,((71,70),((69,68),(67,(61,50))))))),((57,((59,56),(58,52))),(28,20)))))))))))),(75,(21,19))),((22,18),(((17,16),15),14))),(12,11)),((13,(10,9)),8)),7),6),5),4),(3,2)));
   tree tree_364 [p = 0.000, P = 0.009] = [&W 0.000025] (1,(((((((((((75,21),((77,24),(23,((76,(26,25)),(((((33,32),31),(30,29)),((((((48,47),46),((45,44),43)),((42,41),40)),(((74,73),(72,35)),(36,(37,(39,(38,34)))))),27)),(49,((54,53),((55,51),((((65,64),((69,68),(((71,70),66),(67,61)))),((63,62),60)),((56,(59,(58,52))),(57,(50,(28,20))))))))))))),((22,18),(17,((19,16),15)))),14),(12,11)),(13,((10,9),8))),7),6),5),4),(3,2)));
   tree tree_365 [p = 0.000, P = 0.009] = [&W 0.000025] (1,(((((13,((((((75,((77,25),21)),((26,19),((24,(76,(((((74,(73,72)),35),(30,(((33,32),31),29))),((((48,(47,46)),((45,44),43)),((42,41),40)),(34,(36,(((39,38),37),27))))),(49,((54,53),(55,(51,((((65,64),((68,(69,((71,70),(67,66)))),61)),((63,62),60)),((57,((59,(58,52)),(56,28))),(50,20)))))))))),(23,18)))),(22,((17,(16,15)),14))),(12,11)),((10,9),8)),7)),6),5),4),(3,2)));
   tree tree_366 [p = 0.000, P = 0.009] = [&W 0.000025] (1,(((((13,((((((22,(75,(((((77,25),24),23),((76,26),(((((74,73),(72,35)),(((33,32),31),(30,29))),((36,(37,(38,(39,34)))),((((48,(47,46)),((45,44),43)),((42,41),40)),27))),(49,((55,(51,((((65,64),(((69,68),((71,70),(67,66))),61)),(62,(63,60))),(57,(((59,58),56),(50,(52,28))))))),(54,(53,20))))))),(21,19)))),(18,((17,16),15))),14),(12,11)),((10,9),8)),7)),6),5),4),(3,2)));
   tree tree_367 [p = 0.000, P = 0.009] = [&W 0.000025] (1,((((((13,((12,(((22,(((77,23),((76,(26,24)),((((((74,73),72),35),(((48,(47,46)),(((45,44),43),((42,41),40))),((((39,38),37),36),34))),((((33,32),31),(30,29)),27)),(49,((54,53),(55,((57,((56,(58,52)),(59,50))),((63,(62,60)),(51,(((68,((71,70),(69,67))),61),((65,64),(66,(28,20))))))))))))),(75,(21,(25,19))))),((18,((17,16),15)),14)),11)),((10,9),8))),7),6),5),4),(3,2)));
   tree tree_368 [p = 0.000, P = 0.009] = [&W 0.000025] (1,((((((13,(((((((23,(((77,25),24),(26,(((76,49),(((((48,(47,46)),((45,44),43)),((42,41),40)),((39,((38,37),36)),((((74,73),72),35),34))),(((31,((33,32),30)),29),27))),((54,53),(55,((60,51),(((63,62),((65,64),(((71,70),69),(68,((67,66),61))))),((57,((59,58),(52,50))),(56,(28,20))))))))))),(75,(21,19))),(22,18)),(((17,16),15),14)),12),11),((10,9),8))),7),6),5),4),(3,2)));
   tree tree_369 [p = 0.000, P = 0.009] = [&W 0.000025] (1,((((((13,(((((22,18),(((((75,21),(23,(((77,25),24),((76,26),(((((33,32),31),(30,29)),(((((48,47),((45,44),43)),((42,41),40)),(46,(74,(73,(72,35))))),(((39,38),(37,36)),(34,27)))),(49,((54,53),(55,(51,((60,((63,62),((65,64),((68,(69,(71,(70,67)))),(61,(66,50)))))),((57,((59,58),52)),(56,(28,20))))))))))))),19),((17,16),15)),14)),12),11),((10,9),8))),7),6),5),4),(3,2)));
   tree tree_370 [p = 0.000, P = 0.009] = [&W 0.000025] (1,((((((13,((12,(((22,(((77,23),((76,(26,24)),((((((74,73),72),35),((((48,(47,46)),((45,44),43)),((42,41),40)),((((39,38),37),36),34))),((((33,32),31),(30,29)),27)),(49,((54,53),(55,((57,(59,((56,(58,52)),50))),(51,(((63,62),60),(((68,(69,((71,70),67))),61),((65,64),(66,(28,20))))))))))))),(75,(21,(25,19))))),((18,(17,(16,15))),14)),11)),((10,9),8))),7),6),5),4),(3,2)));
   tree tree_371 [p = 0.000, P = 0.009] = [&W 0.000025] (1,((((((13,(((((22,18),(((23,(((77,26),24),(((((74,73),(72,35)),(((33,32),31),(30,29))),((36,(37,(38,(39,34)))),((((45,44),43),((48,(47,46)),((42,41),40))),27))),(76,(49,(55,((54,53),(((61,(((69,68),((71,70),(67,66))),((65,64),(63,(62,60))))),51),((57,(59,(58,(52,50)))),(56,(28,20))))))))))),(75,(25,(21,19)))),(((17,16),15),14))),12),11),((10,9),8))),7),6),5),4),(3,2)));
   tree tree_372 [p = 0.000, P = 0.009] = [&W 0.000025] (1,((((((13,(((((75,((23,(77,(76,(((((54,53),(55,(((59,57),(58,56)),(60,((52,51),((63,62),((65,64),(((69,68),61),(((71,70),67),(66,50)))))))))),49),(((((74,73),72),35),((((33,32),31),30),29)),(((48,(47,46)),(((45,44),43),((42,41),40))),(((39,(38,37)),36),(34,27))))),(26,(28,20)))))),(24,(25,(21,19))))),(22,18)),(((17,16),15),14)),(12,11)),((10,9),8))),7),6),5),4),(3,2)));
   tree tree_373 [p = 0.000, P = 0.009] = [&W 0.000025] (1,(((((((((((((76,(26,23)),(24,(((((33,32),31),(30,29)),((((74,73),72),35),((((45,44),43),((48,(47,46)),((42,41),40))),((38,(36,(37,(39,34)))),27)))),(((54,53),(55,((((65,64),(68,(69,((71,70),(66,(67,61)))))),((63,62),60)),(51,((57,(59,(58,52))),(50,(56,28))))))),(49,20))))),(21,(75,(25,(77,19))))),(22,18)),(((17,16),15),14)),13),(12,11)),((10,9),8)),7),6),5),4),(3,2)));
   tree tree_374 [p = 0.000, P = 0.009] = [&W 0.000025] (1,((((((((((((23,(24,(26,((77,76),((((((74,73),72),35),(((33,32),31),(30,29))),(((((39,38),37),36),34),((((48,47),((45,44),43)),((42,41),40)),(46,27)))),(49,((55,(((((63,62),((65,64),((69,68),((71,70),(67,(66,61)))))),60),51),((59,(58,52)),(57,(50,(56,28)))))),(54,(53,20))))))))),((75,(25,21)),19)),(22,18)),(((17,16),15),14)),13),(12,11)),((10,9),8)),7),6),5),4),(3,2)));
   tree tree_375 [p = 0.000, P = 0.009] = [&W 0.000025] (1,(((((((((((75,21),(24,(((77,25),23),(26,(((76,49),((((((48,(47,46)),((45,44),43)),((42,41),40)),((74,73),(72,35))),((((39,38),37),36),34)),((((33,32),31),(30,29)),27))),((54,53),(55,((((63,62),((65,64),(((69,68),(67,((71,70),66))),61))),(60,(52,51))),(((59,58),57),(56,(50,(28,20)))))))))))),((22,18),(((17,(19,16)),15),14))),13),(12,11)),((10,9),8)),7),6),5),4),(3,2)));
   tree tree_376 [p = 0.000, P = 0.009] = [&W 0.000025] (1,((((((((((((75,21),(((77,25),23),(24,(26,(((((((48,47),46),((45,44),43)),((42,41),40)),((((39,38),37),36),34)),(((73,(74,(72,35))),(((33,32),31),(30,29))),27)),(76,(49,(((55,51),((56,(57,(59,(58,52)))),(((63,62),60),(66,((65,64),((61,50),(68,(69,((71,70),(67,28)))))))))),(54,(53,20)))))))))),(22,18)),(((17,16),(19,15)),14)),13),(12,11)),((10,9),8)),7),6),5),4),(3,2)));
   tree tree_377 [p = 0.000, P = 0.009] = [&W 0.000025] (1,((((((((((((23,((76,(26,24)),(77,((((((48,(47,46)),((45,44),43)),((42,41),40)),((((39,38),37),36),((73,((74,72),35)),34))),((((33,32),31),(30,29)),27)),(49,((54,53),(((60,(56,(57,(59,(58,52))))),(51,((63,62),((65,64),(((71,70),(69,68)),((66,(67,61)),(50,28))))))),(55,20)))))))),(((75,25),21),19)),(22,18)),(((17,16),15),14)),13),(12,11)),((10,9),8)),7),6),5),4),(3,2)));
   tree tree_378 [p = 0.000, P = 0.009] = [&W 0.000025] (1,(((((((((((75,(((24,((77,25),23)),(76,(49,((((((48,47),(((45,44),43),((42,41),40))),(46,((73,72),(74,35)))),(((38,(39,37)),36),34)),((((33,32),31),(30,29)),27)),(55,((54,53),(((((65,64),((69,68),(((71,70),(67,66)),61))),((63,62),60)),(51,(52,50))),((57,(59,(58,28))),(56,20))))))))),(21,(26,19)))),(22,18)),(((17,16),15),14)),13),(12,11)),((10,9),8)),7),6),5),4),(3,2)));
   tree tree_379 [p = 0.000, P = 0.009] = [&W 0.000025] (1,(((((((((((75,(((((77,25),24),23),((76,26),(((((((48,47),46),((45,44),43)),((42,41),40)),((37,((39,38),36)),((72,((74,73),35)),34))),((30,(((33,32),31),29)),27)),(49,((55,((56,((59,58),(57,(52,50)))),(60,(((65,64),(63,62)),(51,(((69,68),((71,70),(67,66))),(61,28))))))),(54,(53,20))))))),(21,19))),(22,18)),(((17,16),15),14)),13),(12,11)),((10,9),8)),7),6),5),4),(3,2)));
   tree tree_380 [p = 0.000, P = 0.010] = [&W 0.000025] (1,((((((((((((23,((77,24),((76,26),((((((39,38),(37,36)),34),((((47,46),(48,((45,44),43))),(((42,41),40),(((74,73),72),35))),(((33,32),31),(30,29)))),27),(((54,53),((55,51),((((65,64),((69,68),(((71,70),66),(67,61)))),((63,62),60)),(57,(((59,58),52),((56,50),28)))))),(49,20)))))),((75,25),(21,19))),(22,18)),(((17,16),15),14)),13),(12,11)),((10,9),8)),7),6),5),4),(3,2)));
   tree tree_381 [p = 0.000, P = 0.010] = [&W 0.000025] (1,(((((((((((((77,23),((26,(76,24)),(49,((((((33,32),31),30),29),((((((48,(47,46)),((45,44),43)),((42,41),40)),((74,73),(72,35))),((((39,38),37),36),34)),27)),((54,53),(55,(((52,51),(((65,64),((68,(69,(71,((70,67),66)))),61)),(((63,62),60),50))),(((59,58),57),(56,(28,20)))))))))),(75,(25,(21,19)))),(22,18)),(((17,16),15),14)),13),(12,11)),((10,9),8)),7),6),5),4),(3,2)));
   tree tree_382 [p = 0.000, P = 0.010] = [&W 0.000025] (1,((((((((((((77,23),((26,(76,24)),(((((((48,(47,46)),(((45,44),43),((42,41),40))),((74,73),(72,35))),(((39,38),(37,36)),34)),(((33,32),31),(30,29))),27),(49,((54,53),(55,((((65,64),(((69,68),(71,((70,67),66))),61)),((52,51),(((63,62),60),50))),((59,57),(58,(56,(28,20))))))))))),(25,(75,(21,19)))),(((17,16),15),((22,18),14))),13),(12,11)),((10,9),8)),7),6),5),4),(3,2)));
   tree tree_383 [p = 0.000, P = 0.010] = [&W 0.000025] (1,(((((((((((((75,25),21),(24,((77,23),(26,(((((33,32),31),(30,29)),(((((39,38),37),36),34),((((45,44),43),((48,47),((42,41),40))),((46,(((74,73),72),35)),27)))),((76,49),((54,53),(55,((60,(((63,62),((65,64),(66,(((71,70),68),(67,(69,61)))))),51)),((57,(59,(58,(52,50)))),(56,(28,20)))))))))))),19),((16,(17,15)),((22,18),14))),13),(12,11)),((10,9),8)),7),6),5),4),(3,2)));
   tree tree_384 [p = 0.000, P = 0.010] = [&W 0.000025] (1,(((((((13,((((((75,(25,21)),((77,23),(24,(((((((33,32),31),30),29),((((39,(38,37)),36),34),((((42,41),40),(((48,(47,46)),((45,44),43)),((74,73),(72,35)))),27))),(49,((55,((51,(((63,62),60),((65,64),((69,(67,(66,61))),(68,(71,(70,50))))))),(56,((59,(58,52)),(57,28))))),(54,(53,20))))),(26,(76,19)))))),(22,18)),((17,(16,15)),14)),12),11)),((10,9),8)),7),6),5),4),(3,2)));
   tree tree_385 [p = 0.000, P = 0.010] = [&W 0.000025] (1,((((((13,((((((75,21),((25,24),(23,(((77,76),26),(27,((((((39,38),37),36),34),((((48,47),(((45,44),43),((42,41),40))),(46,((74,72),(73,35)))),(((33,32),31),(30,29)))),(49,((55,(54,53)),(((60,51),((63,62),((66,(65,64)),(67,((68,(69,61)),((71,70),50)))))),((57,(59,(58,52))),(56,(28,20)))))))))))),19),((22,18),(((17,16),15),14))),(12,11)),((10,9),8))),7),6),5),4),(3,2)));
   tree tree_386 [p = 0.000, P = 0.010] = [&W 0.000025] (1,(((((((13,((((22,((75,21),((77,(24,(25,23))),((76,26),(((((73,(74,72)),35),(((48,(47,46)),(((45,44),43),((42,41),40))),((((39,38),37),36),34))),((((33,32),31),(30,29)),27)),(49,((54,53),(55,(((60,(52,51)),((63,62),((65,64),(((69,68),(71,(67,(70,66)))),(61,28))))),(((59,58),57),(56,(50,20)))))))))))),(19,(18,(((17,16),15),14)))),12),11)),((10,9),8)),7),6),5),4),(3,2)));
   tree tree_387 [p = 0.000, P = 0.010] = [&W 0.000025] (1,(((((((((((17,16),15),((22,18),(((24,(23,(77,((76,26),((((((48,(47,46)),((45,44),43)),((42,41),40)),((((39,38),37),36),((((74,73),72),35),34))),((((33,32),31),(30,29)),27)),(49,((54,53),(((56,(57,(59,(58,52)))),((60,51),((63,62),((65,64),((71,70),((69,68),(67,((61,50),(66,28))))))))),(55,20))))))))),((75,25),(21,19))),14))),13),(12,11)),((10,9),8)),7),6),5),4),(3,2)));
   tree tree_388 [p = 0.000, P = 0.010] = [&W 0.000025] (1,((((((((((((25,(75,21)),((24,(77,23)),(26,(((((33,32),31),(30,29)),((((39,38),(37,36)),34),((((48,47),((45,44),43)),((42,41),40)),((46,(((74,73),72),35)),27)))),((76,49),((54,53),(55,((((63,62),(66,((65,64),(((71,70),68),(69,(67,61)))))),(60,51)),((57,(59,(58,(52,50)))),(56,(28,20))))))))))),19),(((17,16),15),((22,18),14))),13),(12,11)),((10,9),8)),7),6),5),4),(3,2)));
   tree tree_389 [p = 0.000, P = 0.010] = [&W 0.000025] (1,(((((((((((17,16),15),(((24,(23,(77,((76,26),((((((48,(47,46)),((45,44),43)),((42,41),40)),(((39,38),(37,36)),(((74,73),(72,35)),34))),((((33,32),31),(30,29)),27)),(49,((54,53),(((56,(57,((59,58),52))),((60,51),((63,62),((65,64),((61,50),((69,68),(67,((71,70),(66,28))))))))),(55,20))))))))),((75,25),(21,19))),((22,18),14))),13),(12,11)),((10,9),8)),7),6),5),4),(3,2)));
   tree tree_390 [p = 0.000, P = 0.010] = [&W 0.000025] (1,(((((((((((23,(24,(26,(77,(76,((49,(((((46,((48,47),((45,44),43))),((42,41),40)),(((74,73),72),35)),(((39,(38,37)),36),34)),((30,(((33,32),31),29)),27))),((55,((60,((57,(59,(56,(58,52)))),50)),((63,62),(51,((65,64),(((71,70),(67,61)),(66,(68,(69,28))))))))),(54,(53,20))))))))),(75,(21,(25,19)))),(((17,16),15),(22,(18,14)))),13),(12,11)),((10,9),8)),7),6),5),4),(3,2)));
   tree tree_391 [p = 0.000, P = 0.010] = [&W 0.000025] (1,((((((((((75,(((24,((77,25),23)),(76,(49,((((((48,47),(((45,44),43),((42,41),40))),(46,((74,73),(72,35)))),(((38,(39,37)),36),34)),((((33,32),31),(30,29)),27)),((54,53),(55,(((((65,64),((69,68),(((71,70),(67,66)),61))),((63,62),60)),(51,(52,50))),((57,(58,(59,28))),(56,20))))))))),(26,(21,19)))),(((17,16),15),((22,18),14))),13),(12,11)),((10,9),8)),7),6),5),4),(3,2)));
   tree tree_392 [p = 0.000, P = 0.010] = [&W 0.000025] (1,(((((((11,((((77,((23,(26,((76,24),((((((48,47),46),(((45,44),43),((42,41),40))),((37,36),(39,(38,34)))),(((((33,32),31),30),29),((72,((74,73),35)),27))),(49,((55,(54,53)),((((65,64),(68,(69,(((71,70),66),(67,61))))),((63,62),60)),((51,(52,50)),(((59,58),57),(56,(28,20))))))))))),((75,25),(21,19)))),(22,18)),(((17,16),15),14)),(10,(12,9)))),8),7),(13,6)),5),4),(3,2)));
   tree tree_393 [p = 0.000, P = 0.010] = [&W 0.000025] (1,(((((((((((25,24),(23,((76,26),(77,((((72,((74,73),35)),((((33,32),31),30),29)),((((45,44),43),((48,(47,46)),((42,41),40))),(((39,(38,37)),36),(34,27)))),(49,((55,((((63,62),60),(((65,64),(68,((71,70),(69,(66,(67,61)))))),(51,(52,50)))),((57,((59,58),56)),28))),(54,(53,20))))))))),(75,(21,19))),((22,18),(((17,16),15),14))),(11,(10,(12,9)))),8),(13,7)),6),5),4),(3,2)));
   tree tree_394 [p = 0.000, P = 0.010] = [&W 0.000025] (1,(((((((11,(((((22,18),((((24,((77,25),23)),(26,(76,((49,((((48,(47,46)),(((45,44),43),((42,41),40))),((((39,38),37),36),((72,((74,73),35)),34))),(((((33,32),31),30),29),27))),((54,53),(55,(51,((57,((59,58),(56,50))),(((65,64),((((71,70),69),68),(66,(67,61)))),(((63,62),(60,52)),(28,20))))))))))),((75,21),19)),(16,(17,15)))),14),10),(12,9))),8),7),(13,6)),5),4),(3,2)));
   tree tree_395 [p = 0.000, P = 0.010] = [&W 0.000025] (1,(((((((((((75,(25,21)),((77,((26,24),(76,(27,((((((48,47),((45,44),43)),((42,41),40)),(46,((74,72),(73,35)))),((36,((38,(39,37)),34)),(((33,32),31),(30,29)))),(49,((54,53),((55,51),(((68,(69,(((71,70),66),(67,61)))),((65,64),(((63,62),60),50))),(57,((59,(58,52)),(56,(28,20))))))))))))),(23,18))),((22,(19,((17,16),15))),14)),11),(10,(12,9))),8),7),(13,6)),5),4),(3,2)));
   tree tree_396 [p = 0.000, P = 0.010] = [&W 0.000025] (1,(((((((11,(10,((((((24,23),((77,25),((76,26),(((((33,32),31),(30,29)),(((37,((39,38),36)),34),(((((48,47),46),((45,44),43)),((42,41),40)),((72,(74,(73,35))),27)))),(49,((54,(53,51)),(55,((((65,64),(((69,68),(((71,70),67),66)),61)),((63,62),60)),(28,(57,((59,(58,52)),(56,(50,20))))))))))))),(75,(21,19))),(((22,18),(17,(16,15))),14)),12),9))),8),7),(13,6)),5),4),(3,2)));
   tree tree_397 [p = 0.000, P = 0.010] = [&W 0.000025] (1,(((((((((((((75,(22,21)),19),((24,((77,26),(((55,((54,53),((51,(((63,62),60),((65,64),(61,((69,68),((67,66),(71,(70,50)))))))),((57,(59,56)),((58,52),28))))),(((((33,32),31),30),29),((((47,(48,46)),((45,44),43)),((42,41),40)),(((((39,38),37),36),((((74,73),72),35),34)),27)))),(76,(49,20))))),(25,(23,18)))),(((17,16),15),14)),13),11),(10,(12,9))),8),7),6),5),4),(3,2)));
   tree tree_398 [p = 0.000, P = 0.010] = [&W 0.000025] (1,(((((((((((((23,(24,((76,(77,26)),((((((48,47),46),(((45,44),43),((42,41),40))),(((39,38),(37,36)),((((74,73),72),35),34))),(((((33,32),31),30),29),27)),(49,(55,((54,53),(((((65,64),((((71,70),69),68),(66,(67,61)))),((63,62),60)),51),((57,(59,(58,52))),(56,(28,(50,20)))))))))))),(75,(25,(21,19)))),(22,18)),(((17,16),15),14)),13),11),(10,(12,9))),8),7),6),5),4),(3,2)));
   tree tree_399 [p = 0.000, P = 0.010] = [&W 0.000025] (1,((((((((((((77,23),(24,(26,(((((74,73),(72,35)),((((48,(47,46)),((45,44),43)),((42,41),40)),((((39,38),37),36),34))),(((((33,32),31),30),29),27)),((76,49),((54,53),(55,((((59,58),57),56),(((52,51),(50,28)),(((65,64),(((69,68),(((71,70),67),66)),61)),((63,62),(60,20)))))))))))),((75,25),(21,19))),(((22,18),(17,(16,15))),14)),11),(10,(12,9))),8),7),6),(13,5)),4),(3,2)));
   tree tree_400 [p = 0.000, P = 0.010] = [&W 0.000025] (1,(((((((((((((75,(22,21)),19),((24,((77,26),((((((33,32),31),30),29),(((((39,38),37),36),(((73,(74,72)),35),34)),((((48,(47,46)),((45,44),43)),((42,41),40)),27))),(((54,53),(55,((51,(((63,62),60),((65,64),((69,68),(61,(66,(67,(71,(70,50))))))))),((59,(57,56)),((58,52),28))))),(76,(49,20)))))),(25,(23,18)))),(((17,16),15),14)),13),11),(10,(12,9))),8),7),6),5),4),(3,2)));
   tree tree_401 [p = 0.000, P = 0.010] = [&W 0.000025] (1,(((((((((((25,(75,21)),(((77,23),((26,24),(((((33,32),31),(30,29)),((74,(73,(72,35))),(((((48,47),46),((45,44),43)),((42,41),40)),(((((39,38),37),36),34),27)))),((76,49),((55,((((59,58),57),56),(60,(((66,(65,64)),((67,61),(68,(69,(71,(70,50)))))),((52,51),((63,62),28)))))),(54,(53,20))))))),19)),(22,18)),(15,((17,16),14))),(11,(10,(12,9)))),8),7),6),(13,5)),4),(3,2)));
   tree tree_402 [p = 0.000, P = 0.010] = [&W 0.000025] (1,(((((((((((((24,23),((77,26),((((74,(73,(72,35))),((((33,32),31),30),29)),((((39,(38,37)),36),34),(((48,(47,46)),(((45,44),43),((42,41),40))),27))),((76,49),((54,53),(55,(((((65,64),(((69,68),((71,70),(67,66))),61)),((63,62),60)),(52,51)),(28,(((59,58),57),(56,(50,20))))))))))),((75,21),(25,19))),(22,18)),(((17,16),15),14)),11),(10,(12,9))),8),7),6),(13,5)),4),(3,2)));
   tree tree_403 [p = 0.000, P = 0.010] = [&W 0.000025] (1,(((((((((((75,(21,(24,(23,(((77,76),25),(26,(((((33,32),31),(30,29)),(((((48,47),((45,44),43)),(46,((42,41),40))),((((39,38),37),36),34)),(((74,73),(72,35)),27))),(49,((54,53),(55,((60,51),(((63,62),((65,64),((68,(69,((71,70),(67,66)))),(61,50)))),(57,((58,52),(59,(56,(28,20))))))))))))))))),(19,18)),(22,(((17,16),15),14))),11),(10,(12,9))),8),7),6),(13,5)),4),(3,2)));
   tree tree_404 [p = 0.000, P = 0.010] = [&W 0.000025] (1,(((((((((((23,(26,(((77,76),24),(((((33,32),31),(30,29)),(((((48,(47,46)),((45,44),43)),((42,41),40)),(36,(37,(39,(38,34))))),((72,((74,73),35)),27))),(49,((54,53),(55,((((66,(65,64)),(69,(68,((71,70),(67,61))))),((63,62),60)),(51,(57,((59,50),((58,52),(56,(28,20)))))))))))))),(75,(25,(21,19)))),((22,18),(((17,16),15),14))),13),(12,11)),((10,9),8)),7),6),5),4),(3,2)));
   tree tree_405 [p = 0.000, P = 0.010] = [&W 0.000025] (1,((((((((((((23,(24,(((77,76),26),((((46,((48,47),(((45,44),43),((42,41),40)))),(((38,(39,37)),36),34)),((((74,73),(72,35)),(30,(((33,32),31),29))),27)),(49,((54,53),(55,(((((65,64),(66,((71,70),((69,68),(67,61))))),((63,62),60)),((52,51),(57,(56,((59,58),50))))),(28,20))))))))),((75,25),(21,19))),(22,18)),(((17,16),15),14)),11),(10,(12,9))),8),7),6),(13,5)),4),(3,2)));
   tree tree_406 [p = 0.000, P = 0.010] = [&W 0.000025] (1,(((((((((((((77,25),23),(((76,26),24),(((((((47,(48,46)),((45,44),43)),((42,41),40)),((37,((39,38),36)),((((74,73),72),35),34))),((((33,32),31),30),29)),27),(49,((54,53),(55,(((((65,64),((69,68),(((71,70),66),(67,61)))),((63,62),60)),51),((57,(59,((58,52),50))),(56,(28,20)))))))))),(75,(21,19))),((22,18),(((17,16),15),14))),11),(10,(12,9))),8),7),6),(13,5)),4),(3,2)));
   tree tree_407 [p = 0.000, P = 0.010] = [&W 0.000025] (1,(((((((((((((24,((77,(25,23)),(76,(26,((((46,(((48,47),((45,44),43)),((42,41),40))),((((39,38),37),36),34)),(((72,((74,73),35)),(30,(((33,32),31),29))),27)),(49,((54,53),(55,(51,((((65,64),(68,((71,70),(69,(66,(67,61)))))),((63,62),60)),((59,(52,(58,50))),(57,(56,(28,20)))))))))))))),(75,(21,19))),(22,18)),((17,16),15)),14),11),(10,(12,9))),8),7),6),(13,5)),4),(3,2)));
   tree tree_408 [p = 0.000, P = 0.010] = [&W 0.000025] (1,((((((((((75,(((25,(77,24)),(23,(26,(((54,53),(55,((((59,58),57),56),((52,51),(((65,64),((69,68),((71,70),(67,(66,61))))),(((63,62),60),50)))))),((((74,((73,72),35)),(((33,32),31),(30,29))),((((48,47),46),(((45,44),43),((42,41),40))),((36,((39,(38,37)),34)),27))),((76,49),(28,20))))))),(21,19))),((22,18),(((17,16),15),14))),11),(10,(12,9))),8),7),6),(13,5)),4),(3,2)));
   tree tree_409 [p = 0.000, P = 0.010] = [&W 0.000025] (1,(((((((((((75,((((77,25),24),23),(26,(76,((((((33,32),31),30),29),((((42,41),40),(((45,44),43),((48,(47,46)),(72,((74,73),35))))),(((((39,38),37),36),34),27))),(49,(((54,53),51),(55,((60,((63,62),((66,(65,64)),((68,((71,70),(69,67))),(61,50))))),((57,((59,58),52)),(56,(28,20)))))))))))),((22,21),18)),(19,(((17,16),15),14))),11),(10,(12,9))),8),7),6),(13,5)),4),(3,2)));
   tree tree_410 [p = 0.000, P = 0.010] = [&W 0.000025] (1,(((((((((((25,(75,21)),(23,((((77,(76,26)),24),(((((((45,44),43),(((48,47),46),((42,41),40))),(((38,(39,37)),36),(((74,72),(73,35)),34))),(((33,32),31),(30,29))),27),(49,((55,((57,((56,(59,(58,52))),50)),(((65,64),((69,68),(((71,70),66),(67,61)))),(51,((63,62),(60,28)))))),(54,(53,20)))))),(19,18)))),(((17,16),15),(22,14))),11),(10,(12,9))),8),7),6),(13,5)),4),(3,2)));
   tree tree_411 [p = 0.000, P = 0.010] = [&W 0.000025] (1,((((((((((((75,25),((21,19),(((26,24),((77,76),((((((33,32),31),30),29),(((((48,(47,46)),((45,44),43)),((42,41),40)),((((39,38),37),36),((((74,73),72),35),34))),27)),(49,((54,53),(55,((((59,58),57),(56,28)),((51,(52,50)),(60,((((69,68),(((71,70),67),66)),61),((65,64),((63,62),20)))))))))))),(23,18)))),(((17,16),15),(22,14))),13),11),(10,(12,9))),8),7),6),5),4),(3,2)));
   tree tree_412 [p = 0.000, P = 0.010] = [&W 0.000025] (1,((((((((((((((77,24),(23,((76,26),(((((38,(39,37)),36),34),(((((48,47),(46,((45,44),43))),(((42,41),40),(((74,73),72),35))),(30,(((33,32),31),29))),27)),(((54,53),(55,(51,((((65,64),(((71,70),66),(69,(68,(67,61))))),((63,62),60)),((57,(59,(58,52))),(56,(50,28))))))),(49,20)))))),(21,(75,(25,19)))),(22,18)),(((17,16),15),14)),13),11),(10,(12,9))),8),7),6),5),4),(3,2)));
   tree tree_413 [p = 0.000, P = 0.010] = [&W 0.000025] (1,(((((((11,((13,((((((((77,25),24),23),((76,26),((((36,((39,38),(37,34))),(((48,(47,46)),(((45,44),43),(((42,41),40),(74,(73,(72,35)))))),((((33,32),31),30),29))),27),(49,(55,((54,53),(((((65,64),(((71,70),69),(68,(66,(67,61))))),((63,62),60)),51),(((58,52),(57,(59,50))),(56,(28,20)))))))))),((75,21),19)),(22,18)),((17,16),(15,14))),10)),(12,9))),8),7),6),5),4),(3,2)));
   tree tree_414 [p = 0.000, P = 0.010] = [&W 0.000025] (1,(((13,((((((((((77,23),((26,(76,24)),(((((33,32),31),(30,29)),((((48,(47,46)),(((45,44),43),((42,41),40))),((74,((73,72),35)),((((39,38),37),36),34))),27)),(49,((54,53),(55,((56,(57,(59,((58,52),50)))),((((63,62),60),51),((((69,68),((71,70),67)),61),((65,64),(66,(28,20)))))))))))),(75,(25,(21,19)))),((22,((17,16),15)),(18,14))),11),(10,(12,9))),8),7),6),5)),4),(3,2)));
   tree tree_415 [p = 0.000, P = 0.010] = [&W 0.000025] (1,((((((((((((75,(25,21)),((24,23),(77,((76,26),(((74,(73,(72,35))),(((((33,32),31),30),29),((((48,(47,46)),((45,44),43)),((42,41),40)),(((38,(39,37)),36),(34,27))))),(49,((55,(((((65,64),((68,(69,((71,70),(67,66)))),61)),((63,62),60)),(51,(52,50))),((((59,58),57),56),28))),(54,(53,20))))))))),((19,18),((22,((17,16),15)),14))),13),11),(10,(12,9))),8),7),6),5),4),(3,2)));
   tree tree_416 [p = 0.000, P = 0.010] = [&W 0.000025] (1,(((((((11,(((((((77,25),23),((26,24),(76,(((30,(((33,32),31),29)),((((48,(47,46)),((45,44),43)),((42,41),40)),((36,(39,((((74,73),72),35),(38,(37,34))))),27))),(49,((54,53),(55,((((65,64),(((69,68),((71,70),(67,66))),61)),(((63,62),60),(51,(52,50)))),(((59,58),57),(56,(28,20))))))))))),(75,(21,19))),((22,18),(((17,16),15),14))),10),(12,9))),8),7),6),(13,5)),4),(3,2)));
   tree tree_417 [p = 0.000, P = 0.010] = [&W 0.000025] (1,(((((13,(((((((75,21),((23,(24,((77,25),((76,26),(((((33,32),31),(30,29)),(((((48,(47,46)),((45,44),43)),((42,41),40)),((37,((39,38),36)),(((74,73),(72,35)),34))),27)),(49,((54,53),(55,(((((66,(65,64)),(69,((71,(70,67)),(68,61)))),((63,62),60)),51),(57,((59,(58,52)),(56,(50,(28,20)))))))))))))),(19,18))),(22,(((17,16),15),14))),12),11),((10,9),8)),7)),6),5),4),(3,2)));
   tree tree_418 [p = 0.000, P = 0.010] = [&W 0.000025] (1,(((((13,((((((((75,21),(((77,25),23),(24,((76,26),((((((48,(47,46)),(((45,44),43),((42,41),40))),(((39,(38,37)),36),(((74,73),(72,35)),34))),(((33,32),31),(30,29))),27),(49,((54,53),(55,((((((66,65),64),((69,(71,(70,67))),(68,61))),((63,62),60)),51),(57,((59,(58,52)),(56,(50,(28,20)))))))))))))),(19,18)),(22,(((17,16),15),14))),12),11),((10,9),8)),7)),6),5),4),(3,2)));
   tree tree_419 [p = 0.000, P = 0.010] = [&W 0.000025] (1,((((((13,((12,(((22,18),(((75,21),((((77,25),23),(24,((76,26),(49,(((((46,(((48,47),((45,44),43)),((42,41),40))),((74,73),(72,35))),(((39,(38,37)),36),34)),((((33,32),31),(30,29)),27)),((54,53),(55,((52,51),((((65,64),((69,((71,70),68)),(67,(66,61)))),((63,62),60)),(((59,58),57),(56,(28,(50,20))))))))))))),19)),((16,(17,15)),14))),11)),((10,9),8))),7),6),5),4),(3,2)));
   tree tree_420 [p = 0.000, P = 0.011] = [&W 0.000025] (1,(((((13,(((((((75,21),(((77,25),24),(23,((76,26),(((30,(((33,32),31),29)),((((48,(47,46)),(((45,44),43),((42,41),40))),(((39,38),(37,36)),(((74,73),(72,35)),34))),27)),(49,((54,53),(55,((((((66,65),64),(68,(69,((71,(70,67)),61)))),((63,62),60)),51),(57,((59,(58,52)),(56,(50,(28,20)))))))))))))),(19,18)),(22,(((17,16),15),14))),(12,11)),((10,9),8)),7)),6),5),4),(3,2)));
   tree tree_421 [p = 0.000, P = 0.011] = [&W 0.000025] (1,(((13,((((((((((23,(24,(76,((77,26),(((((46,(((48,47),((45,44),43)),((42,41),40))),(((38,(39,37)),36),34)),((((33,32),31),30),29)),((72,((74,73),35)),27)),(49,((55,(54,53)),(((((65,64),(66,(68,(((71,70),69),(67,61))))),((63,62),60)),(52,51)),(((57,((59,58),56)),50),(28,20)))))))))),(75,(25,(21,19)))),(22,18)),(((17,16),15),14)),11),(10,(12,9))),8),7),6),5)),4),(3,2)));
   tree tree_422 [p = 0.000, P = 0.011] = [&W 0.000025] (1,(((((((((((((((75,25),21),(24,(23,(77,(26,(76,(((((74,73),(72,35)),(((33,32),31),(30,29))),(((((39,38),37),36),34),(((42,41),40),(((48,(47,46)),((45,44),43)),27)))),((49,28),((55,(((((63,62),((65,64),(68,(((71,70),66),(69,(67,61)))))),60),51),((57,(59,(58,52))),(56,50)))),(54,(53,20))))))))))),19),(22,18)),(((17,16),15),14)),13),11),(10,(12,9))),8),7),6),5),4),(3,2)));
   tree tree_423 [p = 0.000, P = 0.011] = [&W 0.000025] (1,((((((((((22,(((25,(75,21)),((24,((77,76),(26,(((((33,32),31),(30,29)),((((48,47),46),(((45,44),43),((42,41),40))),((36,(37,((39,38),34))),(((73,72),(74,35)),27)))),(49,((54,53),(55,((((63,62),((65,(66,64)),((69,68),((71,70),(67,61))))),(60,(52,(51,50)))),(((59,58),57),(56,(28,20))))))))))),(23,18))),((19,((17,16),15)),14))),13),11),(10,(12,9))),8),7),6),5),4),(3,2)));
   tree tree_424 [p = 0.000, P = 0.011] = [&W 0.000025] (1,((((((((((((25,(75,21)),((24,23),(((77,76),26),(((((33,32),31),(30,29)),(((((39,38),37),36),(((74,73),(72,35)),34)),(((42,41),40),(((45,44),43),((48,(47,46)),27))))),(49,((54,53),(55,((((65,64),((71,(70,66)),(68,(69,(67,61))))),((63,62),60)),((52,51),(((59,58),57),(56,(28,(50,20))))))))))))),((22,18),(((17,16),15),(19,14)))),13),11),(10,(12,9))),8),7),6),5),4),(3,2)));
   tree tree_425 [p = 0.000, P = 0.011] = [&W 0.000025] (1,(((((((((((((24,(23,(((77,76),26),((((((48,47),((45,44),43)),(46,((42,41),40))),((((39,38),(37,36)),(((74,73),72),35)),34)),((((33,32),31),(30,29)),27)),(49,(55,((54,53),(((((65,64),(((69,68),((71,70),(67,66))),61)),((63,62),60)),51),(57,((59,(58,52)),(56,(28,(50,20))))))))))))),(75,(25,(21,19)))),(22,18)),(((17,16),15),14)),13),11),(10,(12,9))),8),7),6),5),4),(3,2)));
   tree tree_426 [p = 0.000, P = 0.011] = [&W 0.000025] (1,((((((((((((((23,((77,24),(25,(76,((27,26),((((((48,(47,46)),((45,44),43)),((42,41),40)),((((74,73),72),35),((((39,38),37),36),34))),((((33,32),31),30),29)),(49,((54,53),(55,((((63,62),(60,52)),(((65,64),((68,(69,((71,(70,67)),66))),61)),51)),(((59,58),57),(56,(50,(28,20)))))))))))))),(75,(21,19))),(22,18)),(17,(16,15))),14),13),11),(10,(12,9))),8),7),6),5),4),(3,2)));
   tree tree_427 [p = 0.000, P = 0.011] = [&W 0.000025] (1,(((13,((((((((22,(((75,25),((23,(24,(77,((76,26),(((((33,32),31),(30,29)),((((((45,44),43),(46,((48,47),((42,41),40)))),(74,(72,(73,35)))),((((39,38),37),36),34)),27)),(49,((54,53),(55,((((65,64),(69,(((71,70),66),((68,67),61)))),((63,62),60)),(51,((57,((59,58),(52,50))),(56,(28,20))))))))))))),(21,19))),18)),(((17,16),15),14)),11),(10,(12,9))),8),7),6),5)),4),(3,2)));
   tree tree_428 [p = 0.000, P = 0.011] = [&W 0.000025] (1,(((13,((((((((((24,((25,(77,23)),((76,26),((((((48,47),((45,44),43)),(46,((42,41),40))),((((39,38),37),36),34)),((((74,73),(72,35)),(30,(((33,32),31),29))),27)),(49,((54,53),(55,(51,((((65,64),(((71,70),66),(68,(69,(67,61))))),((63,62),60)),((59,(52,(58,50))),(57,(56,(28,20))))))))))))),(75,(21,19))),(22,18)),(((17,16),15),14)),11),(10,(12,9))),8),7),6),5)),4),(3,2)));
   tree tree_429 [p = 0.000, P = 0.011] = [&W 0.000025] (1,(((13,(((((11,((((((23,(24,((77,(76,26)),(((((46,((45,44),43)),((48,47),((42,41),40))),(((38,(39,37)),36),34)),(((72,(74,(73,35))),(30,(((33,32),31),29))),27)),(49,((55,(54,53)),((((66,((65,64),(68,(69,((71,70),(67,61)))))),(63,(62,60))),(52,51)),(((57,((59,58),56)),50),(28,20))))))))),(25,(75,(21,19)))),(22,18)),(((17,16),15),14)),10),(12,9))),8),7),6),5)),4),(3,2)));
   tree tree_430 [p = 0.000, P = 0.011] = [&W 0.000025] (1,(((((((((((((25,(75,21)),(23,(((76,26),24),(77,(27,(((((((48,47),((45,44),43)),((42,41),40)),(46,(74,(73,(72,35))))),(((39,(38,37)),36),34)),(30,(((33,32),31),29))),(49,((55,(((((65,64),(((69,68),(67,((71,70),66))),61)),((63,62),60)),(52,51)),((57,((59,58),56)),(50,28)))),(54,(53,20)))))))))),19),((22,18),(((17,16),15),14))),13),11),(10,(12,9))),8),7),6),5),4),(3,2)));
   tree tree_431 [p = 0.000, P = 0.011] = [&W 0.000025] (1,((((((((((((75,21),(23,(((77,25),24),((76,26),(27,((((((48,47),((45,44),43)),(46,((42,41),40))),((((39,38),37),36),(((73,72),(74,35)),34))),(((33,32),31),(30,29))),(49,((55,(54,53)),((60,((63,62),(51,((65,64),((67,66),((68,(69,61)),(70,(71,50)))))))),((57,(59,(58,52))),(56,(28,20)))))))))))),19),(22,((18,((17,16),15)),14))),13),(12,11)),((10,9),8)),7),6),5),4),(3,2)));
   tree tree_432 [p = 0.000, P = 0.011] = [&W 0.000025] (1,((((((((((((75,21),(23,((25,24),(((77,76),26),(27,((((46,(((48,47),((45,44),43)),((42,41),40))),((((39,38),37),36),((73,(72,(74,35))),34))),(((33,32),31),(30,29))),(49,((55,(54,53)),((51,(60,((63,62),((65,64),((68,(69,61)),((67,66),((71,70),50))))))),((57,(59,(58,52))),(56,(28,20)))))))))))),19),((18,((17,16),15)),(22,14))),13),(12,11)),((10,9),8)),7),6),5),4),(3,2)));
   tree tree_433 [p = 0.000, P = 0.011] = [&W 0.000025] (1,(((((((((22,((((75,21),(23,((25,(77,24)),((76,26),(27,((((46,((48,47),(((45,44),43),((42,41),40)))),((((39,38),37),36),((73,(72,(74,35))),34))),(((33,32),31),(30,29))),(49,((55,(54,53)),((51,(((63,62),60),((65,64),((69,(68,61)),(67,(66,((71,70),50))))))),((57,(59,(58,52))),(56,(28,20)))))))))))),19),((18,((17,16),15)),14))),13),(12,11)),((10,9),8)),7),6),5),4),(3,2)));
   tree tree_434 [p = 0.000, P = 0.011] = [&W 0.000025] (1,(((((((((22,((((75,21),(23,(((77,25),24),((76,26),(((((46,(((48,47),((45,44),43)),((42,41),40))),((((39,38),37),36),(((73,(74,72)),35),34))),(((33,32),31),(30,29))),27),(49,((55,(54,53)),(((60,51),((63,62),((65,64),((68,(69,61)),((67,66),((71,70),50)))))),((57,(59,(58,52))),(56,(28,20))))))))))),19),((18,((17,16),15)),14))),13),(12,11)),((10,9),8)),7),6),5),4),(3,2)));
   tree tree_435 [p = 0.000, P = 0.011] = [&W 0.000025] (1,(((((((((((((((77,25),24),(23,(76,(26,(((((33,32),31),(30,29)),(((((48,(47,46)),((45,44),43)),((42,41),40)),(((39,38),36),(37,((73,(72,(74,35))),34)))),27)),(49,((54,53),(55,((((66,((65,64),(((((71,70),69),68),67),61))),(52,51)),(60,((63,62),50))),((57,((59,58),56)),(28,20))))))))))),(75,(21,19))),(22,18)),((17,16),15)),14),13),(12,11)),((10,9),8)),7),6),5),4),(3,2)));
   tree tree_436 [p = 0.000, P = 0.011] = [&W 0.000025] (1,(((((((((((75,21),((77,((25,24),23)),(26,((((((45,44),43),((48,(47,46)),((42,41),40))),((((39,38),37),36),(((73,72),(74,35)),34))),(((33,32),31),(30,(29,27)))),((76,49),(55,((54,53),(((63,62),((65,64),((71,(70,66)),(68,(69,(67,61)))))),((60,(52,51)),(((59,58),57),(50,(56,(28,20))))))))))))),(19,((22,18),(((17,16),15),14)))),13),(12,11)),((10,9),8)),7),6),5),4),(3,2)));
   tree tree_437 [p = 0.000, P = 0.011] = [&W 0.000025] (1,((((((((((75,(((((77,25),24),23),(76,((49,((((((45,44),43),((48,47),((42,41),40))),(46,((74,73),(72,35)))),(((38,(39,37)),36),34)),((((33,32),31),(30,29)),27))),(55,((54,53),(((((65,64),((69,68),((71,70),((67,66),61)))),((63,62),60)),28),((51,(52,50)),((59,(58,57)),(56,20))))))))),(26,(21,19)))),((22,18),((17,(16,15)),14))),13),(12,11)),((10,9),8)),7),6),5),4),(3,2)));
   tree tree_438 [p = 0.000, P = 0.011] = [&W 0.000025] (1,(((((((((19,((75,(21,((24,((77,25),23)),(26,(((76,49),((((73,(74,72)),35),(30,(((33,32),31),29))),((48,(((47,46),((45,44),43)),((42,41),40))),((((39,(38,37)),36),34),27)))),((54,53),(55,(((((65,64),((69,(68,(((71,70),67),66))),61)),((63,62),60)),(52,51)),(((59,58),57),(50,(56,(28,20)))))))))))),(((22,18),((17,16),15)),14))),13),(12,11)),((10,9),8)),7),6),5),4),(3,2)));
   tree tree_439 [p = 0.000, P = 0.011] = [&W 0.000025] (1,(((((((((((75,21),((77,25),(23,(24,(26,((76,49),((((((48,(47,46)),((45,44),43)),((42,41),40)),(((74,(73,72)),35),((((39,38),37),36),34))),((((33,32),31),(30,29)),27)),((54,53),(55,((((63,62),((65,64),((67,((71,70),66)),(68,(69,61))))),(60,(52,51))),(((59,58),57),(56,(50,(28,20)))))))))))))),(((22,18),((19,(17,16)),15)),14)),13),(12,11)),((10,9),8)),7),6),5),4),(3,2)));
   tree tree_440 [p = 0.000, P = 0.011] = [&W 0.000025] (1,((((((((((75,((((77,25),24),23),((76,((49,((((((45,44),43),((48,47),((42,41),40))),(46,(72,((74,73),35)))),(((38,(39,37)),36),34)),((((33,32),31),(30,29)),27))),((54,53),(55,(((((65,64),((69,68),((67,((71,70),66)),61))),((63,62),60)),(51,(52,50))),((57,(59,(58,28))),(56,20))))))),(21,(26,19))))),(((22,18),((17,16),15)),14)),13),(12,11)),((10,9),8)),7),6),5),4),(3,2)));
   tree tree_441 [p = 0.000, P = 0.011] = [&W 0.000025] (1,(((((((((((75,((24,((77,25),23)),((76,26),((((((48,47),(46,((45,44),43))),((42,41),40)),((((39,38),37),36),((((74,73),72),35),34))),((((33,32),31),(30,29)),27)),(49,((55,(60,((56,(57,((59,58),(52,50)))),((63,62),((65,64),(51,((68,(69,(((71,70),67),66))),(61,28)))))))),(54,(53,20)))))))),(21,19)),((22,18),(((17,16),15),14))),13),(12,11)),((10,9),8)),7),6),5),4),(3,2)));
   tree tree_442 [p = 0.000, P = 0.011] = [&W 0.000025] (1,((((((((((((((77,25),24),23),((76,26),(((((33,32),31),(30,29)),(((((39,38),37),36),(((74,(73,72)),35),34)),(((46,((48,47),((45,44),43))),((42,41),40)),27))),(49,((55,((56,(57,((59,58),(52,50)))),(60,(((65,64),(63,62)),(51,(((71,70),(67,66)),(69,(68,(61,28))))))))),(54,(53,20))))))),(21,(75,19))),((22,18),(((17,16),15),14))),13),(12,11)),((10,9),8)),7),6),5),4),(3,2)));
   tree tree_443 [p = 0.000, P = 0.011] = [&W 0.000025] (1,((((((((((((24,((77,25),23)),((76,26),(((((((48,47),46),((45,44),43)),((42,41),40)),((37,((39,38),36)),((72,((74,73),35)),34))),((((33,32),31),(30,29)),27)),(49,((55,((56,(57,(59,(58,(52,50))))),(60,(((65,64),(63,62)),(51,((69,(68,(67,((71,70),66)))),(61,28))))))),(54,(53,20))))))),(75,(21,19))),((22,18),(((17,16),15),14))),13),(12,11)),((10,9),8)),7),6),5),4),(3,2)));
   tree tree_444 [p = 0.000, P = 0.011] = [&W 0.000025] (1,((((((((((((24,((77,25),23)),((76,26),(49,((((((48,47),(46,((45,44),43))),((42,41),40)),((((39,38),37),36),((72,((74,73),35)),34))),((((33,32),31),(30,29)),27)),((55,((56,(58,(57,(59,(52,50))))),(60,((63,62),((65,64),(51,((68,(69,((71,70),(67,66)))),(61,28)))))))),(54,(53,20))))))),(75,(21,19))),((22,18),(((17,16),15),14))),13),(12,11)),((10,9),8)),7),6),5),4),(3,2)));
   tree tree_445 [p = 0.000, P = 0.011] = [&W 0.000025] (1,((((((((((((((77,25),24),23),((76,26),(((30,(((33,32),31),29)),(((((45,44),43),(((48,47),46),((42,41),40))),(36,(((39,38),37),34))),((73,(72,(74,35))),27))),(49,((54,53),(55,((60,(((63,62),((65,64),((((71,70),69),68),(66,(67,61))))),51)),((57,(59,(58,52))),(50,(56,(28,20))))))))))),(75,(21,19))),((22,18),(((17,16),15),14))),13),(12,11)),((10,9),8)),7),6),5),4),(3,2)));
   tree tree_446 [p = 0.000, P = 0.011] = [&W 0.000025] (1,((((((((((((75,21),((24,((77,25),23)),(26,((49,((((73,(74,72)),35),(((33,32),31),(30,29))),(((((39,38),37),36),34),((48,(((47,46),((45,44),43)),((42,41),40))),27)))),(76,((54,53),(55,(((((65,64),(((69,68),(((71,70),67),66)),61)),((63,62),60)),(52,51)),(50,(((59,58),57),(56,(28,20)))))))))))),19),((22,18),(((17,16),15),14))),13),(12,11)),((10,9),8)),7),6),5),4),(3,2)));
   tree tree_447 [p = 0.000, P = 0.011] = [&W 0.000025] (1,((((((((((((((77,25),24),23),((76,26),(((((((48,47),46),((45,44),43)),((42,41),40)),((((39,38),37),36),((72,((74,73),35)),34))),((((33,32),31),(30,29)),27)),(49,(((54,53),51),(55,(((66,60),((63,62),((65,64),((67,61),(68,(69,(71,(70,50)))))))),((58,(57,(59,52))),(56,(28,20)))))))))),((75,21),19)),((22,18),(((17,16),15),14))),13),(12,11)),((10,9),8)),7),6),5),4),(3,2)));
   tree tree_448 [p = 0.000, P = 0.011] = [&W 0.000025] (1,((((((((((75,((24,((77,25),23)),((76,(49,(((((((45,44),43),((48,47),((42,41),40))),(46,((74,73),(72,35)))),(((39,(38,37)),36),34)),((((33,32),31),(30,29)),27)),((54,53),(55,(((((65,64),((69,68),((((71,70),67),66),61))),((63,62),60)),(51,(52,50))),(57,((58,(59,28)),(56,20))))))))),(21,(26,19))))),((22,18),(((17,16),15),14))),13),(12,11)),((10,9),8)),7),6),5),4),(3,2)));
   tree tree_449 [p = 0.000, P = 0.011] = [&W 0.000025] (1,((((((((((((25,(75,21)),((77,23),(24,(26,(((((33,32),31),(30,29)),(((((39,38),37),36),34),((((48,47),((45,44),43)),((42,41),40)),((46,(72,((74,73),35))),27)))),((76,49),((54,53),(55,((((63,62),((65,64),(66,(((71,70),68),((69,67),61))))),(60,51)),((57,(59,(58,(52,50)))),(56,(28,20)))))))))))),19),((22,18),(((17,16),15),14))),13),(12,11)),((10,9),8)),7),6),5),4),(3,2)));
   tree tree_450 [p = 0.000, P = 0.011] = [&W 0.000025] (1,(((((((((((75,((23,(((77,25),24),(76,(((((((45,44),43),((48,47),((42,41),40))),(46,(72,((74,73),35)))),(((((39,38),37),36),34),(((33,32),31),(30,29)))),27),(49,((54,53),(55,(((52,51),50),((((65,64),(((69,68),((71,70),(67,66))),61)),((63,62),60)),((57,((59,58),28)),(56,20))))))))))),(26,(21,19)))),((22,18),(17,(16,15)))),14),13),(12,11)),((10,9),8)),7),6),5),4),(3,2)));
   tree tree_451 [p = 0.000, P = 0.011] = [&W 0.000025] (1,(((((((13,(((((25,24),((75,21),(23,(((77,76),26),(27,(((((((45,44),43),((48,47),((42,41),40))),(46,(74,(72,(73,35))))),(((38,(39,37)),36),34)),(((33,32),31),(30,29))),(49,(55,((54,53),(51,((60,((63,62),(66,((65,64),(67,((69,61),(68,((71,70),50)))))))),((57,(59,(58,52))),(56,(28,20)))))))))))))),19),((22,(18,((17,16),15))),14)),(12,11))),((10,9),8)),7),6),5),4),(3,2)));
   tree tree_452 [p = 0.000, P = 0.011] = [&W 0.000025] (1,(((((((((((24,((77,25),(23,((76,26),(((((33,32),31),(30,29)),((((48,(47,46)),((45,44),43)),((42,41),40)),((36,(37,((39,38),(((74,72),(73,35)),34)))),27))),(49,((54,53),(55,(((52,51),(((66,(65,64)),(((((71,70),69),68),67),61)),((63,62),(60,50)))),((57,((59,58),56)),(28,20))))))))))),(75,(21,19))),(22,18)),(((17,16),15),14)),(13,(12,11))),((10,9),8)),7),6),5),4),(3,2)));
   tree tree_453 [p = 0.000, P = 0.011] = [&W 0.000025] (1,(((((((13,(((19,(((75,21),((24,(77,23)),((76,(26,25)),(27,((((46,((((48,47),((45,44),43)),((42,41),40)),(74,(73,(72,35))))),(((39,38),(37,36)),34)),((((33,32),31),30),29)),(49,((54,53),(55,(((((65,64),((69,68),(((71,70),66),(67,61)))),(62,(63,60))),(51,(52,50))),(57,((59,58),(56,(28,20))))))))))))),(22,18))),(((17,16),15),14)),(12,11))),((10,9),8)),7),6),5),4),(3,2)));
   tree tree_454 [p = 0.000, P = 0.011] = [&W 0.000025] (1,(((((((13,(((((75,21),((25,24),(23,((76,(77,26)),(27,((((((39,38),37),36),34),(((((48,47),((45,44),43)),((42,41),40)),(46,(73,((74,72),35)))),(((33,32),31),(30,29)))),(49,((55,(54,53)),((60,(51,((63,62),((65,64),((67,66),((69,61),(68,((71,70),50)))))))),((57,(59,(58,52))),(56,(28,20)))))))))))),19),(22,((18,((17,16),15)),14))),(12,11))),((10,9),8)),7),6),5),4),(3,2)));
   tree tree_455 [p = 0.000, P = 0.011] = [&W 0.000025] (1,(((((((13,((((22,(75,21)),(((24,23),(25,(77,((76,26),(((36,((39,37),(38,34))),(((((33,32),31),30),29),((((48,47),(((45,44),43),((42,41),40))),(46,(((74,73),72),35))),27))),(49,(((55,50),(60,((((63,62),((65,64),(69,(68,(((71,70),66),(67,61)))))),51),(56,((59,(58,52)),(57,28)))))),(54,(53,20))))))))),(19,18))),(((17,16),15),14)),(12,11))),((10,9),8)),7),6),5),4),(3,2)));
   tree tree_456 [p = 0.000, P = 0.011] = [&W 0.000025] (1,(((((((((((((77,25),24),(23,(26,((((74,((73,72),35)),(((33,32),31),(30,29))),((((39,38),(37,36)),34),((((48,(47,46)),((45,44),43)),((42,41),40)),27))),((76,49),((((54,53),51),(55,((57,(56,(59,(58,52)))),(((63,62),((66,(65,64)),((((71,70),69),68),(67,61)))),(60,50))))),(28,20))))))),(75,(21,19))),((17,(16,15)),14)),((22,18),13)),(12,11)),((10,9),8)),7),6),5),4),(3,2)));
   tree tree_457 [p = 0.000, P = 0.011] = [&W 0.000025] (1,((((((((((((24,23),(((77,76),26),(((((((48,47),46),((45,44),43)),(((42,41),40),(((74,73),72),35))),(((33,32),31),(30,29))),(((39,(38,37)),36),(34,27))),(((55,(54,53)),((((63,62),((65,64),(((69,68),(((71,70),67),66)),61))),(60,(52,51))),(56,(57,(58,(59,50)))))),(49,(28,20)))))),((25,(75,21)),19)),((22,18),(((17,16),15),14))),13),(12,11)),((10,9),8)),7),6),5),4),(3,2)));
   tree tree_458 [p = 0.000, P = 0.011] = [&W 0.000025] (1,(((((((11,(10,(12,(((((75,(25,21)),(23,((77,24),(26,(76,((((((48,(47,46)),((45,44),43)),(((42,41),40),((74,73),(72,35)))),(((38,(39,37)),36),34)),((((33,32),31),(30,29)),27)),(49,((54,53),(55,((((59,58),57),56),((51,(52,50)),(((63,62),((66,(65,64)),(68,(69,((71,70),(67,61)))))),(60,(28,20)))))))))))))),(22,18)),(((19,(17,16)),15),14)),9)))),8),7),6),(13,5)),4),(3,2)));
   tree tree_459 [p = 0.000, P = 0.011] = [&W 0.000025] (1,(((((((13,((((75,(25,21)),((24,(77,23)),(((((((33,32),31),30),29),(((38,(39,37)),(36,34)),((((42,41),40),(((45,44),43),((48,(47,46)),(73,(74,(72,35)))))),27))),(49,((55,((51,(((63,62),60),((65,64),(61,((69,68),(66,(67,(71,(70,50))))))))),((57,(59,(58,52))),(56,28)))),(54,(53,20))))),(26,(76,19))))),((22,18),((16,(17,15)),14))),(12,11))),((10,9),8)),7),6),5),4),(3,2)));
   tree tree_460 [p = 0.000, P = 0.012] = [&W 0.000025] (1,(((((((13,(((((75,25),((24,23),((76,(77,26)),((((73,(74,(72,35))),((((48,47),(46,((45,44),43))),((42,41),40)),(((39,(38,37)),36),34))),((((33,32),31),(30,29)),27)),(49,((54,53),(55,(((((65,64),(((69,68),((71,70),66)),(67,61))),((63,62),60)),(51,(52,50))),(((59,58),57),(56,(28,20))))))))))),(19,((22,21),18))),(((17,16),15),14)),(12,11))),((10,9),8)),7),6),5),4),(3,2)));
   tree tree_461 [p = 0.000, P = 0.012] = [&W 0.000025] (1,((((((((((((((77,25),24),(76,(23,((27,26),((((((48,47),(((45,44),43),((42,41),40))),(46,(72,((74,73),35)))),((((39,38),37),36),34)),(((33,32),31),(30,29))),(49,((55,(((59,(58,57)),56),((51,(52,50)),(((65,64),(66,((69,68),((71,70),(67,61))))),(((63,62),60),28))))),(54,(53,20))))))))),(75,(21,19))),(18,(17,16))),(22,(15,14))),13),(12,11)),((10,9),8)),7),6),5),4),(3,2)));
   tree tree_462 [p = 0.000, P = 0.012] = [&W 0.000025] (1,(((((((((22,((((((77,25),24),((76,23),(26,(27,(((((((48,47),((45,44),43)),((42,41),40)),(46,((74,73),(72,35)))),((((39,38),37),36),34)),(((33,32),31),(30,29))),(49,((55,(((59,58),(57,56)),(((52,51),50),(((65,64),(66,((69,((71,70),68)),(67,61)))),(((63,62),60),28))))),(54,(53,20))))))))),(75,(21,19))),(18,(17,16))),(15,14))),13),(12,11)),((10,9),8)),7),6),5),4),(3,2)));
   tree tree_463 [p = 0.000, P = 0.012] = [&W 0.000025] (1,((((((((((((75,(25,21)),((77,23),(24,(26,(((((33,32),31),(30,29)),((((39,38),(37,36)),34),((((45,44),43),((48,47),((42,41),40))),((46,(((74,73),72),35)),27)))),((76,49),((54,53),(55,((((63,62),((65,64),(66,(((71,70),68),(69,(67,61)))))),(60,51)),((57,(59,(58,(52,50)))),(56,(28,20)))))))))))),19),((22,18),((17,(16,15)),14))),13),(12,11)),((10,9),8)),7),6),5),4),(3,2)));
   tree tree_464 [p = 0.000, P = 0.012] = [&W 0.000025] (1,((((((((((17,(16,15)),((((22,21),(75,((((77,25),24),23),(26,(((((((48,(47,46)),((45,44),43)),((42,41),40)),(73,((74,72),35))),((((39,38),37),36),34)),(((33,32),31),(30,(29,27)))),((76,49),((54,53),(55,(((57,((59,58),56)),((((65,64),((71,70),(68,(69,(66,(67,61)))))),((63,62),60)),(51,(52,50)))),(28,20)))))))))),(19,18)),14)),13),(12,11)),((10,9),8)),7),6),5),4),(3,2)));
   tree tree_465 [p = 0.000, P = 0.012] = [&W 0.000025] (1,((((((((((19,((75,(22,21)),(((77,24),(23,(76,(26,(((((46,((48,47),(((45,44),43),((42,41),40)))),(72,((74,73),35))),(((33,32),31),(30,29))),((36,(38,((39,37),34))),27)),(49,(50,((55,((60,(((63,62),((65,64),(((71,70),68),(69,(66,(67,61)))))),51)),(56,((57,(59,(58,52))),28)))),((54,53),20))))))))),(25,18)))),((17,16),(15,14))),13),(12,11)),((10,9),8)),7),6),5),4),(3,2)));
   tree tree_466 [p = 0.000, P = 0.012] = [&W 0.000025] (1,(((((((13,((((((25,(75,21)),((24,(77,23)),((76,26),(((((48,47),((46,((45,44),43)),((42,41),40))),((((39,38),37),36),34)),((((33,32),31),(30,29)),((((74,73),72),35),27))),(49,((54,53),(55,((((65,64),((71,(70,66)),(67,(69,(68,61))))),((63,62),60)),(51,((57,50),((59,(58,52)),(56,(28,20))))))))))))),19),(22,18)),(((17,16),15),14)),(12,11))),((10,9),8)),7),6),5),4),(3,2)));
   tree tree_467 [p = 0.000, P = 0.012] = [&W 0.000025] (1,(((((((13,(((((75,25),(24,(23,((76,(77,26)),((((73,(72,(74,35))),((((48,47),(46,((45,44),43))),((42,41),40)),((((39,38),37),36),34))),((((33,32),31),(30,29)),27)),(49,((54,53),(55,(((((65,64),((69,68),(((71,70),67),(66,61)))),((63,62),60)),(51,(52,50))),(57,((59,58),(56,(28,20))))))))))))),(19,((22,21),18))),(((17,16),15),14)),(12,11))),((10,9),8)),7),6),5),4),(3,2)));
   tree tree_468 [p = 0.000, P = 0.012] = [&W 0.000025] (1,(((((((13,(((16,(17,15)),(((75,(25,21)),((77,23),(24,((((((33,32),31),(30,29)),((((39,(38,37)),36),34),((((42,41),40),(((48,(47,46)),((45,44),43)),((74,73),(72,35)))),27))),(49,((55,((51,(((63,62),60),((65,64),(68,((67,(66,61)),(69,(71,(70,50)))))))),(57,((56,(59,(58,52))),28)))),(54,(53,20))))),(26,(76,19)))))),((22,18),14))),(12,11))),((10,9),8)),7),6),5),4),(3,2)));
   tree tree_469 [p = 0.000, P = 0.012] = [&W 0.000025] (1,(((((((13,(((19,((((75,25),21),((77,24),(23,((76,26),((((((48,47),((45,44),43)),(46,((42,41),40))),((((39,38),37),36),34)),((((33,32),31),(30,29)),((((74,73),72),35),27))),(49,((54,53),(55,((((65,64),((67,(71,(70,66))),(69,(68,61)))),((63,62),60)),(51,(57,((59,((58,52),50)),(56,(28,20)))))))))))))),(22,18))),(((17,16),15),14)),(12,11))),((10,9),8)),7),6),5),4),(3,2)));
   tree tree_470 [p = 0.000, P = 0.012] = [&W 0.000025] (1,(((13,(((((12,((((19,(((77,23),(24,(25,(26,(76,(((((74,73),(72,35)),((((33,32),31),30),29)),(((((48,47),46),(((45,44),43),((42,41),40))),(36,(37,(39,(38,34))))),27)),(((55,(54,53)),((((59,(58,57)),56),50),((60,52),((63,62),((65,64),(51,(((69,68),((71,70),67)),(61,(66,28))))))))),(49,20)))))))),((75,21),18))),(22,((17,16),15))),14),11)),((10,9),8)),7),6),5)),4),(3,2)));
   tree tree_471 [p = 0.000, P = 0.012] = [&W 0.000025] (1,(((13,(((((12,(((75,(((24,(77,23)),((26,25),(((((((48,47),((45,44),43)),(46,((42,41),40))),((73,(74,72)),35)),(30,(((33,32),31),29))),((((39,38),(37,36)),34),27)),(76,(49,(54,(55,(53,(60,((52,51),((57,((59,58),(56,50))),(((66,(65,64)),(((71,70),(68,(69,67))),61)),((63,62),(28,20)))))))))))))),(21,19))),((22,18),(((17,16),15),14))),11)),((10,9),8)),7),6),5)),4),(3,2)));
   tree tree_472 [p = 0.000, P = 0.012] = [&W 0.000025] (1,((((((((13,(12,((((24,(25,23)),(75,((26,(76,21)),(77,(27,(((((48,(47,46)),(((45,44),43),((42,41),40))),((((39,38),37),36),(((74,73),(72,35)),34))),(((33,32),31),(30,29))),(49,((54,53),((55,51),(((63,62),((65,64),(((69,68),(71,(67,(70,66)))),61))),(60,(28,((59,(57,(58,52))),(56,(50,20))))))))))))))),((19,((17,16),15)),((22,18),14))),(11,10)))),9),8),7),6),5),4),(3,2)));
   tree tree_473 [p = 0.000, P = 0.012] = [&W 0.000025] (1,(((13,(((((12,((((75,(((((77,25),24),23),(26,((((((74,73),(72,35)),(((((48,47),46),((45,44),43)),((42,41),40)),((((39,38),37),36),34))),(30,(((33,32),31),29))),27),((76,49),((50,(55,(((((63,62),((65,64),((68,(69,((71,(70,67)),66))),61))),60),51),(56,((59,(58,52)),(57,28)))))),(54,(53,20))))))),(21,19))),(22,18)),(((17,16),15),14)),11)),((10,9),8)),7),6),5)),4),(3,2)));
   tree tree_474 [p = 0.000, P = 0.012] = [&W 0.000025] (1,(((13,(((((12,(((((23,((76,26),((((((33,32),31),30),29),((((45,44),43),((48,(47,46)),(((42,41),40),(72,((74,73),35))))),(34,(36,((39,(38,37)),27))))),(((54,53),(55,(((((65,64),((69,68),((71,70),(67,61)))),(66,((63,62),60))),(57,((59,58),56))),(51,(52,50))))),(49,(28,20)))))),(75,(((77,25),24),(21,19)))),(22,18)),(((17,16),15),14)),11)),((10,9),8)),7),6),5)),4),(3,2)));
   tree tree_475 [p = 0.000, P = 0.012] = [&W 0.000025] (1,(((13,((((((((75,21),(19,((25,(24,((76,26),(((((((48,47),46),(((45,44),43),((42,41),40))),(36,(37,(38,(39,34))))),((((74,73),72),35),((((33,32),31),30),29))),27),(((54,53),(55,((((59,(58,57)),56),50),((60,52),((63,62),(51,((65,64),((69,(68,((71,70),67))),((66,61),28))))))))),(49,20)))))),((77,23),18)))),((22,((17,16),15)),14)),(12,11)),((10,9),8)),7),6),5)),4),(3,2)));
   tree tree_476 [p = 0.000, P = 0.012] = [&W 0.000025] (1,(((13,(((((((((75,21),(((77,25),24),(23,((76,26),((((73,(72,(74,35))),(((33,32),31),(30,29))),((((45,44),43),((48,(47,46)),((42,41),40))),(((39,38),(37,36)),(34,27)))),(49,((54,53),(55,(51,((57,((56,(59,(58,52))),50)),(((63,62),60),(((65,64),((71,70),(69,(68,(67,61))))),(66,(28,20)))))))))))))),(19,((17,16),15))),((22,18),14)),(12,11)),((10,9),8)),7),6),5)),4),(3,2)));
   tree tree_477 [p = 0.000, P = 0.012] = [&W 0.000025] (1,(((13,(((((12,((((((75,21),((((77,25),24),23),((76,26),(((((((48,47),46),((45,44),43)),((42,41),40)),((((39,38),37),36),(((74,73),(72,35)),34))),((((33,32),31),(30,29)),27)),(49,((54,53),(55,((((63,62),((65,64),((69,68),(((71,70),66),(67,61))))),(51,(52,50))),(60,(57,((59,58),(56,(28,20))))))))))))),(22,18)),(19,((17,16),15))),14),11)),((10,9),8)),7),6),5)),4),(3,2)));
   tree tree_478 [p = 0.000, P = 0.012] = [&W 0.000025] (1,(((13,(((((((((75,21),(((77,25),24),(23,((76,26),(((((((48,47),46),((45,44),43)),((42,41),40)),((((39,38),37),36),34)),(((((33,32),31),30),29),((72,((74,73),35)),27))),(49,((54,53),(55,((51,(60,((63,62),((65,64),((((71,70),66),(69,(68,(67,61)))),28))))),(((59,57),(58,52)),(56,(50,20)))))))))))),(((22,18),((19,(17,16)),15)),14)),12),11),((10,9),8)),7),6),5)),4),(3,2)));
   tree tree_479 [p = 0.000, P = 0.012] = [&W 0.000025] (1,(((((((12,(((21,(75,(23,(((77,25),24),(76,(26,(((((33,32),31),(30,29)),((((48,(47,46)),(((45,44),43),((42,41),40))),(((39,(38,37)),36),((73,(74,(72,35))),34))),27)),(49,((54,53),(55,(((((65,64),(66,((68,(69,(71,(70,67)))),61))),((63,62),60)),51),((59,(58,52)),(57,(56,(28,(50,20)))))))))))))))),((22,18),((19,((17,16),15)),14))),11)),((10,9),8)),7),(13,6)),5),4),(3,2)));
   tree tree_480 [p = 0.000, P = 0.012] = [&W 0.000025] (1,((((((((((((((77,25),24),23),((76,26),(27,((((46,((48,47),(((45,44),43),((42,41),40)))),((((39,38),37),36),(((74,73),(72,35)),34))),((((33,32),31),30),29)),(49,((54,53),(55,((((59,58),57),56),((51,(52,50)),((66,((65,64),((69,68),((71,70),(67,61))))),((60,((63,62),28)),20))))))))))),(75,(21,19))),(17,16)),((22,(18,15)),14)),((13,12),11)),((10,9),8)),7),6),5),4),(3,2)));
   tree tree_481 [p = 0.000, P = 0.012] = [&W 0.000025] (1,((((((((((((24,((77,25),23)),((76,26),(27,((((46,(((48,47),((45,44),43)),((42,41),40))),((((39,38),37),36),(((74,73),(72,35)),34))),((((33,32),31),30),29)),(49,((54,53),(55,((((59,58),57),56),((51,(52,50)),((66,((65,64),((71,70),((69,68),(67,61))))),((60,((63,62),28)),20))))))))))),(75,(21,19))),(17,16)),(22,((18,15),14))),((13,12),11)),((10,9),8)),7),6),5),4),(3,2)));
   tree tree_482 [p = 0.000, P = 0.012] = [&W 0.000025] (1,(((((((((((((((77,25),(76,24)),(27,(((((((48,47),46),((45,44),43)),(((42,41),40),(74,((73,72),35)))),(((38,(39,37)),36),34)),(30,(((33,32),31),29))),(49,((54,53),(55,(((((65,64),((69,68),((71,70),(66,(67,61))))),(62,(63,60))),(51,(52,50))),(((59,58),57),(56,(28,20)))))))))),(75,(23,(26,(21,19))))),(22,18)),(((17,16),15),14)),13),12),11),((10,9),8)),7),6),5),4),(3,2)));
   tree tree_483 [p = 0.000, P = 0.012] = [&W 0.000025] (1,(((((((((17,16),((((((77,25),24),23),((76,26),(27,((((((48,47),46),(((45,44),43),((42,41),40))),((((39,38),37),36),(((74,73),(72,35)),34))),(30,(((33,32),31),29))),(49,((54,53),(55,((((59,58),57),56),((51,(52,50)),(((65,(66,64)),(68,(((71,70),69),(67,61)))),(((63,62),(60,28)),20))))))))))),(75,(21,19))),(22,((18,15),14)))),(12,(13,11))),((10,9),8)),7),6),5),4),(3,2)));
   tree tree_484 [p = 0.000, P = 0.012] = [&W 0.000025] (1,((((((((((((((77,25),24),23),((76,26),(27,((((46,((48,47),(((45,44),43),((42,41),40)))),((((39,38),37),36),((73,((74,72),35)),34))),((((33,32),31),30),29)),(49,((54,53),(55,((((59,58),57),56),((51,(52,50)),(((66,(65,64)),((71,70),(68,(69,(67,61))))),(((63,62),(60,28)),20))))))))))),(75,(21,19))),(17,16)),(18,((22,15),14))),((13,12),11)),((10,9),8)),7),6),5),4),(3,2)));
   tree tree_485 [p = 0.000, P = 0.012] = [&W 0.000025] (1,((((((((((75,((77,25),21)),((26,19),(23,((24,(76,(((((74,(73,72)),35),(((33,32),31),(30,29))),((((48,(47,46)),((45,44),43)),((42,41),40)),(34,((((39,38),37),36),27)))),(49,((54,53),((55,51),((((65,64),(((69,68),((71,70),(67,66))),61)),((63,62),60)),((57,((59,(58,52)),(56,28))),(50,20))))))))),18)))),((22,((17,16),15)),14)),(12,11)),((10,9),8)),7),(13,6)),5),4),(3,2)));
   tree tree_486 [p = 0.000, P = 0.012] = [&W 0.000025] (1,((((((((((21,(75,(23,(((77,25),24),(26,(76,((((((48,(47,46)),(((45,44),43),((42,41),40))),(((38,(39,37)),36),((73,(74,(72,35))),34))),(((33,32),31),(30,29))),27),(49,((54,53),(55,((((63,62),60),((66,((65,64),(((69,68),(71,(70,67))),61))),51)),((59,(58,52)),(57,(56,(28,(50,20)))))))))))))))),((22,18),(19,(((17,16),15),14)))),12),11),((10,9),8)),7),(13,6)),5),4),(3,2)));
   tree tree_487 [p = 0.000, P = 0.012] = [&W 0.000025] (1,((((((((((((75,21),(((((76,(26,(77,25))),24),23),(((((46,(((48,47),((45,44),43)),((42,41),40))),(((74,73),72),35)),((((39,38),37),36),34)),((30,(((33,32),31),29)),27)),(49,((54,53),(55,(((((65,64),(((68,(69,((71,70),67))),66),61)),((63,62),60)),51),((57,((58,52),(59,50))),(56,(28,20))))))))),19)),(22,18)),(((17,16),15),14)),12),11),((10,9),8)),(13,7)),6),5),4),(3,2)));
   tree tree_488 [p = 0.000, P = 0.012] = [&W 0.000025] (1,((((((((((((77,(25,24)),23),((76,26),(((((33,32),31),(30,29)),(((((48,47),46),(((45,44),43),((42,41),40))),(((39,(38,37)),36),((((74,73),72),35),34))),27)),(49,(55,((54,53),((((59,58),57),56),((60,(52,51)),(((66,(65,64)),((71,70),((69,68),(67,61)))),((63,(62,50)),(28,20))))))))))),((75,21),19)),(((22,18),((17,16),15)),14)),(12,11)),((10,9),8)),7),(13,6)),5),4),(3,2)));
   tree tree_489 [p = 0.000, P = 0.012] = [&W 0.000025] (1,(((13,((((((((((77,24),23),(26,(((((46,((48,47),((45,44),43))),((42,41),40)),((((39,38),37),36),34)),(((74,72),(73,35)),((((33,32),31),(30,29)),27))),((76,49),((55,(((((59,58),57),56),(52,51)),(((63,62),((65,64),((68,(69,61)),(67,(71,(70,50)))))),((66,60),28)))),(53,(54,20))))))),(((75,25),21),19)),((22,18),(((17,16),15),14))),(12,11)),((10,9),8)),7),6),5)),4),(3,2)));
   tree tree_490 [p = 0.000, P = 0.012] = [&W 0.000025] (1,((((13,((((12,((((17,16),15),(((((77,(24,23)),((76,(26,25)),((((((48,(47,46)),(((45,44),43),((42,41),40))),(((39,38),(37,36)),34)),(((74,73),(72,35)),(30,(((33,32),31),29)))),27),(49,((54,53),(55,(51,((56,(57,(59,(58,52)))),(((63,62),60),((65,64),(((71,(70,66)),(68,(69,((67,61),50)))),(28,20)))))))))))),(75,(21,19))),(22,18)),14)),11)),((10,9),8)),7),6)),5),4),(3,2)));
   tree tree_491 [p = 0.000, P = 0.012] = [&W 0.000025] (1,((((13,(((((((22,((75,21),((((77,26),(76,24)),(((((48,(47,46)),(((45,44),43),((42,41),40))),(((38,(39,37)),36),((73,(74,(72,35))),34))),(((((33,32),31),30),29),27)),(49,(55,((54,53),(((((63,62),((65,64),(((69,68),((71,70),67)),(66,61)))),60),51),((57,(59,((58,52),50))),(56,(28,20))))))))),(23,((25,19),18))))),(((17,16),15),14)),12),11),((10,9),8)),7),6)),5),4),(3,2)));
   tree tree_492 [p = 0.000, P = 0.012] = [&W 0.000025] (1,((((13,((((12,(((((((77,25),24),(23,((76,26),(((((33,32),31),(30,29)),(((48,(47,46)),(((45,44),43),(((42,41),40),(74,((73,72),35))))),((((39,38),37),36),(34,27)))),(((54,53),(55,(((((63,62),((65,64),(68,(((71,70),69),(67,61))))),(66,60)),(57,((59,58),56))),(51,(52,50))))),(49,(28,20))))))),(75,(21,19))),(22,18)),(((17,16),15),14)),11)),((10,9),8)),7),6)),5),4),(3,2)));
   tree tree_493 [p = 0.000, P = 0.012] = [&W 0.000025] (1,((((13,((((12,(((((((77,25),24),(23,((76,26),((((((33,32),31),30),29),((((45,44),43),(((48,47),46),(((42,41),40),(((74,73),72),35)))),(((39,(38,37)),36),(34,27)))),(((54,53),(55,(((((63,62),((65,64),(68,(69,((71,70),(67,61)))))),(66,60)),(57,((59,58),56))),(51,(52,50))))),(49,(28,20))))))),(75,(21,19))),(22,18)),(((17,16),15),14)),11)),((10,9),8)),7),6)),5),4),(3,2)));
   tree tree_494 [p = 0.000, P = 0.012] = [&W 0.000025] (1,((((13,(((((((22,18),((((((77,25),24),23),(26,(((((((48,(47,46)),((45,44),43)),((42,41),40)),((((38,37),(39,36)),((73,(74,72)),35)),34)),(((33,32),31),(30,29))),27),((76,49),((54,53),(55,((60,51),(((63,62),((65,64),(((71,70),(69,68)),(66,(67,61))))),((57,(59,(58,(52,50)))),(56,(28,20))))))))))),(75,(21,19))),(((17,16),15),14))),12),11),((10,9),8)),7),6)),5),4),(3,2)));
   tree tree_495 [p = 0.000, P = 0.012] = [&W 0.000025] (1,((((13,(((((((((24,23),((76,(77,26)),(27,(((((47,46),((48,((45,44),43)),((42,41),40))),((73,(74,(72,35))),((((39,38),37),36),34))),(30,(((33,32),31),29))),(49,((54,53),(55,(((((63,62),((65,64),(((71,70),66),(69,(68,(67,61)))))),60),(52,51)),(((59,58),57),((56,28),(50,20))))))))))),(21,(75,(25,19)))),((22,18),(((17,16),15),14))),12),11),((10,9),8)),7),6)),5),4),(3,2)));
   tree tree_496 [p = 0.000, P = 0.012] = [&W 0.000025] (1,((((13,((((((((75,21),(((77,25),24),(23,((76,26),(((((((48,47),46),((45,44),43)),((42,41),40)),(((39,38),(37,36)),34)),(((((33,32),31),30),29),((((74,73),72),35),27))),(49,((55,(((57,(59,(58,52))),(56,50)),(51,(((63,62),60),((((71,70),66),((69,68),(67,61))),((65,64),28)))))),(54,(53,20))))))))),(((22,18),(((19,17),16),15)),14)),12),11),((10,9),8)),7),6)),5),4),(3,2)));
   tree tree_497 [p = 0.000, P = 0.012] = [&W 0.000025] (1,((((13,((((((((75,21),((77,25),(24,(23,(26,(76,(((((33,32),31),(30,29)),((((48,(47,46)),(((45,44),43),((42,41),40))),(((39,(38,37)),36),(((74,73),(72,35)),34))),27)),(49,((54,53),(55,(((((66,(65,64)),((68,(71,(70,67))),(69,61))),((63,62),60)),51),(57,((59,(58,52)),(56,(50,(28,20)))))))))))))))),((19,(22,18)),(((17,16),15),14))),12),11),((10,9),8)),7),6)),5),4),(3,2)));
   tree tree_498 [p = 0.000, P = 0.012] = [&W 0.000025] (1,((((13,(((((((((24,23),(((77,76),26),(27,(((((47,46),(((48,(45,44)),43),((42,41),40))),((73,(74,(72,35))),((((39,38),37),36),34))),(30,(((33,32),31),29))),(49,((54,53),(55,(((((63,62),((65,64),((69,68),((71,(70,66)),(67,61))))),60),(52,51)),(((59,58),57),(56,(28,(50,20)))))))))))),(21,(75,(25,19)))),((22,18),(((17,16),15),14))),12),11),((10,9),8)),7),6)),5),4),(3,2)));
   tree tree_499 [p = 0.000, P = 0.012] = [&W 0.000025] (1,((((13,((((12,(((((75,(22,21)),(23,(24,((77,25),((76,26),(((((((48,47),46),(((45,44),43),(((42,41),40),(73,(74,(72,35)))))),(36,(((39,38),37),34))),(30,(((33,32),31),29))),27),(49,((54,53),(55,((51,(((63,62),60),((65,64),(66,(68,((69,(67,61)),((71,70),50))))))),((57,((59,58),52)),(56,(28,20))))))))))))),(19,18)),(((17,16),15),14)),11)),((10,9),8)),7),6)),5),4),(3,2)));
   tree tree_500 [p = 0.000, P = 0.013] = [&W 0.000025] (1,(((13,(((((((((((76,23),((77,26),(24,(27,((((((48,47),46),(((45,44),43),((42,41),40))),(((74,73),(72,35)),(((38,(39,37)),36),34))),(((33,32),31),(30,29))),(49,((54,53),(55,(51,((((63,62),((66,(65,64)),((71,70),(68,(69,(67,61)))))),(60,50)),((57,(59,(58,52))),(28,(56,20))))))))))))),(75,(25,(21,19)))),(22,18)),((17,16),15)),14),(12,11)),((10,9),8)),7),6),5)),4),(3,2)));
   tree tree_501 [p = 0.000, P = 0.013] = [&W 0.000025] (1,(((13,((((((((((76,24),(23,((77,26),((49,((((46,(((45,44),43),((48,47),((42,41),40)))),(73,(74,(72,35)))),(((39,38),(37,36)),34)),((30,(((33,32),31),29)),27))),((54,53),(55,(((((63,62),((65,64),((68,(69,(67,((71,70),66)))),61))),60),(52,51)),((57,(59,(58,50))),(56,(28,20)))))))))),(75,(21,(25,19)))),(22,18)),(((17,16),15),14)),(12,11)),((10,9),8)),7),6),5)),4),(3,2)));
   tree tree_502 [p = 0.000, P = 0.013] = [&W 0.000025] (1,(((13,((((((((((77,24),23),(26,(((((((48,47),46),((45,44),43)),((42,41),40)),((((39,38),37),36),34)),((74,(72,(73,35))),((((33,32),31),(30,29)),27))),((76,49),((55,(((((59,58),57),56),(52,51)),(((63,62),((65,64),(67,((68,61),(69,(71,(70,50))))))),(66,(60,28))))),((54,53),20)))))),(((75,25),21),19)),((22,18),(((17,16),15),14))),(12,11)),((10,9),8)),7),6),5)),4),(3,2)));
   tree tree_503 [p = 0.000, P = 0.013] = [&W 0.000025] (1,(((13,(((((((((24,(77,23)),(26,(((((((48,(47,46)),((45,44),43)),((42,41),40)),((73,72),(74,35))),((((39,38),37),36),34)),((((33,32),31),(30,29)),27)),((76,49),((55,(((((59,58),57),56),(52,51)),(((63,62),((65,64),(67,((69,(68,61)),(71,(70,50)))))),((66,60),28)))),(53,(54,20))))))),((25,(75,21)),19)),((22,18),(((17,16),15),14))),(12,11)),((10,9),8)),7),6),5)),4),(3,2)));
   tree tree_504 [p = 0.000, P = 0.013] = [&W 0.000025] (1,(((13,((((((((((24,23),((76,(77,26)),(27,(((((38,(39,37)),36),34),((((47,(48,((45,44),43))),((42,41),40)),(46,(72,((74,73),35)))),(((33,32),(31,30)),29))),(49,((54,53),(55,(((((65,64),(((69,68),((71,70),(67,66))),61)),((63,62),60)),(52,51)),((57,((59,58),56)),(50,(28,20))))))))))),(75,(21,(25,19)))),(22,18)),(((17,16),15),14)),(12,11)),((10,9),8)),7),6),5)),4),(3,2)));
   tree tree_505 [p = 0.000, P = 0.013] = [&W 0.000025] (1,((((13,((((12,((((75,21),(23,(((77,25),24),((76,26),(((((47,(48,46)),(((45,44),43),((42,41),40))),(((39,38),(37,36)),34)),(((((33,32),31),30),29),(((74,(73,72)),35),27))),(49,(55,((((57,(59,(58,52))),(56,50)),((60,51),((63,62),((65,64),((68,(69,(67,61))),(((71,70),66),28)))))),(54,(53,20)))))))))),(((22,18),((19,(17,16)),15)),14)),11)),((10,9),8)),7),6)),5),4),(3,2)));
   tree tree_506 [p = 0.000, P = 0.013] = [&W 0.000025] (1,((((13,((((12,((((22,18),((17,16),15)),((((77,23),(24,((76,26),((((46,(((48,47),((45,44),43)),((42,41),40))),(((38,(39,37)),36),((72,((74,73),35)),34))),((((33,32),31),(30,29)),27)),(49,((55,(((59,58),(57,56)),((51,(52,50)),(((65,64),(((71,70),66),(69,(68,(67,61))))),((63,(62,60)),28))))),(54,(53,20)))))))),(75,(25,(21,19)))),14)),11)),((10,9),8)),7),6)),5),4),(3,2)));
   tree tree_507 [p = 0.000, P = 0.013] = [&W 0.000025] (1,(((13,(((((((((((77,25),23),(24,((76,26),(((((48,((45,44),43)),((47,46),((42,41),40))),((((74,73),72),35),((((39,38),37),36),34))),(((((33,32),31),30),29),27)),(49,((55,((57,((59,58),56)),((51,(52,50)),(((63,62),60),((65,64),(((68,(69,(67,((71,70),66)))),61),28)))))),(54,(53,20)))))))),(75,(21,19))),(22,18)),(((17,16),15),14)),(12,11)),((10,9),8)),7),6),5)),4),(3,2)));
   tree tree_508 [p = 0.000, P = 0.013] = [&W 0.000025] (1,((((13,((((12,((((((77,25),24),(23,(26,((76,(((((48,47),46),(((45,44),43),((42,41),40))),(((33,32),31),(30,29))),((((39,38),37),36),(((74,73),(72,35)),(34,27))))),((54,(53,(55,(((57,((59,58),56)),(51,(52,50))),((63,(62,60)),((65,64),(68,((69,61),(71,((67,66),(70,28))))))))))),(49,20)))))),(75,(21,19))),(((17,16),15),((22,18),14))),11)),((10,9),8)),7),6)),5),4),(3,2)));
   tree tree_509 [p = 0.000, P = 0.013] = [&W 0.000025] (1,(((((((12,((((((77,25),24),(23,(26,(((((((48,(47,46)),((45,44),43)),((42,41),40)),(73,(72,(74,35)))),(30,(((33,32),31),29))),((((39,38),37),36),(34,27))),(76,(((54,53),(55,(((58,57),(59,56)),((51,(52,50)),(((63,62),60),((65,64),(((69,68),(((71,70),66),(67,61))),28))))))),(49,20))))))),(75,(21,19))),((22,18),(((17,16),15),14))),11)),((10,9),8)),7),(13,6)),5),4),(3,2)));
   tree tree_510 [p = 0.000, P = 0.013] = [&W 0.000025] (1,(((((((12,((((((77,25),23),(24,((76,26),(((((33,32),31),(30,29)),(((48,47),(((45,44),43),(46,(((42,41),40),(73,(74,(72,35))))))),((((38,(39,37)),36),34),27))),(49,((55,51),((54,53),((((65,64),((69,68),(((71,70),66),(67,61)))),((63,62),60)),(57,((59,((58,52),50)),(56,(28,20)))))))))))),(75,(21,19))),((22,18),((17,(16,15)),14))),11)),((10,9),8)),7),(13,6)),5),4),(3,2)));
   tree tree_511 [p = 0.000, P = 0.013] = [&W 0.000025] (1,(((((((((((24,23),((77,(76,26)),(((((33,32),31),(30,29)),((((((48,47),46),((45,44),43)),((42,41),40)),((37,((39,38),36)),((((74,73),72),35),34))),27)),(49,((54,53),((55,((((65,64),((69,68),(((71,70),66),(67,61)))),((63,62),60)),((51,(52,50)),((57,((59,58),56)),28)))),20)))))),((75,(25,21)),19)),((22,18),(((17,16),15),14))),(12,11)),((10,9),8)),7),6),(13,5)),4),(3,2)));
   tree tree_512 [p = 0.000, P = 0.013] = [&W 0.000025] (1,((((((((((75,(21,(23,((77,25),(24,((76,26),(((((33,32),31),(30,29)),((((48,(47,46)),(((45,44),43),((42,41),40))),(((39,(38,37)),36),(((74,73),(72,35)),34))),27)),(49,((54,53),(55,(((((66,(65,64)),((69,(68,(71,(70,67)))),61)),(63,(62,60))),51),(57,((59,(58,52)),(56,(50,(28,20)))))))))))))))),(19,(((22,18),((17,16),15)),14))),12),11),((10,9),8)),7),6),(13,5)),4),(3,2)));
   tree tree_513 [p = 0.000, P = 0.013] = [&W 0.000025] (1,(((((((12,((((75,(24,(25,21))),((77,23),(((76,26),(((30,(((33,32),31),29)),(((((45,44),43),((48,(47,46)),((42,41),40))),(((((39,38),37),36),((74,73),(72,35))),34)),27)),(49,((54,53),(55,((51,(((63,62),60),((65,64),((68,(67,61)),(69,(66,(71,(70,50)))))))),((57,(59,(58,52))),(56,(28,20))))))))),19))),((22,18),(((17,16),15),14))),11)),((10,9),8)),7),(13,6)),5),4),(3,2)));
   tree tree_514 [p = 0.000, P = 0.013] = [&W 0.000025] (1,(((((((((((75,25),((21,19),(((76,24),((27,(77,26)),((((73,((74,72),35)),((((48,47),46),(((45,44),43),((42,41),40))),(37,(36,((39,38),34))))),(((33,32),31),(30,29))),(49,((54,53),((55,(((((66,(65,64)),(((71,70),(69,68)),(67,61))),((63,62),60)),((52,51),50)),(((59,58),57),(56,28)))),20)))))),(23,18)))),((22,((17,16),15)),14)),12),11),((10,9),8)),7),(13,6)),5),4),(3,2)));
   tree tree_515 [p = 0.000, P = 0.013] = [&W 0.000025] (1,(((((((((((((75,(77,25)),21),(23,((((((33,32),31),(30,29)),((((47,(48,((45,44),43))),(((42,41),40),(46,((74,73),(72,35))))),((((39,38),37),36),34)),27)),(49,((54,53),(55,((((63,62),((65,64),(((69,68),((71,(70,67)),66)),61))),(60,(52,51))),((((59,58),57),50),(28,(56,20)))))))),(24,((76,26),19))))),(22,18)),(((17,16),15),14)),12),11),((10,9),8)),7),(13,6)),5),4),(3,2)));
   tree tree_516 [p = 0.000, P = 0.013] = [&W 0.000025] (1,(((((((((((24,((75,21),(25,19))),((((77,76),26),((((((((48,47),46),((45,44),43)),((42,41),40)),(((39,(38,37)),36),((72,((74,73),35)),34))),(((33,32),31),(30,29))),27),(49,((55,((51,(52,50)),((57,((59,58),56)),(60,(((65,64),(63,62)),(61,((69,68),(((71,70),66),(67,28))))))))),(54,(53,20)))))),(23,18))),(22,(((17,16),15),14))),12),11),((10,9),8)),7),(13,6)),5),4),(3,2)));
   tree tree_517 [p = 0.000, P = 0.013] = [&W 0.000025] (1,(((((((((((75,25),((21,19),(((76,24),((27,(77,26)),((((73,((74,72),35)),((46,((48,47),(((45,44),43),((42,41),40)))),(37,(36,((39,38),34))))),(30,(((33,32),31),29))),(49,((55,(((52,51),(((66,((65,64),((71,70),(69,(68,(67,61)))))),((63,62),60)),50)),(((59,58),57),(56,28)))),((54,53),20)))))),(23,18)))),((22,((17,16),15)),14)),12),11),((10,9),8)),7),(13,6)),5),4),(3,2)));
   tree tree_518 [p = 0.000, P = 0.013] = [&W 0.000025] (1,(((((((12,((((17,16),(19,15)),(((75,(25,21)),((24,23),(((77,76),26),(((((46,(((47,((45,44),43)),(48,((42,41),40))),((74,73),(72,35)))),(36,(37,(39,(38,34))))),(30,(((33,32),31),29))),27),(49,((54,53),(55,(60,(((((65,64),(63,62)),51),((69,68),((67,61),((71,70),(66,50))))),((57,(59,(58,52))),(56,(28,20)))))))))))),((22,18),14))),11)),((10,9),8)),7),(13,6)),5),4),(3,2)));
   tree tree_519 [p = 0.000, P = 0.013] = [&W 0.000025] (1,((((((((((75,(77,25)),(23,(24,(26,(76,(((((33,32),31),(30,29)),((((((47,(48,46)),((45,44),43)),((42,41),40)),(72,((74,73),35))),(((38,(39,37)),36),34)),27)),(49,((54,53),(55,((((63,62),((65,64),(((71,70),66),((69,68),(67,61))))),(51,50)),(60,((57,((59,58),52)),(56,(28,20)))))))))))))),((22,18),((19,(21,(17,16))),(15,14)))),(12,11)),((10,9),8)),7),6),(13,5)),4),(3,2)));
   tree tree_520 [p = 0.000, P = 0.013] = [&W 0.000025] (1,((((((((((75,((77,25),21)),((26,19),(23,(24,((76,(((30,(((33,32),31),29)),((((74,73),72),35),((((48,(47,46)),((45,44),43)),((42,41),40)),(34,(36,(((39,38),37),27)))))),(49,(54,(53,(55,(51,((((65,64),((68,(69,(67,((71,70),66)))),61)),((63,62),60)),((57,((59,(58,52)),(56,28))),(50,20)))))))))),18))))),((22,(17,(16,15))),14)),(12,11)),((10,9),8)),7),6),(13,5)),4),(3,2)));
   tree tree_521 [p = 0.000, P = 0.013] = [&W 0.000025] (1,((((((((((((77,25),24),((76,23),(26,(27,(((((((48,47),46),((45,44),43)),((42,41),40)),(((39,(38,37)),36),((((74,73),72),35),34))),((((33,32),31),30),29)),(49,((54,53),(55,((57,(58,(59,56))),(60,((51,(52,50)),((66,((65,64),(((71,70),69),(68,(67,61))))),((63,62),(28,20)))))))))))))),(75,(21,19))),((22,18),(((17,16),15),14))),(12,11)),((10,9),8)),7),6),(13,5)),4),(3,2)));
   tree tree_522 [p = 0.000, P = 0.013] = [&W 0.000025] (1,((((((((((75,(25,21)),((23,(76,((26,(77,24)),(49,(((((33,32),31),(30,29)),((((48,(47,46)),((45,44),43)),(((42,41),40),((74,73),(72,35)))),((36,(((39,38),37),34)),27))),((54,53),(55,(((((65,64),(69,(68,((71,70),(66,(67,61)))))),((63,62),60)),(52,51)),(((59,58),57),(56,(28,(50,20)))))))))))),19)),((22,18),(((17,16),15),14))),(12,11)),((10,9),8)),7),6),(13,5)),4),(3,2)));
   tree tree_523 [p = 0.000, P = 0.013] = [&W 0.000025] (1,(((((((((((75,((77,25),21)),((24,((76,(((30,(((33,32),31),29)),((((74,73),72),35),((((48,(47,46)),((45,44),43)),((42,41),40)),(34,((((39,38),37),36),27))))),(49,(51,(54,(53,(55,((((65,64),((69,(68,((71,70),(67,66)))),61)),((63,62),60)),((57,(56,(59,(58,52)))),(50,(28,20))))))))))),(26,19))),(23,18))),(22,((17,16),15))),14),(12,11)),((10,9),8)),7),6),(13,5)),4),(3,2)));
   tree tree_524 [p = 0.000, P = 0.013] = [&W 0.000025] (1,(((((((12,((((75,(22,21)),((23,(24,((77,25),((76,26),(((((((45,44),43),(((48,47),46),(((42,41),40),(73,(74,(72,35)))))),((((39,38),37),36),34)),(30,(((33,32),31),29))),27),(49,((54,53),(55,(51,((((63,62),60),((65,64),(66,((68,(69,(67,61))),((71,70),50))))),((57,(59,(58,52))),(56,(28,20))))))))))))),(19,18))),(((17,16),15),14)),11)),((10,9),8)),7),(13,6)),5),4),(3,2)));
   tree tree_525 [p = 0.000, P = 0.013] = [&W 0.000025] (1,(((((((12,(((((23,((76,26),(((((33,32),31),(30,29)),((((45,44),43),(((48,47),46),(((42,41),40),(72,((74,73),35))))),(34,(36,((39,(38,37)),27))))),(((54,53),(55,(((((65,64),(68,(69,((71,70),(67,61))))),((63,62),(66,60))),(57,((59,58),56))),((52,51),50)))),(49,(28,20)))))),(75,((77,24),(25,(21,19))))),(22,18)),(((17,16),15),14)),11)),((10,9),8)),7),(13,6)),5),4),(3,2)));
   tree tree_526 [p = 0.000, P = 0.013] = [&W 0.000025] (1,(((((((12,((((17,16),15),((((((77,25),24),23),(26,(((((((48,47),46),((45,44),43)),((42,41),40)),(73,(72,(74,35)))),((30,(((33,32),31),29)),((((39,38),37),36),(34,27)))),(76,((53,(54,(55,(((57,((59,58),56)),(51,(52,50))),((63,(62,60)),((65,64),((69,61),(68,(71,((67,66),(70,28))))))))))),(49,20)))))),(75,(21,19))),((22,18),14))),11)),((10,9),8)),7),(13,6)),5),4),(3,2)));
   tree tree_527 [p = 0.000, P = 0.013] = [&W 0.000025] (1,(((((((12,((((17,16),15),((((((77,25),24),23),(26,((76,((((((47,(48,46)),((45,44),43)),((42,41),40)),(72,(73,(74,35)))),(((33,32),31),(30,29))),(((38,(39,37)),36),(34,27)))),((53,(54,(55,(((57,((59,58),56)),(51,(52,50))),((63,(62,60)),((65,64),((69,68),(61,((67,66),(71,(70,28))))))))))),(49,20))))),(75,(21,19))),((22,18),14))),11)),((10,9),8)),7),(13,6)),5),4),(3,2)));
   tree tree_528 [p = 0.000, P = 0.013] = [&W 0.000025] (1,(((((((((((((75,21),((77,25),(23,((26,(76,24)),(27,((((((45,44),43),((48,(47,46)),((42,41),40))),((((39,38),37),36),(((74,73),(72,35)),34))),((((33,32),31),30),29)),(49,(55,((54,53),((51,(60,((63,62),((65,64),((68,(69,(71,((70,67),66)))),(61,50)))))),(57,((59,(58,52)),(56,(28,20)))))))))))))),19),18),((22,((17,16),15)),14)),12),11),((10,9),8)),7),(13,6)),5),4),(3,2)));
   tree tree_529 [p = 0.000, P = 0.013] = [&W 0.000025] (1,(((((((12,((((((75,21),(((77,25),23),(((76,26),24),((((((48,(47,46)),((45,44),43)),((42,41),40)),((72,((74,73),35)),((((39,38),37),36),34))),((((33,32),31),(30,29)),27)),(49,((54,(53,51)),(55,((((63,62),60),((65,64),(61,((69,68),(66,((71,70),(67,28))))))),((57,(58,(59,52))),(56,(50,20))))))))))),(22,18)),((((19,17),16),15),14)),13),11)),((10,9),8)),7),6),5),4),(3,2)));
   tree tree_530 [p = 0.000, P = 0.013] = [&W 0.000025] (1,((((((((((((77,23),((76,(26,24)),((((((74,73),72),35),(((33,32),31),(30,29))),((((48,(47,46)),(((45,44),43),((42,41),40))),((((39,38),37),36),34)),27)),(49,((54,53),(55,(((57,(59,(56,(58,52)))),50),(((63,62),60),(51,(((68,(69,((71,70),67))),61),((65,64),(66,(28,20))))))))))))),(75,(21,(25,19)))),(22,((18,((17,16),15)),14))),12),11),((10,9),8)),(13,7)),6),5),4),(3,2)));
   tree tree_531 [p = 0.000, P = 0.013] = [&W 0.000025] (1,((((((((((((77,23),((25,24),(76,(26,(((((33,32),31),(30,29)),(((((48,47),46),((45,44),43)),((42,41),40)),(((((39,38),37),36),((72,(73,(74,35))),34)),27))),(49,((55,(54,53)),((51,((63,(62,60)),((68,(69,(((71,70),66),(67,61)))),((65,64),28)))),(50,((59,(58,52)),(57,(56,20)))))))))))),((75,21),19)),(((22,18),((17,16),15)),14)),12),11),((10,9),8)),(13,7)),6),5),4),(3,2)));
   tree tree_532 [p = 0.000, P = 0.013] = [&W 0.000025] (1,(((((((((((77,23),((26,24),(76,(((((((48,(47,46)),((45,44),43)),((42,41),40)),((((39,38),37),36),(((74,72),(73,35)),34))),(((33,32),31),(30,29))),27),(49,((54,53),(55,((51,(((63,62),60),(((68,(69,((71,70),66))),(67,61)),(65,(64,28))))),((57,((59,(58,52)),(56,50))),20))))))))),(25,((75,21),19))),((22,(18,((17,16),15))),14)),(12,11)),((10,9),8)),(13,7)),6),5),4),(3,2)));
   tree tree_533 [p = 0.000, P = 0.013] = [&W 0.000025] (1,(((((((12,(((((((75,25),21),(((26,(77,24)),(((((33,32),31),(30,29)),((((38,(39,37)),36),(((74,72),(73,35)),34)),((((48,(47,46)),((45,44),43)),((42,41),40)),27))),(49,((54,53),(55,(51,((((63,62),((65,64),(66,(69,(((71,70),68),(67,61)))))),60),((57,(59,(58,(52,50)))),(56,(28,20)))))))))),(23,(76,19)))),(22,18)),(((17,16),15),14)),13),11)),((10,9),8)),7),6),5),4),(3,2)));
   tree tree_534 [p = 0.000, P = 0.013] = [&W 0.000025] (1,((((((((((22,(((23,((77,24),((76,26),((49,(((((33,32),31),30),29),(((((46,((48,47),((45,44),43))),((42,41),40)),((74,72),(73,35))),((((39,38),37),36),34)),27))),((55,((((57,56),(59,(58,52))),(51,50)),(((63,62),60),((65,64),((66,((71,70),(67,61))),(69,(68,28))))))),(54,(53,20))))))),(75,(25,(21,19)))),(18,(((17,16),15),14)))),13),12),11),((10,9),8)),7),6),5),4),(3,2)));
   tree tree_535 [p = 0.000, P = 0.013] = [&W 0.000025] (1,((((((((((((23,(24,((76,(77,26)),((((((48,(47,46)),((45,44),43)),((42,41),40)),(((39,(38,37)),36),34)),(((((33,32),31),30),29),((74,(73,(72,35))),27))),(49,(55,((54,53),(((((66,(65,64)),(68,(69,((71,70),(67,61))))),((63,62),60)),(51,(52,50))),(((59,58),57),(56,(28,20))))))))))),(25,(75,(21,19)))),((22,18),(((17,16),15),14))),13),12),11),((10,9),8)),7),6),5),4),(3,2)));
   tree tree_536 [p = 0.000, P = 0.013] = [&W 0.000025] (1,(((((((12,((((((25,(75,21)),((((77,26),24),(((((33,32),31),(30,29)),((((39,(38,37)),36),((73,(74,(72,35))),34)),(((((48,47),46),((45,44),43)),((42,41),40)),27))),(49,((54,53),(55,(60,(51,(((63,62),((66,(65,64)),(68,(69,((71,70),(67,61)))))),((57,(59,(58,(52,50)))),(56,(28,20))))))))))),(23,(76,19)))),(22,18)),(((17,16),15),14)),13),11)),((10,9),8)),7),6),5),4),(3,2)));
   tree tree_537 [p = 0.000, P = 0.013] = [&W 0.000025] (1,(((((((((((((75,21),(((77,25),23),(((76,26),24),((((((48,(47,46)),((45,44),43)),((42,41),40)),((((74,73),72),35),((((39,38),37),36),34))),((((33,32),31),(30,29)),27)),(49,(((54,53),51),(55,((((63,62),60),((65,64),(61,(69,(68,(66,((71,70),(67,28)))))))),((57,(59,(58,52))),(56,(50,20))))))))))),(22,18)),((((19,17),16),15),14)),13),12),11),((10,9),8)),7),6),5),4),(3,2)));
   tree tree_538 [p = 0.000, P = 0.013] = [&W 0.000025] (1,((((((((((((24,23),(((77,26),(76,25)),((((((((48,47),46),((45,44),43)),((42,41),40)),(74,((73,72),35))),((((33,32),31),30),29)),(34,(36,((39,(38,37)),27)))),(((54,53),(55,(((((63,62),((65,64),((67,66),((71,70),(68,(69,61)))))),60),(52,51)),(56,(57,(59,(58,50))))))),(49,(28,20)))))),((75,21),19)),(22,18)),(((17,16),15),14)),(12,11)),((10,9),8)),7),(13,6)),5),4),(3,2)));
   tree tree_539 [p = 0.000, P = 0.013] = [&W 0.000025] (1,(((((((((((75,21),(24,((77,25),(23,(76,(26,((((((48,(47,46)),(((45,44),43),((42,41),40))),((((39,38),37),36),((73,(74,(72,35))),34))),(((33,32),31),(30,29))),27),(49,((54,53),(55,(((((66,(65,64)),(68,((71,(70,67)),(69,61)))),((63,62),60)),51),(57,((59,(58,52)),(56,(28,(50,20)))))))))))))))),(19,(((17,16),15),((22,18),14)))),12),11),((10,9),8)),7),(13,6)),5),4),(3,2)));
   tree tree_540 [p = 0.000, P = 0.014] = [&W 0.000025] (1,(((((((((((75,(25,21)),19),((24,((77,76),(26,(((((33,32),31),(30,29)),((((48,47),(46,((45,44),43))),(((42,41),40),(72,((74,73),35)))),((((39,38),(37,36)),34),27))),(49,((55,(((57,(59,(58,56))),(51,(52,50))),(((65,64),((69,68),((71,70),(67,(66,61))))),(((63,62),60),28)))),(54,(53,20)))))))),(23,18))),(22,(((17,16),15),14))),(12,11)),((10,9),8)),7),(13,6)),5),4),(3,2)));
   tree tree_541 [p = 0.000, P = 0.014] = [&W 0.000025] (1,((((((((((22,18),(((((77,25),24),(23,((76,26),(((((48,(47,46)),(((45,44),43),((42,41),40))),(36,(((39,38),37),(((74,73),(72,35)),34)))),(((((33,32),31),30),29),27)),(49,(55,((((((63,62),60),52),(((69,68),(((71,70),66),(67,61))),((65,64),51))),(50,((((59,58),57),56),28))),(54,(53,20))))))))),(75,(21,19))),(((17,16),15),14))),12),11),((10,9),8)),7),(13,6)),5),4),(3,2)));
   tree tree_542 [p = 0.000, P = 0.014] = [&W 0.000025] (1,((((((((((((75,21),(((77,25),24),(23,((76,26),((((((48,(47,46)),((45,44),43)),((42,41),40)),(((39,38),(37,36)),((74,(73,(72,35))),34))),((((33,32),31),(30,29)),27)),(49,(55,((54,53),((((((66,65),64),((69,(68,(71,(70,67)))),61)),((63,62),60)),51),(57,((59,(58,52)),(50,(56,(28,20)))))))))))))),(19,18)),(22,(((17,16),15),14))),12),11),((10,9),8)),7),(13,6)),5),4),(3,2)));
   tree tree_543 [p = 0.000, P = 0.014] = [&W 0.000025] (1,((((((((((((77,25),23),((26,(76,24)),(((((33,32),31),(30,29)),((((38,(39,37)),36),34),(((48,47),(46,(((45,44),43),(((42,41),40),(73,(72,(74,35))))))),27))),(49,((55,51),((54,53),((((65,64),((69,68),(((71,70),66),(67,61)))),((63,62),60)),((59,57),(((58,52),50),(56,(28,20))))))))))),(75,(21,19))),((22,18),((16,(17,15)),14))),(12,11)),((10,9),8)),7),(13,6)),5),4),(3,2)));
   tree tree_544 [p = 0.000, P = 0.014] = [&W 0.000025] (1,(((((((((((77,((76,24),23)),((27,26),(((((48,(47,46)),(((45,44),43),((42,41),40))),(((74,73),(72,35)),((((39,38),37),36),34))),(30,(((33,32),31),29))),(49,((54,53),(51,(55,((((65,64),(66,((68,(69,67)),((71,70),61)))),(62,(63,60))),((57,(59,((58,52),50))),(56,(28,20))))))))))),(25,(75,(21,19)))),((22,18),(((17,16),15),14))),(12,11)),((10,9),8)),7),(13,6)),5),4),(3,2)));
   tree tree_545 [p = 0.000, P = 0.014] = [&W 0.000025] (1,(((((((((((77,((76,24),23)),((27,26),(((((48,(47,46)),(((45,44),43),((42,41),40))),(((74,73),(72,35)),((((39,38),37),36),34))),(((33,32),31),(30,29))),(49,(((54,53),51),(55,((((65,64),(66,(68,(69,(67,((71,70),61)))))),((63,62),60)),((57,(59,((58,52),50))),(56,(28,20)))))))))),(75,(21,(25,19)))),((22,18),(((17,16),15),14))),(12,11)),((10,9),8)),7),(13,6)),5),4),(3,2)));
   tree tree_546 [p = 0.000, P = 0.014] = [&W 0.000025] (1,(((((((((((77,23),((75,(24,(25,21))),(((76,26),((((((45,44),43),((48,(47,46)),((42,41),40))),((((74,73),72),35),((((39,38),37),36),34))),(((((33,32),31),30),29),27)),(49,(55,((54,53),((51,(((63,62),60),((65,64),(((69,68),(67,61)),(66,(71,(70,50))))))),((57,(59,(58,52))),(56,(28,20))))))))),19))),((22,18),(((17,16),15),14))),12),11),((10,9),8)),7),(13,6)),5),4),(3,2)));
   tree tree_547 [p = 0.000, P = 0.014] = [&W 0.000025] (1,(((((((((((23,((77,24),(((76,26),25),((((((47,(48,46)),((45,44),43)),((42,41),40)),((74,((73,72),35)),(((33,32),31),(30,29)))),(34,(36,((38,(39,37)),27)))),(((54,53),(55,((57,((59,58),56)),((((63,62),((65,64),(((71,70),(67,66)),(68,(69,61))))),60),(51,(52,50)))))),(49,(28,20))))))),((75,21),19)),(22,18)),(((17,16),15),14)),(12,11)),((10,9),8)),7),(13,6)),5),4),(3,2)));
   tree tree_548 [p = 0.000, P = 0.014] = [&W 0.000025] (1,(((((13,(((((((77,(25,24)),(23,(26,(((((((48,47),46),((45,44),43)),((42,41),40)),(((33,32),31),(30,29))),(((74,72),(73,35)),(((38,(39,37)),36),(34,27)))),(76,((53,(54,(55,(((57,((59,58),56)),(51,(52,50))),((63,(62,60)),((65,64),(68,(61,(69,(71,(70,(67,(66,28))))))))))))),(49,20))))))),(75,(21,19))),(((17,16),15),((22,18),14))),(12,11)),((10,9),8)),7)),6),5),4),(3,2)));
   tree tree_549 [p = 0.000, P = 0.014] = [&W 0.000025] (1,(((((13,((((((23,(24,(77,((76,26),((((((((48,47),((45,44),43)),((42,41),40)),(46,(((74,73),72),35))),(37,(36,((39,38),34)))),(((33,32),31),(30,29))),27),(49,(55,((54,53),((((63,62),((66,(65,64)),(68,(69,((71,70),(67,61)))))),((58,(59,57)),56)),((51,(52,50)),(60,(28,20)))))))))))),((75,25),(21,19))),(((17,16),15),((22,18),14))),(12,11)),((10,9),8)),7)),6),5),4),(3,2)));
   tree tree_550 [p = 0.000, P = 0.014] = [&W 0.000025] (1,(((((13,(((((18,((((24,(77,23)),((26,(76,25)),((((((47,(48,((45,44),43))),((42,41),40)),(46,(74,(73,(72,35))))),((((39,38),37),36),34)),(((33,32),31),(30,29))),(27,(49,(54,(55,(53,(((57,((59,58),56)),28),((51,(52,50)),((66,((65,64),((69,((71,70),68)),(67,61)))),(((63,62),60),20)))))))))))),(75,(21,19))),(22,(((17,16),15),14)))),12),11),((10,9),8)),7)),6),5),4),(3,2)));
   tree tree_551 [p = 0.000, P = 0.014] = [&W 0.000025] (1,(((((13,(((((16,(17,15)),(((75,((23,((76,(26,(77,(25,24)))),((((73,((74,72),35)),(30,(((33,32),31),29))),(((((39,38),37),36),34),((((48,(47,46)),((45,44),43)),((42,41),40)),27))),(49,((54,53),(55,(((63,62),((65,64),(61,((69,68),(67,(66,((71,70),50))))))),(60,((52,51),(((59,58),57),(56,(28,20)))))))))))),(21,19))),(22,18)),14)),(12,11)),((10,9),8)),7)),6),5),4),(3,2)));
   tree tree_552 [p = 0.000, P = 0.014] = [&W 0.000025] (1,(((((13,((((((75,((77,23),(24,(26,(76,(((((54,53),(55,((52,51),((57,(59,(58,56))),(60,((63,62),((65,64),(((69,68),61),(67,(66,(70,(71,50)))))))))))),49),((((74,73),72),35),((30,(((33,32),31),29)),((((48,(47,46)),((45,44),43)),((42,41),40)),((((39,38),37),36),(34,27)))))),(28,20))))))),(25,(21,19))),(((17,16),15),((22,18),14))),(12,11)),((10,9),8)),7)),6),5),4),(3,2)));
   tree tree_553 [p = 0.000, P = 0.014] = [&W 0.000025] (1,(((((13,((((((75,(24,((77,23),(76,(((((54,53),(55,(60,(((58,57),(59,56)),((52,51),((63,62),((65,64),(((69,68),61),(67,(66,(70,(71,50)))))))))))),49),((30,(((33,32),31),29)),(((74,73),(72,35)),((((48,(47,46)),((45,44),43)),((42,41),40)),((((39,38),37),36),(34,27)))))),(26,(28,20))))))),(25,(21,19))),(((17,16),15),((22,18),14))),(12,11)),((10,9),8)),7)),6),5),4),(3,2)));
   tree tree_554 [p = 0.000, P = 0.014] = [&W 0.000025] (1,(((((13,(((((((75,(22,21)),19),((24,((77,25),((76,26),((((((33,32),31),30),29),((((39,38),(37,36)),34),((((48,(47,46)),((45,44),43)),((42,41),40)),((((74,73),72),35),27)))),(49,(55,((54,53),(((((63,62),((65,64),((68,(69,((71,70),66))),(67,61)))),60),(52,51)),((58,57),((56,(59,50)),(28,20))))))))))),(23,18))),(((17,16),15),14)),(12,11)),((10,9),8)),7)),6),5),4),(3,2)));
   tree tree_555 [p = 0.000, P = 0.014] = [&W 0.000025] (1,(((((13,((((((17,16),15),(((((77,25),24),(23,(26,((76,((((33,32),31),(30,29)),((((((48,47),46),((45,44),43)),((42,41),40)),(73,(72,(74,35)))),(((39,(38,37)),36),(34,27))))),((53,(54,(55,(((57,((59,58),56)),(51,(52,50))),((63,(62,60)),((65,64),(69,((68,61),(71,((67,66),(70,28))))))))))),(49,20)))))),(75,(21,19))),((22,18),14))),(12,11)),((10,9),8)),7)),6),5),4),(3,2)));
   tree tree_556 [p = 0.000, P = 0.014] = [&W 0.000025] (1,(((((13,(((((((75,21),((25,24),(23,(((77,76),26),(27,((((((39,38),37),36),34),((((48,47),(((45,44),43),((42,41),40))),(46,((74,72),(73,35)))),(((33,32),31),(30,29)))),(49,(55,((54,53),(51,(((63,62),((66,(65,64)),(67,((68,(69,61)),((71,70),50))))),(60,((57,(59,(58,52))),(56,(28,20))))))))))))))),19),((22,((17,16),15)),(18,14))),(12,11)),((10,9),8)),7)),6),5),4),(3,2)));
   tree tree_557 [p = 0.000, P = 0.014] = [&W 0.000025] (1,(((((13,(((((((((75,(25,21)),((24,23),((26,(((((33,32),31),(30,29)),(((74,73),(72,35)),((36,(37,((39,38),34))),(((48,((47,46),((45,44),43))),((42,41),40)),27)))),(49,((54,53),(55,(((((63,62),((66,(65,64)),((68,(69,(71,(70,67)))),61))),60),(52,51)),(((59,58),57),(50,(56,(28,20)))))))))),(77,(76,19))))),(22,18)),((17,16),15)),14),12),11),((10,9),8)),7)),6),5),4),(3,2)));
   tree tree_558 [p = 0.000, P = 0.014] = [&W 0.000025] (1,(((((13,((((((22,((75,21),((((76,(77,26)),24),((((((48,(47,46)),((45,44),43)),((42,41),40)),(((39,(38,37)),36),((74,(72,(73,35))),34))),(((((33,32),31),30),29),27)),(49,(55,((54,53),(51,(60,(((63,62),((65,64),(((69,68),((71,70),67)),(66,61)))),((57,(59,((58,52),50))),(56,(28,20))))))))))),(23,((25,19),18))))),(((17,16),15),14)),12),11),((10,9),8)),7)),6),5),4),(3,2)));
   tree tree_559 [p = 0.000, P = 0.014] = [&W 0.000025] (1,(((((13,(((((((75,(22,21)),(((76,26),((((((33,32),31),30),29),(((((42,41),40),(((48,46),(47,((45,44),43))),(73,((74,72),35)))),((((39,38),37),36),34)),27)),(49,(51,((54,53),(55,((56,(57,(59,(52,(58,50))))),(((66,(65,64)),((69,68),((71,70),(67,61)))),(((63,62),60),(28,20)))))))))),(23,((77,25),(24,18))))),((19,((17,16),15)),14)),12),11),((10,9),8)),7)),6),5),4),(3,2)));
   tree tree_560 [p = 0.000, P = 0.014] = [&W 0.000025] (1,(((((13,(((12,(((((75,21),(23,(((77,25),24),((76,26),(((((33,32),31),(30,29)),(((((45,44),43),((48,(47,46)),((42,41),40))),(((39,38),(37,36)),(((74,73),(72,35)),34))),27)),(49,((54,53),(55,(((((66,(65,64)),((71,(70,67)),((69,68),61))),((63,62),60)),51),((59,(58,52)),(57,(56,(50,(28,20)))))))))))))),(19,18)),(((17,16),15),(22,14))),11)),((10,9),8)),7)),6),5),4),(3,2)));
   tree tree_561 [p = 0.000, P = 0.014] = [&W 0.000025] (1,(((((13,((((((22,((75,21),((((77,26),(76,24)),(((((48,(47,46)),(((45,44),43),((42,41),40))),(((38,(39,37)),36),(((74,72),(73,35)),34))),(((((33,32),31),30),29),27)),(49,(55,((54,53),(60,(51,(((63,62),((65,64),(((69,68),((71,70),67)),(66,61)))),((57,(59,((58,52),50))),(56,(28,20))))))))))),(23,((25,19),18))))),(((17,16),15),14)),12),11),((10,9),8)),7)),6),5),4),(3,2)));
   tree tree_562 [p = 0.000, P = 0.014] = [&W 0.000025] (1,(((((13,((((((75,((23,(77,((76,((((54,53),(55,(60,(((59,57),(58,56)),((52,51),((63,62),((65,64),(((69,68),61),(((71,70),67),(66,50)))))))))),49),(((((74,73),72),35),((((33,32),31),30),29)),((((48,(47,46)),((45,44),43)),((42,41),40)),((((39,38),37),36),(34,27)))))),(26,(28,20))))),(24,(25,(21,19))))),((22,18),(((17,16),15),14))),12),11),((10,9),8)),7)),6),5),4),(3,2)));
   tree tree_563 [p = 0.000, P = 0.014] = [&W 0.000025] (1,(((((13,((((((((24,23),((76,(77,26)),(((((33,32),31),(30,29)),((((((48,47),46),((45,44),43)),((42,41),40)),((((74,73),72),35),(((38,(39,37)),36),34))),27)),(49,((55,(54,53)),((52,51),((((63,62),((65,64),(((69,68),((71,70),(67,66))),61))),60),(57,((59,58),(56,(50,(28,20)))))))))))),(75,(25,(21,19)))),(((22,18),((17,16),15)),14)),12),11),((10,9),8)),7)),6),5),4),(3,2)));
   tree tree_564 [p = 0.000, P = 0.014] = [&W 0.000025] (1,(((((13,((((((22,18),(((23,((77,24),(26,((((74,73),(72,35)),(((((33,32),31),30),29),(((37,36),(38,(39,34))),(((48,(47,46)),(((45,44),43),((42,41),40))),27)))),(76,(49,((55,(54,53)),((61,((((69,68),(67,((71,70),66))),((65,64),(63,(62,60)))),51)),((57,(59,(58,(52,50)))),(56,(28,20))))))))))),(75,(25,(21,19)))),((17,(16,15)),14))),12),11),((10,9),8)),7)),6),5),4),(3,2)));
   tree tree_565 [p = 0.000, P = 0.014] = [&W 0.000025] (1,(((((13,((((((22,18),((((23,((77,24),(26,(((((74,73),(72,35)),(((33,32),31),(30,29))),(((((45,44),43),((48,(47,46)),((42,41),40))),((37,36),(39,(38,34)))),27)),(76,(49,((55,(54,53)),(((61,(((69,68),(((71,70),67),66)),((65,64),(63,(62,60))))),51),((57,(59,(58,(52,50)))),(56,(28,20))))))))))),(75,(25,(21,19)))),((17,16),15)),14)),12),11),((10,9),8)),7)),6),5),4),(3,2)));
   tree tree_566 [p = 0.000, P = 0.014] = [&W 0.000025] (1,(((((13,(((((((((77,23),(24,((76,26),(((((33,32),31),(30,29)),(((((48,47),((45,44),43)),((42,41),40)),(46,(((74,73),72),35))),(((37,36),(39,(38,34))),27))),(49,(55,((54,53),((((59,(58,57)),56),(51,(52,50))),(((63,62),(66,((65,64),((69,68),((71,70),(67,61)))))),(60,(28,20))))))))))),((75,25),(21,19))),((22,18),((17,16),15))),14),12),11),((10,9),8)),7)),6),5),4),(3,2)));
   tree tree_567 [p = 0.000, P = 0.014] = [&W 0.000025] (1,(((((13,((((((((24,23),((76,(77,26)),(27,(((((((48,47),((45,44),43)),((42,41),40)),(46,((74,(73,72)),35))),((((39,38),37),36),34)),(((33,32),(31,30)),29)),(49,((54,53),(55,(((((65,64),(((69,68),((71,70),(67,66))),61)),((63,62),60)),(52,51)),(((59,58),(57,56)),(50,(28,20))))))))))),(75,((25,21),19))),((22,18),((17,(16,15)),14))),12),11),((10,9),8)),7)),6),5),4),(3,2)));
   tree tree_568 [p = 0.000, P = 0.014] = [&W 0.000025] (1,(((((13,((((((24,(23,((76,(77,26)),((((((((48,47),46),((45,44),43)),((42,41),40)),(((74,(73,72)),35),(((38,(39,37)),36),34))),(((33,32),31),(30,29))),27),(49,((55,(54,53)),((52,51),((((63,62),((65,64),((69,68),(((71,70),(67,66)),61)))),60),(57,((59,58),(50,(56,(28,20))))))))))))),(75,(25,(21,19)))),((22,18),(((17,16),15),14))),(12,11)),((10,9),8)),7)),6),5),4),(3,2)));
   tree tree_569 [p = 0.000, P = 0.014] = [&W 0.000025] (1,(((((13,(((((((24,(77,23)),((76,26),((((((47,(48,46)),(((45,44),43),((42,41),40))),(36,(37,(38,(39,34))))),(((33,32),31),(30,29))),((73,(74,(72,35))),27)),(49,((54,53),(55,((((63,62),((65,64),(((69,68),((71,70),(67,66))),61))),(60,(52,51))),((57,50),((59,58),(56,(28,20))))))))))),(25,(75,(21,19)))),((22,18),(((17,16),15),14))),(12,11)),((10,9),8)),7)),6),5),4),(3,2)));
   tree tree_570 [p = 0.000, P = 0.014] = [&W 0.000025] (1,(((((13,(((((22,18),((75,((23,(77,((76,((((54,53),(55,(((59,57),(58,56)),(60,((52,51),((63,62),((65,64),(((69,68),61),(((71,70),67),(66,50)))))))))),49),(((((74,73),72),35),(30,(((33,32),31),29))),((((48,(47,46)),((45,44),43)),((42,41),40)),((((39,38),37),36),(34,27)))))),(26,(28,20))))),(24,(25,(21,19))))),(((17,16),15),14))),(12,11)),((10,9),8)),7)),6),5),4),(3,2)));
   tree tree_571 [p = 0.000, P = 0.014] = [&W 0.000025] (1,(((((13,(((((18,((17,16),15)),((22,((23,((77,25),(24,((76,26),((((((74,73),72),35),(((33,32),31),(30,29))),((((48,47),(((45,44),43),(46,((42,41),40)))),((37,36),(39,(38,34)))),27)),(49,(55,((54,53),(((((65,64),(69,(68,((71,70),(67,61))))),(66,((63,62),60))),(52,51)),(57,((59,(58,56)),(28,(50,20))))))))))))),(75,(21,19)))),14)),(12,11)),((10,9),8)),7)),6),5),4),(3,2)));
   tree tree_572 [p = 0.000, P = 0.014] = [&W 0.000025] (1,(((((13,((((((23,(77,(24,((76,26),((((((33,32),31),30),29),((37,(36,((39,38),34))),(((((48,47),((45,44),43)),((42,41),40)),(46,((74,(73,72)),35))),27))),(49,(55,((54,53),(((63,62),(66,((65,64),(68,(69,((71,70),(67,61))))))),((((58,(59,57)),56),(51,(52,50))),(60,(28,20)))))))))))),((75,25),(21,19))),(((22,18),((17,16),15)),14)),(12,11)),((10,9),8)),7)),6),5),4),(3,2)));
   tree tree_573 [p = 0.000, P = 0.014] = [&W 0.000025] (1,(((((((((((75,21),((25,24),(23,((77,(76,26)),(27,(((((((45,44),43),((48,47),((42,41),40))),(46,((74,73),(72,35)))),(((38,(39,37)),36),34)),((((33,32),31),30),29)),(49,(55,((54,53),(51,((60,((63,62),(66,((65,64),(67,(69,(68,(((71,70),61),50)))))))),((57,(59,(58,52))),(56,(28,20)))))))))))))),19),(22,((18,((17,16),15)),14))),(12,11)),(13,((10,9),8))),7),6),5),4),(3,2)));
   tree tree_574 [p = 0.000, P = 0.014] = [&W 0.000025] (1,(((((((((((25,24),((75,21),(23,((76,(77,26)),(27,(((((((45,44),43),((48,47),((42,41),40))),(46,((74,73),(72,35)))),(((38,(39,37)),36),34)),(((33,32),31),(30,29))),(49,((55,(54,53)),(51,((60,((66,(63,62)),((65,64),((69,68),((67,((71,70),61)),50))))),((57,(59,(58,52))),(56,(28,20))))))))))))),19),(((22,18),((17,16),15)),14)),(12,11)),(13,((10,9),8))),7),6),5),4),(3,2)));
   tree tree_575 [p = 0.000, P = 0.014] = [&W 0.000025] (1,(((((13,((((((((((77,(25,24)),23),((76,26),(((((73,(74,(72,35))),(36,(37,((39,38),34)))),((((33,32),31),30),29)),((((48,(47,46)),((45,44),43)),((42,41),40)),27)),(49,((55,((((65,64),(((69,68),(((71,70),67),66)),61)),((63,62),60)),(51,((57,((59,58),56)),(50,(52,28)))))),(54,(53,20))))))),(75,(21,19))),(22,18)),((17,16),15)),14),(12,11)),((10,9),8)),7)),6),5),4),(3,2)));
   tree tree_576 [p = 0.000, P = 0.014] = [&W 0.000025] (1,(((((13,(((((((75,21),((25,24),(23,(((77,76),26),(27,(((((((45,44),43),((48,47),((42,41),40))),(46,((74,(73,72)),35))),(((38,(39,37)),36),34)),(((33,32),31),(30,29))),(49,((55,51),((54,53),(((63,62),((66,(65,64)),((68,(69,61)),(67,((71,70),50))))),(60,((57,(59,(58,52))),(56,(28,20)))))))))))))),19),((17,16),(22,(15,(18,14))))),(12,11)),((10,9),8)),7)),6),5),4),(3,2)));
   tree tree_577 [p = 0.000, P = 0.014] = [&W 0.000025] (1,(((((13,(((((22,18),((((75,(25,21)),(((77,24),23),((76,26),((((((48,47),46),(((45,44),43),((42,41),40))),((((39,38),37),36),34)),((30,(((33,32),31),29)),(((74,73),(72,35)),27))),(49,((54,53),(55,((((65,64),(67,((71,(70,66)),(69,(68,61))))),((63,62),60)),(51,(57,((59,((58,52),50)),(56,(28,20))))))))))))),19),(((17,16),15),14))),(12,11)),((10,9),8)),7)),6),5),4),(3,2)));
   tree tree_578 [p = 0.000, P = 0.014] = [&W 0.000025] (1,(((((13,(((((22,((24,((75,21),(25,19))),(((76,(77,26)),(((((((48,47),46),((45,44),43)),((42,41),40)),(((38,(39,37)),36),((73,(74,(72,35))),34))),((((33,32),31),(30,29)),27)),(49,((55,(((57,((59,58),56)),(52,(51,50))),(60,(((65,64),(63,62)),(61,(68,(69,((71,70),(66,(67,28)))))))))),(54,(53,20)))))),(23,18)))),(((17,16),15),14)),(12,11)),((10,9),8)),7)),6),5),4),(3,2)));
   tree tree_579 [p = 0.000, P = 0.014] = [&W 0.000025] (1,(((((13,(((((22,(((75,21),(24,(25,19))),(((76,(77,26)),((((((48,(47,46)),((45,44),43)),((42,41),40)),((((39,38),37),36),(((74,73),(72,35)),34))),((((33,32),31),(30,29)),27)),(((54,53),(55,(((57,((59,58),56)),(52,51)),((60,50),(((65,64),(63,62)),(61,((69,68),((71,70),(66,(67,28)))))))))),(49,20)))),(23,18)))),(((17,16),15),14)),(12,11)),((10,9),8)),7)),6),5),4),(3,2)));
   tree tree_580 [p = 0.000, P = 0.015] = [&W 0.000025] (1,(((((13,(((((75,((22,(21,19)),((((77,25),24),(76,(26,(((30,(((33,32),31),29)),((((48,((47,46),((45,44),43))),((42,41),40)),(((39,(38,37)),36),((72,((74,73),35)),34))),27)),(49,((54,53),(51,(55,(60,(((63,62),((65,64),((69,(68,(70,(71,66)))),(67,61)))),(((57,(59,(58,52))),50),(56,(28,20))))))))))))),(23,18)))),(((17,16),15),14)),(12,11)),((10,9),8)),7)),6),5),4),(3,2)));
   tree tree_581 [p = 0.000, P = 0.015] = [&W 0.000025] (1,(((((13,((((((75,(22,(21,19))),(((25,(77,24)),((76,26),(((((((48,47),((45,44),43)),((42,41),40)),(46,(73,((74,72),35)))),((((39,38),37),36),34)),((((33,32),31),(30,29)),27)),(49,((54,53),(51,(55,((((63,62),60),((65,64),((69,68),(((71,70),66),(67,(61,50)))))),((57,(59,(58,52))),(56,(28,20))))))))))),(23,18))),(((17,16),15),14)),(12,11)),((10,9),8)),7)),6),5),4),(3,2)));
   tree tree_582 [p = 0.000, P = 0.015] = [&W 0.000025] (1,(((((13,((((((75,((77,25),21)),((26,19),(23,((24,(76,(49,(((((74,(73,72)),35),(((33,32),31),(30,29))),((((45,44),43),((48,(47,46)),((42,41),40))),(34,(36,(((39,38),37),27))))),((54,53),(51,(55,((((65,64),(((69,68),((71,70),(67,66))),61)),((63,62),60)),((57,((59,(58,52)),(56,28))),(50,20)))))))))),18)))),((22,((17,16),15)),14)),(12,11)),((10,9),8)),7)),6),5),4),(3,2)));
   tree tree_583 [p = 0.000, P = 0.015] = [&W 0.000025] (1,(((((13,(((((22,18),((((75,21),(24,(((77,76),(26,25)),((((((33,32),31),30),29),(((((48,47),(46,((45,44),43))),((42,41),40)),(((39,(38,37)),36),(((74,73),(72,35)),34))),27)),(49,((55,(((62,(63,60)),((65,64),(((69,68),((71,70),(66,(67,61)))),51))),((57,(59,(58,52))),((56,50),28)))),(54,(53,20)))))))),(23,19)),(((17,16),15),14))),(12,11)),((10,9),8)),7)),6),5),4),(3,2)));
   tree tree_584 [p = 0.000, P = 0.015] = [&W 0.000025] (1,(((((13,((((((23,(24,((77,25),((76,26),((((((33,32),31),30),29),((36,(((39,38),37),34)),(((((48,47),((45,44),43)),((42,41),40)),(46,(((74,73),72),35))),27))),(49,((54,53),(55,(50,(((((65,64),(((71,70),(67,66)),(69,(68,61)))),((63,62),60)),(52,51)),(((59,58),57),(56,(28,20))))))))))))),(75,(21,19))),((22,18),(((17,16),15),14))),(12,11)),((10,9),8)),7)),6),5),4),(3,2)));
   tree tree_585 [p = 0.000, P = 0.015] = [&W 0.000025] (1,(((((13,(((((((((77,26),23),(24,((76,25),((((((48,(47,46)),((45,44),43)),((42,41),40)),((((74,73),72),35),(((39,38),(37,36)),34))),((((33,32),31),(30,29)),27)),(49,((55,((((68,((71,70),(69,(67,61)))),((65,64),(66,((63,62),60)))),51),((56,((59,(58,52)),50)),(57,28)))),(54,(53,20)))))))),(75,(21,19))),((22,18),((17,(16,15)),14))),12),11),((10,9),8)),7)),6),5),4),(3,2)));
   tree tree_586 [p = 0.000, P = 0.015] = [&W 0.000025] (1,(((((13,(((((22,18),((((25,23),((26,24),((77,76),(((((33,32),31),(30,29)),((((39,(38,37)),36),(((74,73),(72,35)),34)),((((48,47),((45,44),43)),(46,((42,41),40))),27))),(49,(((((63,62),60),((65,64),((((71,70),(69,68)),(66,(67,61))),51))),(52,(57,((58,(59,50)),(56,28))))),(55,(54,(53,20))))))))),((75,21),19)),(((17,16),15),14))),(12,11)),((10,9),8)),7)),6),5),4),(3,2)));
   tree tree_587 [p = 0.000, P = 0.015] = [&W 0.000025] (1,((((13,((((((22,18),((((77,(24,23)),((26,(76,25)),((((48,(47,46)),(((45,44),43),((42,41),40))),((((33,32),31),(30,29)),(((74,(73,72)),35),(34,(36,((38,(39,37)),27)))))),(((54,53),(55,((57,((59,58),56)),(60,(((63,62),((65,64),(((71,70),(67,66)),(68,(69,61))))),(51,(52,50))))))),(49,(28,20)))))),((75,21),19)),(((17,16),15),14))),(12,11)),((10,9),8)),7),6)),5),4),(3,2)));
   tree tree_588 [p = 0.000, P = 0.015] = [&W 0.000025] (1,((((13,(((((((((24,((77,25),23)),(76,(26,((((54,53),(55,(((((65,64),((69,(68,(67,((71,70),66)))),61)),((63,62),60)),(((59,58),57),56)),(51,(52,50))))),(((((33,32),31),30),29),(((((39,38),37),36),34),((((47,(48,((45,44),43))),((42,41),40)),(46,(74,(73,(72,35))))),27)))),(49,(28,20)))))),(75,(21,19))),(22,18)),((17,(16,15)),14)),(12,11)),((10,9),8)),7),6)),5),4),(3,2)));
   tree tree_589 [p = 0.000, P = 0.015] = [&W 0.000025] (1,((((13,((((((((75,21),((((77,25),((76,26),24)),23),((((((46,(((45,44),43),((48,47),((42,41),40)))),(((74,73),72),35)),((((39,38),37),36),34)),(30,(((33,32),31),29))),27),(49,((54,53),(55,(((((65,64),(((69,68),(67,((71,70),66))),61)),((63,62),60)),51),((57,((58,52),(59,50))),(56,(28,20)))))))))),19),((22,18),(((17,16),15),14))),(12,11)),((10,9),8)),7),6)),5),4),(3,2)));
   tree tree_590 [p = 0.000, P = 0.015] = [&W 0.000025] (1,((((13,(((((((21,((24,(77,23)),((76,26),((((((45,44),43),((47,(48,46)),((42,41),40))),(36,(((39,38),37),34))),((((33,32),31),(30,29)),(((74,72),(73,35)),27))),(49,((54,53),(55,((((63,62),((65,64),(((69,68),((71,70),(67,66))),61))),(60,(52,51))),((57,50),((59,58),(56,(28,20)))))))))))),(75,(25,19))),((22,18),(((17,16),15),14))),(12,11)),((10,9),8)),7),6)),5),4),(3,2)));
   tree tree_591 [p = 0.000, P = 0.015] = [&W 0.000025] (1,((((13,((((((((((76,24),23),(((77,27),26),((((((48,47),46),(((45,44),43),((42,41),40))),((((39,38),37),36),(((74,73),(72,35)),34))),(30,(((33,32),31),29))),(49,((54,53),(55,(((((65,64),(((71,70),(69,68)),(66,(67,61)))),((63,62),60)),51),((57,(59,(58,52))),(50,(56,(28,20))))))))))),(75,(25,(21,19)))),(17,(16,15))),((22,18),14)),(12,11)),((10,9),8)),7),6)),5),4),(3,2)));
   tree tree_592 [p = 0.000, P = 0.015] = [&W 0.000025] (1,((((13,((((((18,(17,16)),((((75,21),(24,(77,(25,((76,26),(((((33,32),31),(30,29)),((74,(73,(72,35))),((((39,38),(37,36)),34),((46,((48,47),(((45,44),43),((42,41),40)))),27)))),(((54,53),(55,((57,((59,58),56)),((52,51),(((63,62),60),((65,64),((66,61),(((69,68),67),(71,(70,50)))))))))),(49,(28,20))))))))),(23,19)),((22,15),14))),(12,11)),((10,9),8)),7),6)),5),4),(3,2)));
   tree tree_593 [p = 0.000, P = 0.015] = [&W 0.000025] (1,((((13,((((((((75,21),19),(24,(((76,26),(((((((48,47),46),((45,44),43)),((42,41),40)),((72,((74,73),35)),(36,(37,((39,38),34))))),((((33,32),31),(30,29)),27)),(49,((54,53),(55,((60,(((63,62),((65,64),(((71,70),66),((69,68),(67,61))))),(52,51))),(((59,58),57),(50,(56,(28,20)))))))))),((77,25),(23,18))))),((22,((17,16),15)),14)),(12,11)),((10,9),8)),7),6)),5),4),(3,2)));
   tree tree_594 [p = 0.000, P = 0.015] = [&W 0.000025] (1,((((13,((((((((75,((77,25),21)),((24,(((76,((30,(((33,32),31),29)),(((74,(73,72)),35),((((48,(47,46)),((45,44),43)),((42,41),40)),(34,((37,36),((39,38),27))))))),(49,((54,51),(53,(55,((((65,64),((68,(69,((71,70),(67,66)))),61)),((63,62),60)),((57,((59,(58,52)),(56,28))),(50,20)))))))),(26,19))),(23,18))),(22,(17,(16,15)))),14),(12,11)),((10,9),8)),7),6)),5),4),(3,2)));
   tree tree_595 [p = 0.000, P = 0.015] = [&W 0.000025] (1,((((13,((((((22,((((77,25),(24,23)),((76,26),(((((((48,47),46),((45,44),43)),((42,41),40)),(36,((38,37),(39,34)))),((((74,73),72),35),((((33,32),31),(30,29)),27))),(49,((55,((((65,64),((68,(69,((71,70),(67,66)))),61)),((63,62),60)),(57,(((59,58),56),((52,50),28))))),(54,(51,(53,20)))))))),(75,(21,19)))),((18,((17,16),15)),14)),(12,11)),((10,9),8)),7),6)),5),4),(3,2)));
   tree tree_596 [p = 0.000, P = 0.015] = [&W 0.000025] (1,((((13,((((((((((((76,(77,25)),24),23),(26,(((((48,((45,44),43)),((47,46),((42,41),40))),(((73,(74,72)),35),((((39,38),37),36),34))),((((33,32),31),(30,29)),27)),(49,((55,((((59,58),57),56),((51,(52,50)),(((63,62),60),((65,64),(((68,(69,(67,((71,70),66)))),61),28)))))),(53,(54,20))))))),(75,(21,19))),(22,18)),((17,16),15)),14),(12,11)),((10,9),8)),7),6)),5),4),(3,2)));
   tree tree_597 [p = 0.000, P = 0.015] = [&W 0.000025] (1,((((13,(((((((((22,(75,21)),(((77,24),((76,25),(26,((49,(((((48,47),((45,44),43)),((42,41),40)),(46,(((74,73),72),35))),(((37,36),(39,(38,34))),(((((33,32),31),30),29),27)))),((54,53),(55,((((65,64),((68,(((71,70),69),67)),(66,61))),(((63,62),60),51)),(57,((59,((58,52),28)),(56,(50,20))))))))))),(23,18))),(19,((17,16),15))),14),12),11),((10,9),8)),7),6)),5),4),(3,2)));
   tree tree_598 [p = 0.000, P = 0.015] = [&W 0.000025] (1,((((13,((((((((75,(25,21)),(((26,24),(((((33,32),31),(30,29)),(((((39,38),37),36),((((74,73),72),35),34)),((((48,(47,46)),((45,44),43)),((42,41),40)),27))),(49,((55,(((57,(59,(58,52))),(56,50)),(60,((63,62),(51,(((69,68),(((71,70),66),(67,61))),((65,64),28))))))),(54,(53,20)))))),((76,23),(77,19)))),((18,(22,((17,16),15))),14)),12),11),((10,9),8)),7),6)),5),4),(3,2)));
   tree tree_599 [p = 0.000, P = 0.015] = [&W 0.000025] (1,((((13,((((((22,((((24,(77,23)),((76,(26,25)),(27,((((((47,(48,((45,44),43))),((42,41),40)),(46,(73,(74,(72,35))))),((((39,38),37),36),34)),(((33,32),31),(30,29))),(49,(54,(55,(53,(((57,(58,(59,56))),28),((51,(52,50)),(((66,(65,64)),(68,((71,70),(69,(67,61))))),(60,((63,62),20))))))))))))),(75,(21,19))),(18,(((17,16),15),14)))),12),11),((10,9),8)),7),6)),5),4),(3,2)));
   tree tree_600 [p = 0.000, P = 0.015] = [&W 0.000025] (1,((((13,((((((((((76,24),23),(26,((77,27),(((((48,47),46),(((45,44),43),((42,41),40))),((((39,38),(37,36)),((((74,73),72),35),34)),((((33,32),31),30),29))),(49,((54,53),(55,(((((65,64),((((71,70),69),68),(66,(67,61)))),((63,62),60)),51),((57,(59,(58,52))),((56,50),(28,20))))))))))),(75,(21,(25,19)))),((17,16),15)),((22,18),14)),(12,11)),((10,9),8)),7),6)),5),4),(3,2)));
   tree tree_601 [p = 0.000, P = 0.015] = [&W 0.000025] (1,((((13,((((((22,18),(((77,(23,(((26,25),24),((((73,((74,72),35)),(((33,32),31),(30,29))),(((((39,38),37),36),34),(((48,(47,46)),((45,44),43)),(((42,41),40),27)))),((76,49),((54,53),((55,(52,51)),((((63,62),((65,64),((70,(71,66)),((69,68),(67,61))))),60),((((59,58),57),50),(56,(28,20))))))))))),((75,21),19)),(((17,16),15),14))),(12,11)),((10,9),8)),7),6)),5),4),(3,2)));
   tree tree_602 [p = 0.000, P = 0.015] = [&W 0.000025] (1,((((13,((((((((24,23),((76,(77,26)),(27,((((((48,(47,((45,44),43))),((42,41),40)),(46,(72,((74,73),35)))),((((39,38),37),36),34)),(((33,32),(31,30)),29)),(49,((54,53),(55,(((((65,64),(((69,68),(((71,70),67),66)),61)),((63,62),60)),(52,51)),((57,((59,58),56)),((50,28),20)))))))))),((25,21),(75,19))),((22,18),(((17,16),15),14))),(12,11)),((10,9),8)),7),6)),5),4),(3,2)));
   tree tree_603 [p = 0.000, P = 0.015] = [&W 0.000025] (1,((((13,(((((((75,21),((24,23),((77,25),((76,26),(((((((48,47),46),((45,44),43)),((42,41),40)),((((39,38),37),36),34)),((30,(((33,32),31),29)),((((74,73),72),35),27))),(49,(55,((((57,(59,(58,52))),(56,50)),((60,51),((63,62),((65,64),(61,(68,((69,67),(((71,70),66),28)))))))),(54,(53,20)))))))))),(((22,18),(((19,17),16),15)),14)),(12,11)),((10,9),8)),7),6)),5),4),(3,2)));
   tree tree_604 [p = 0.000, P = 0.015] = [&W 0.000025] (1,((((13,((((((22,18),((((((77,25),24),23),(26,(((76,49),(((((33,32),31),30),29),(((((48,(47,46)),(((45,44),43),((42,41),40))),(72,((74,73),35))),((39,(38,(37,36))),34)),27))),((54,53),(55,((60,51),(((63,62),((65,64),(((71,70),(69,68)),(66,(67,61))))),((57,(59,(58,(52,50)))),(56,(28,20)))))))))),(75,(21,19))),(((17,16),15),14))),(12,11)),((10,9),8)),7),6)),5),4),(3,2)));
   tree tree_605 [p = 0.000, P = 0.015] = [&W 0.000025] (1,((((13,((((((22,18),((((((77,75),25),21),((76,23),((26,24),(27,((((((48,47),46),((45,44),43)),((42,41),40)),((((39,38),37),36),(((74,(73,72)),35),34))),((((33,32),31),(30,29)),(49,(55,(((54,53),51),((((65,64),((67,(((71,70),(69,68)),66)),61)),((63,62),60)),(((57,((58,52),50)),28),(59,(56,20))))))))))))),19),(((17,16),15),14))),(12,11)),((10,9),8)),7),6)),5),4),(3,2)));
   tree tree_606 [p = 0.000, P = 0.015] = [&W 0.000025] (1,(((((13,(((12,(((((77,23),((25,24),((76,26),((((((47,(48,46)),((45,44),43)),((42,41),40)),(((33,32),31),(30,29))),((((38,(39,37)),36),(((74,73),(72,35)),34)),27)),(49,((55,(54,53)),(51,(((63,(62,60)),((68,(69,(((71,70),66),(67,61)))),((65,64),28))),(57,(((59,(58,52)),50),(56,20))))))))))),((75,21),19)),(((17,16),15),((22,18),14))),11)),((10,9),8)),7)),6),5),4),(3,2)));
   tree tree_607 [p = 0.000, P = 0.015] = [&W 0.000025] (1,(((((13,(((((((((77,25),24),(23,(26,(76,((((72,(73,(74,35))),((((33,32),31),30),29)),(((((48,47),46),((45,44),43)),((42,41),40)),((((39,38),37),36),(34,27)))),((54,(53,(55,((((65,64),(((69,68),((71,70),(67,66))),61)),(62,(63,60))),((57,(59,(58,56))),(51,(52,50))))))),(49,(28,20)))))))),(75,(21,19))),(((17,16),15),((22,18),14))),12),11),((10,9),8)),7)),6),5),4),(3,2)));
   tree tree_608 [p = 0.000, P = 0.015] = [&W 0.000025] (1,(((((13,(((((((24,(23,((76,(77,26)),(49,((((((((48,47),46),((45,44),43)),((42,41),40)),(((74,(73,72)),35),(((38,(39,37)),36),34))),(((33,32),31),(30,29))),27),(55,((54,53),((52,51),((((63,62),((65,64),((68,(69,((71,70),(67,66)))),61))),60),(((59,58),57),(56,(28,(50,20))))))))))))),(75,(25,(21,19)))),(((17,16),15),((22,18),14))),12),11),((10,9),8)),7)),6),5),4),(3,2)));
   tree tree_609 [p = 0.000, P = 0.015] = [&W 0.000025] (1,(((((13,(((12,((((75,(24,(25,21))),((77,23),((26,(76,((((((45,44),43),((47,(48,46)),((42,41),40))),((((39,38),37),36),((((74,73),72),35),34))),((((33,32),31),(30,29)),27)),(49,((54,53),(55,((((63,62),60),(51,((65,64),((69,(68,(67,61))),(66,(71,(70,50))))))),((57,(59,(58,52))),(56,(28,20)))))))))),19))),((22,18),(((17,16),15),14))),11)),((10,9),8)),7)),6),5),4),(3,2)));
   tree tree_610 [p = 0.000, P = 0.015] = [&W 0.000025] (1,(((((13,(((12,((((77,23),((75,(24,(25,21))),(((76,26),(49,((((((45,44),43),(((48,47),46),((42,41),40))),((((39,38),37),36),(((74,73),(72,35)),34))),((((33,32),31),(30,29)),27)),((54,53),(55,((((63,62),60),(51,((65,64),((68,(69,(67,61))),(66,((71,70),50)))))),((57,(59,(58,52))),(56,(28,20))))))))),19))),((22,18),(((17,16),15),14))),11)),((10,9),8)),7)),6),5),4),(3,2)));
   tree tree_611 [p = 0.000, P = 0.015] = [&W 0.000025] (1,(((((13,(((((((17,16),15),(((21,((75,25),((77,(24,23)),(76,(26,(((((33,32),31),(30,29)),((((39,38),(37,36)),34),((((48,(47,46)),((45,44),43)),((42,41),40)),(((73,(74,72)),35),27)))),(49,((54,53),(55,((((63,62),((65,64),(((69,68),(67,((71,70),66))),61))),51),(60,(((59,50),((57,(58,52)),28)),(56,20))))))))))))),(19,(22,18))),14)),12),11),((10,9),8)),7)),6),5),4),(3,2)));
   tree tree_612 [p = 0.000, P = 0.015] = [&W 0.000025] (1,(((((13,((((((22,(((24,((77,23),((76,(26,25)),((((((((48,47),((45,44),43)),((42,41),40)),(46,(74,(73,(72,35))))),((((39,38),37),36),34)),(((33,32),31),(30,29))),27),(49,((54,53),(55,(((59,58),(57,(56,28))),((51,(52,50)),(((65,64),((68,66),(69,((71,70),(67,61))))),(60,((63,62),20)))))))))))),(75,(21,19))),18)),(((17,16),15),14)),12),11),((10,9),8)),7)),6),5),4),(3,2)));
   tree tree_613 [p = 0.000, P = 0.015] = [&W 0.000025] (1,(((((13,(((12,(((22,((75,((((77,25),24),23),((76,26),(((((48,(47,46)),((45,44),43)),((42,41),40)),((((74,73),(72,35)),(((33,32),31),(30,29))),((36,(37,(38,(39,34)))),27))),(49,((51,(55,((((65,64),((68,(69,((71,70),(67,66)))),61)),(62,(63,60))),(57,(((59,58),56),((52,50),28)))))),(54,(53,20)))))))),(21,19))),((18,((17,16),15)),14)),11)),((10,9),8)),7)),6),5),4),(3,2)));
   tree tree_614 [p = 0.000, P = 0.015] = [&W 0.000025] (1,(((((13,((((((((23,(((77,25),24),(26,((((((33,32),31),30),29),(((((48,(47,46)),((45,44),43)),((42,41),40)),((((39,38),37),36),(((74,(73,72)),35),34))),27)),((76,49),((54,53),(55,((60,51),(((63,62),((65,64),((((71,70),69),68),(66,(67,61))))),(((59,58),57),((52,50),(56,(28,20))))))))))))),(75,(21,19))),((17,16),15)),((22,18),14)),12),11),((10,9),8)),7)),6),5),4),(3,2)));
   tree tree_615 [p = 0.000, P = 0.015] = [&W 0.000025] (1,(((((13,(((((((75,(((77,25),23),(24,((76,26),(((30,(((33,32),31),29)),(((48,47),(((45,44),43),(46,((42,41),40)))),(((72,((74,73),35)),(((38,(39,37)),36),34)),27))),(49,(((54,53),(((((63,62),((65,(66,64)),(((69,68),((71,70),67)),61))),60),(52,51)),(56,(((59,58),57),(50,28))))),(55,20)))))))),(((22,21),19),18)),(((17,16),15),14)),12),11),((10,9),8)),7)),6),5),4),(3,2)));
   tree tree_616 [p = 0.000, P = 0.015] = [&W 0.000025] (1,(((((13,(((12,((((77,23),((75,((24,(25,21)),((76,26),((((((45,44),43),((48,(47,46)),((42,41),40))),((((74,73),72),35),((((39,38),37),36),34))),(((((33,32),31),30),29),27)),(49,((54,53),(55,((51,(((63,62),60),((65,64),((67,61),((69,68),(66,(71,(70,50)))))))),((57,(59,(58,52))),(56,(28,20))))))))))),19)),((22,18),(((17,16),15),14))),11)),((10,9),8)),7)),6),5),4),(3,2)));
   tree tree_617 [p = 0.000, P = 0.015] = [&W 0.000025] (1,(((((13,(((12,(((((75,21),(24,(25,19))),((((77,76),26),((((((47,(48,46)),((45,44),43)),((42,41),40)),(((38,(39,37)),36),(((74,73),(72,35)),34))),((((33,32),31),(30,29)),27)),(49,((55,((51,(52,50)),((57,((59,58),56)),(60,(((65,64),(63,62)),(61,((69,68),(((71,70),66),(67,28))))))))),(54,(53,20)))))),(23,18))),(22,(((17,16),15),14))),11)),((10,9),8)),7)),6),5),4),(3,2)));
   tree tree_618 [p = 0.000, P = 0.015] = [&W 0.000025] (1,(((((13,(((12,((((((75,(77,25)),23),(21,(((76,26),(27,(((((((48,47),((45,44),43)),((42,41),40)),(46,(((74,73),72),35))),(((39,(38,37)),36),34)),(30,(((33,32),31),29))),(49,((54,53),(55,((51,(((65,64),(66,(((71,70),69),(68,(67,61))))),(((63,62),60),50))),(57,((59,(58,52)),(56,(28,20))))))))))),(24,19)))),(22,18)),(((17,16),15),14)),11)),((10,9),8)),7)),6),5),4),(3,2)));
   tree tree_619 [p = 0.000, P = 0.015] = [&W 0.000025] (1,(((((13,(((12,((((17,16),15),(((((77,25),24),(23,(26,(76,(((30,(((33,32),31),29)),(((((48,(47,46)),((45,44),43)),((42,41),40)),(73,(72,(74,35)))),(((39,(38,37)),36),(34,27)))),((54,(53,(55,(((57,((59,58),56)),(51,(52,50))),((63,(62,60)),((65,64),(69,((68,61),(71,((67,66),(70,28))))))))))),(49,20))))))),(75,(21,19))),((22,18),14))),11)),((10,9),8)),7)),6),5),4),(3,2)));
   tree tree_620 [p = 0.000, P = 0.016] = [&W 0.000025] (1,(((((13,(((12,(((((24,(77,23)),((76,26),(((((33,32),31),(30,29)),(((((45,44),43),((47,(48,46)),((42,41),40))),(36,(37,((39,38),34)))),(((74,72),(73,35)),27))),(49,((54,53),(55,((((63,62),((65,64),(((69,68),((71,70),(67,66))),61))),(60,(52,51))),((57,50),((59,58),(56,(28,20))))))))))),(75,(25,(21,19)))),(((17,16),15),((22,18),14))),11)),((10,9),8)),7)),6),5),4),(3,2)));
   tree tree_621 [p = 0.000, P = 0.016] = [&W 0.000025] (1,(((((13,(((12,(((22,((24,((75,21),(25,19))),(((76,(77,26)),(((((((48,(47,46)),((45,44),43)),((42,41),40)),(((38,(39,37)),36),(((74,73),(72,35)),34))),(((33,32),31),(30,29))),27),(49,((55,((52,(51,50)),((57,((59,58),56)),(60,(((65,64),(63,62)),(61,(68,(69,((71,70),(66,(67,28))))))))))),(54,(53,20)))))),(23,18)))),(((17,16),15),14)),11)),((10,9),8)),7)),6),5),4),(3,2)));
   tree tree_622 [p = 0.000, P = 0.016] = [&W 0.000025] (1,(((((13,(((12,(((75,((((77,25),23),(24,(26,(76,((49,((((46,(((48,47),((45,44),43)),((42,41),40))),(72,((74,73),35))),(((38,(39,37)),36),34)),((((33,32),31),(30,29)),27))),((54,53),(55,((((65,64),((69,((71,70),68)),((67,66),61))),((63,62),60)),((52,51),(((59,58),57),(56,(28,(50,20))))))))))))),(21,19))),((22,18),((16,(17,15)),14))),11)),((10,9),8)),7)),6),5),4),(3,2)));
   tree tree_623 [p = 0.000, P = 0.016] = [&W 0.000025] (1,(((((13,(((12,((((((77,25),23),(24,((76,26),(((((33,32),31),(30,29)),(((48,47),(46,(((45,44),43),(((42,41),40),((74,73),(72,35)))))),((((38,(39,37)),36),34),27))),(49,(51,(55,((54,53),((((65,64),(69,(68,(((71,70),66),(67,61))))),((63,62),60)),((57,((58,52),50)),(59,(56,(28,20))))))))))))),(75,(21,19))),((22,18),(((17,16),15),14))),11)),((10,9),8)),7)),6),5),4),(3,2)));
   tree tree_624 [p = 0.000, P = 0.016] = [&W 0.000025] (1,(((((13,(((12,(((22,18),(((75,(25,21)),((24,(77,23)),(76,(26,((((((47,((45,44),43)),(48,((42,41),40))),(46,(((74,73),72),35))),(36,((39,37),(38,34)))),((((33,32),31),(30,29)),27)),(49,((54,53),(55,(60,((((65,64),(63,62)),(51,((68,(69,(67,61))),((71,70),(66,50))))),((57,(59,(58,52))),(56,(28,20))))))))))))),(((17,16),(19,15)),14))),11)),((10,9),8)),7)),6),5),4),(3,2)));
   tree tree_625 [p = 0.000, P = 0.016] = [&W 0.000025] (1,(((((13,(((12,(((((75,(25,21)),((24,(77,23)),(76,(26,(((((48,((47,((45,44),43)),((42,41),40))),(46,((74,73),(72,35)))),(36,(37,(39,(38,34))))),((((33,32),31),(30,29)),27)),(49,((54,53),(55,(60,((51,(((65,64),(63,62)),((68,(69,(67,61))),((71,70),(66,50))))),((57,(59,(58,52))),(56,(28,20))))))))))))),(22,18)),(((17,16),(19,15)),14)),11)),((10,9),8)),7)),6),5),4),(3,2)));
   tree tree_626 [p = 0.000, P = 0.016] = [&W 0.000025] (1,(((13,(((((((((75,(((24,((77,25),23)),(26,((((74,73),(72,35)),((((33,32),31),(30,29)),(((37,((39,38),36)),34),((((48,(47,46)),((45,44),43)),((42,41),40)),27)))),(49,(76,((54,53),(55,((60,(((63,62),((65,64),((69,((71,70),68)),(67,(66,61))))),51)),(((59,(58,52)),(57,50)),(56,(28,20))))))))))),(21,19))),(16,(17,15))),((22,18),14)),(12,(11,10))),9),8),7),6),5)),4),(3,2)));
   tree tree_627 [p = 0.000, P = 0.016] = [&W 0.000025] (1,(((13,((((((12,((((75,(25,21)),((23,((76,((77,26),24)),(((((((48,47),((45,44),43)),((42,41),40)),(46,((74,(73,72)),35))),(36,((38,(39,37)),34))),((((33,32),31),(30,29)),27)),(49,((54,53),(55,((((63,62),60),(((65,(66,64)),((71,70),(69,(68,(67,61))))),51)),(((59,(58,52)),(57,(50,28))),(56,20))))))))),(19,18))),((22,(17,(16,15))),14)),(11,10))),9),8),7),6),5)),4),(3,2)));
   tree tree_628 [p = 0.000, P = 0.016] = [&W 0.000025] (1,(((13,((((((((75,(((25,(24,(77,23))),(26,(76,(49,((((74,73),(72,35)),(((((39,38),(37,36)),34),((((33,32),31),30),29)),((((48,(47,46)),((45,44),43)),((42,41),40)),27))),((54,53),(55,((((65,64),((63,62),((69,68),((71,70),(67,(66,61)))))),(60,51)),(((59,(58,52)),(57,50)),(56,(28,20))))))))))),(21,19))),((22,18),((16,(17,15)),14))),(12,(11,10))),9),8),7),6),5)),4),(3,2)));
   tree tree_629 [p = 0.000, P = 0.016] = [&W 0.000025] (1,(((13,((((((((75,(((((77,25),24),23),(26,((((((74,73),72),35),((((33,32),31),30),29)),((((39,38),(37,36)),34),((((48,(47,46)),((45,44),43)),((42,41),40)),27))),(76,(49,((54,53),(55,((((63,62),((65,64),(((71,70),(69,68)),(66,(67,61))))),(60,51)),(((59,(58,52)),(57,50)),(56,(28,20))))))))))),(21,19))),(((22,18),(16,(17,15))),14)),(12,(11,10))),9),8),7),6),5)),4),(3,2)));
   tree tree_630 [p = 0.000, P = 0.016] = [&W 0.000025] (1,(((13,((((((((((23,(((77,25),24),((76,26),(((30,(((33,32),31),29)),((((48,(47,46)),((45,44),43)),((42,41),40)),((((39,38),37),36),(34,((((74,73),72),35),27))))),(((54,53),(55,(((((63,62),((65,64),(((71,70),66),(68,((69,67),61))))),60),(((59,58),57),56)),(51,(52,50))))),(49,(28,20))))))),(75,(21,19))),(22,18)),(((17,16),15),14)),(12,(11,10))),9),8),7),6),5)),4),(3,2)));
   tree tree_631 [p = 0.000, P = 0.016] = [&W 0.000025] (1,(((13,(((((((((22,((23,(((77,76),26),((((((((48,47),46),((45,44),43)),((42,41),40)),(((39,(38,37)),36),(((74,73),(72,35)),34))),(30,(((33,32),31),29))),27),(49,((54,53),(55,((60,(((63,62),((65,64),(((69,68),((71,70),(67,66))),61))),51)),((57,((59,58),(52,50))),(56,(28,20)))))))))),((75,21),(24,(25,19))))),18),(((17,16),15),14)),(12,(11,10))),9),8),7),6),5)),4),(3,2)));
   tree tree_632 [p = 0.000, P = 0.016] = [&W 0.000025] (1,(((13,((((((((22,18),(((75,(24,((77,25),23))),((26,((((((39,38),37),36),34),((((45,44),43),((48,(47,46)),((42,41),40))),(((74,73),(72,35)),((((33,32),31),(30,29)),27)))),(49,((54,53),(55,((60,(51,(((65,64),(63,62)),(((69,68),(67,((71,70),66))),(61,50))))),((57,(59,(58,52))),(56,(28,20))))))))),(76,(21,19)))),(((17,16),15),14))),(12,(11,10))),9),8),7),6),5)),4),(3,2)));
   tree tree_633 [p = 0.000, P = 0.016] = [&W 0.000025] (1,(((13,((((((((((23,(24,(((77,26),(76,25)),(((((33,32),31),(30,29)),((((48,(47,46)),((45,44),43)),((42,41),40)),(((((39,38),37),36),((((74,73),72),35),34)),27))),(((54,53),(55,((((63,62),((65,64),((69,68),(((71,70),66),(67,61))))),60),((57,((59,58),56)),(51,(52,50)))))),(49,(28,20))))))),(75,(21,19))),(22,18)),(((17,16),15),14)),(12,(11,10))),9),8),7),6),5)),4),(3,2)));
   tree tree_634 [p = 0.000, P = 0.016] = [&W 0.000025] (1,(((13,(((((((((75,((24,((77,25),23)),((26,(((((38,(39,37)),36),34),((((74,(73,72)),35),((((33,32),31),30),29)),((((45,44),43),(48,((47,46),((42,41),40)))),27))),(49,((54,53),(55,((51,(((65,64),(63,62)),(((69,68),((71,70),(67,66))),(61,50)))),(60,((57,(59,(58,52))),(56,(28,20)))))))))),(76,(21,19))))),(22,18)),(((17,16),15),14)),(12,(11,10))),9),8),7),6),5)),4),(3,2)));
   tree tree_635 [p = 0.000, P = 0.016] = [&W 0.000025] (1,(((13,((((((12,(((((75,(((77,25),24),(23,((76,26),((((((47,46),(48,((45,44),43))),((42,41),40)),((((39,38),37),36),((73,(74,(72,35))),34))),((30,(((33,32),31),29)),27)),(49,((55,(54,53)),((60,(((63,62),((65,64),((69,((71,70),68)),(66,(67,61))))),51)),((58,52),((59,57),(56,(50,(28,20))))))))))))),((22,21),18)),(19,((17,16),15))),14),(11,10))),9),8),7),6),5)),4),(3,2)));
   tree tree_636 [p = 0.000, P = 0.016] = [&W 0.000025] (1,(((13,((((((12,(((((75,21),((((77,25),24),23),(26,((((((((48,47),46),((45,44),43)),((42,41),40)),(((74,73),72),35)),(30,(29,(31,(32,(33,28)))))),(((((39,38),37),36),34),27)),((76,49),(((55,51),((56,(57,(59,(58,52)))),(((65,64),((68,(69,((71,(70,67)),66))),61)),((63,62),(60,50))))),(54,(53,20)))))))),19),((22,18),(((17,16),15),14))),(11,10))),9),8),7),6),5)),4),(3,2)));
   tree tree_637 [p = 0.000, P = 0.016] = [&W 0.000025] (1,(((13,((((((12,(((22,18),(((24,((77,25),23)),(75,((26,(((((((45,44),43),(48,((47,46),((42,41),40)))),(72,((74,73),35))),((((33,32),31),30),29)),(((38,(39,37)),36),(34,27))),(49,((54,53),(55,(((60,51),((((69,68),((71,70),(67,66))),((65,64),(63,62))),(61,50))),((57,(59,(58,52))),(56,(28,20))))))))),(21,(76,19))))),(((17,16),15),14))),(11,10))),9),8),7),6),5)),4),(3,2)));
   tree tree_638 [p = 0.000, P = 0.016] = [&W 0.000025] (1,(((13,((((((12,((((17,16),15),(((75,(22,21)),((24,((77,25),(((76,26),(((((74,72),(73,35)),((((39,38),37),36),34)),(((((48,47),46),((45,44),43)),((42,41),40)),(((((33,32),31),30),29),27))),(49,((55,(50,(((((65,64),(((69,68),((71,70),(67,66))),61)),(62,(63,60))),51),(57,(56,(59,((58,52),28))))))),(54,(53,20)))))),19))),(23,18))),14)),(11,10))),9),8),7),6),5)),4),(3,2)));
   tree tree_639 [p = 0.000, P = 0.016] = [&W 0.000025] (1,(((13,((((((((((75,21),(19,((24,((77,25),(26,((((48,(47,46)),(((45,44),43),((42,41),40))),((((39,38),(37,36)),34),(((74,73),(72,35)),((30,(((33,32),31),29)),27)))),(49,(76,((54,53),(51,(55,((60,((63,62),((65,(66,64)),((68,(69,67)),((71,70),(61,50)))))),((57,(59,(58,52))),(56,(28,20))))))))))))),(23,18)))),((22,(17,16)),(15,14))),12),(11,10)),9),8),7),6),5)),4),(3,2)));
   tree tree_640 [p = 0.000, P = 0.016] = [&W 0.000025] (1,(((13,((((((12,((((21,((23,((26,(77,25)),((76,24),((((47,46),(((45,44),43),(48,((42,41),40)))),((((39,38),37),36),34)),(((((33,32),31),(30,29)),((((74,73),72),35),27)),(49,((54,53),(55,(((((66,(65,64)),((69,(68,((71,70),67))),61)),((63,62),60)),51),((57,(59,((58,52),50))),(56,(28,20)))))))))))),(75,19))),(22,18)),(((17,16),15),14)),(11,10))),9),8),7),6),5)),4),(3,2)));
   tree tree_641 [p = 0.000, P = 0.016] = [&W 0.000025] (1,(((13,((((((12,(((((24,(77,23)),(25,21)),(75,((((76,49),((((74,72),(73,35)),(30,(((33,32),31),29))),((36,((39,38),(37,34))),((46,(48,((47,((45,44),43)),((42,41),40)))),27)))),(((54,53),(55,(((63,62),((65,64),(68,(((71,70),66),(69,(67,61)))))),(60,((52,51),(((59,58),57),(56,50))))))),(28,20))),(26,19)))),((22,18),(((17,16),15),14))),(11,10))),9),8),7),6),5)),4),(3,2)));
   tree tree_642 [p = 0.000, P = 0.016] = [&W 0.000025] (1,(((13,(((((((((((75,21),((77,25),(24,((76,23),(26,((((((46,(48,(47,((45,44),43)))),((42,41),40)),(72,((74,73),35))),(37,(36,(39,(38,34))))),(((((33,32),31),30),29),27)),(49,((55,(((((59,58),57),56),(51,(52,50))),(((63,62),60),((65,64),(61,((68,(69,((71,70),66))),(67,28))))))),(54,(53,20)))))))))),19),((22,18),(((17,16),15),14))),12),(11,10)),9),8),7),6),5)),4),(3,2)));
   tree tree_643 [p = 0.000, P = 0.016] = [&W 0.000025] (1,(((13,(((((((((17,16),((22,((25,((75,21),19)),(((76,24),(((77,27),26),(((((46,((45,44),43)),((48,47),((42,41),40))),((((39,38),37),36),34)),(((74,73),(72,35)),((((33,32),31),30),29))),(49,((54,53),(55,(((65,64),((63,62),(((69,68),((70,67),(71,66))),61))),((60,(51,(52,50))),(((59,58),57),(56,(28,20))))))))))),(23,18)))),(15,14))),12),(11,10)),9),8),7),6),5)),4),(3,2)));
   tree tree_644 [p = 0.000, P = 0.016] = [&W 0.000025] (1,(((13,(((((((((75,(((((77,25),24),23),(26,(((((33,32),31),(30,29)),((((47,((45,44),43)),((48,46),((42,41),40))),(((39,38),37),(36,34))),((((74,73),72),35),27))),((76,49),(55,(((54,53),51),((((66,(65,64)),(((69,68),((71,70),67)),61)),((63,62),60)),(57,(59,(52,(58,(56,(50,(28,20)))))))))))))),(21,19))),(((22,18),((17,16),15)),14)),12),(11,10)),9),8),7),6),5)),4),(3,2)));
   tree tree_645 [p = 0.000, P = 0.016] = [&W 0.000025] (1,(((13,((((((((22,18),(((23,(26,(24,(76,((49,(((((33,32),31),30),29),((((48,(47,46)),((45,44),43)),((42,41),40)),((((39,38),37),36),(((74,73),(72,35)),(34,27)))))),((54,53),(55,(((60,51),((63,62),((65,64),((68,(69,(((71,70),67),66))),(61,50))))),((57,(59,(58,52))),(56,(28,20))))))))))),(75,(21,((77,25),19)))),(((17,16),15),14))),(12,(11,10))),9),8),7),6),5)),4),(3,2)));
   tree tree_646 [p = 0.000, P = 0.016] = [&W 0.000025] (1,(((13,((((((((17,16),((((75,21),(25,19)),(((76,24),(((77,27),26),((((((45,44),43),(((48,47),46),((42,41),40))),((((39,38),37),36),34)),(((74,73),(72,35)),(((33,32),31),(30,29)))),(49,((54,53),(55,((((65,64),((63,62),(((69,68),((71,(70,67)),66)),61))),(60,(51,(52,50)))),(57,((59,58),(56,(28,20))))))))))),(23,18))),(15,(22,14)))),(12,(11,10))),9),8),7),6),5)),4),(3,2)));
   tree tree_647 [p = 0.000, P = 0.016] = [&W 0.000025] (1,(((13,(((((((((((25,(24,(77,23))),(26,((((((33,32),31),30),29),(((((39,38),37),36),34),((73,(72,(74,35))),(((48,(47,46)),(((45,44),43),((42,41),40))),27)))),((76,49),((54,53),((55,50),((((63,62),((65,64),(((71,70),(69,68)),(66,(67,61))))),(60,(52,51))),(((59,58),57),(56,(28,20)))))))))),(75,(21,19))),(22,(18,((17,16),15)))),14),(12,(11,10))),9),8),7),6),5)),4),(3,2)));
   tree tree_648 [p = 0.000, P = 0.016] = [&W 0.000025] (1,(((13,((((((((22,(18,((17,16),15))),((((24,((77,25),23)),(26,((((((33,32),31),30),29),(((((((48,47),46),((45,44),43)),((42,41),40)),(73,(74,(72,35)))),((((39,38),37),36),34)),27)),((76,49),((55,(54,53)),(((((63,62),((65,64),(66,(((69,((71,70),68)),67),61)))),(52,51)),(60,50)),(((59,58),57),(56,(28,20))))))))),(75,(21,19))),14)),(12,(11,10))),9),8),7),6),5)),4),(3,2)));
   tree tree_649 [p = 0.000, P = 0.016] = [&W 0.000025] (1,(((13,((((((((75,((((77,25),(24,21)),((76,23),(26,(27,(((((48,(47,46)),((45,44),43)),(((42,41),40),((74,(73,72)),35))),((((39,38),37),36),34)),((((33,32),31),(30,29)),(49,((54,53),(55,(51,((((65,64),(((69,68),(71,((70,67),66))),61)),((63,62),60)),(57,((59,(58,52)),(56,(50,(28,20)))))))))))))))),19)),((22,18),((17,(16,15)),14))),(12,(11,10))),9),8),7),6),5)),4),(3,2)));
   tree tree_650 [p = 0.000, P = 0.016] = [&W 0.000025] (1,(((13,(((((((((22,18),((((76,(24,(77,23))),(26,((49,(((((33,32),31),30),29),(((((39,38),37),36),(((74,73),(72,35)),34)),((((48,47),(46,((45,44),43))),((42,41),40)),27)))),((54,53),(55,(((((65,64),(((69,68),((71,70),(67,66))),61)),((63,62),60)),(51,(52,50))),((((59,58),57),56),(28,20)))))))),((75,(25,21)),19)),((17,16),15))),14),(12,(11,10))),9),8),7),6),5)),4),(3,2)));
   tree tree_651 [p = 0.000, P = 0.016] = [&W 0.000025] (1,((((13,(((((12,(11,(((22,((23,(((77,25),24),((76,26),((((((47,(48,46)),((45,44),43)),((42,41),40)),((37,((39,38),36)),34)),((72,((74,73),35)),((((33,32),31),(30,29)),27))),(49,((55,(54,53)),(((((63,62),((65,64),(((69,68),(((71,70),67),66)),61))),60),(52,51)),(57,((59,(58,50)),(56,(28,20))))))))))),(75,(21,19)))),(18,((16,(17,15)),14))),10))),9),8),7),6)),5),4),(3,2)));
   tree tree_652 [p = 0.000, P = 0.016] = [&W 0.000025] (1,((((13,(((((12,(11,((((17,16),15),(((22,(((77,23),(24,(26,((((((39,38),37),36),34),(((((33,32),31),30),29),(((((48,47),((45,44),43)),((42,41),40)),(46,(74,(73,(72,35))))),27))),((76,49),(55,(((57,(59,(58,56))),((51,(52,50)),(((65,64),(69,((71,70),(68,(67,(66,61)))))),(((63,62),60),28)))),(54,(53,20))))))))),(75,((25,21),19)))),18),14)),10))),9),8),7),6)),5),4),(3,2)));
   tree tree_653 [p = 0.000, P = 0.016] = [&W 0.000025] (1,(((13,((((((12,((((19,(((75,21),((24,23),((77,25),(76,(26,(((((((48,47),46),((45,44),43)),((42,41),40)),(((38,(39,37)),36),((((74,73),72),35),34))),((((33,32),31),(30,29)),27)),(49,((54,53),(55,(51,(60,(((63,62),((65,64),(((71,70),66),((69,68),(67,61))))),((59,(57,(58,(52,50)))),(56,(28,20))))))))))))))),(22,18))),((17,16),15)),14),(11,10))),9),8),7),6),5)),4),(3,2)));
   tree tree_654 [p = 0.000, P = 0.016] = [&W 0.000025] (1,((((13,(((((12,(11,(((((75,21),(24,((77,25),(23,((76,26),(27,(((((47,(((45,44),43),(48,((42,41),40)))),(46,((74,73),(72,35)))),(36,(37,(39,(38,34))))),(30,(((33,32),31),29))),(49,((54,53),(55,(((((65,64),(((71,70),69),(68,(66,(67,61))))),((63,62),60)),51),(((57,(59,(58,52))),(56,50)),(28,20))))))))))))),(22,(19,18))),((16,(17,15)),14)),10))),9),8),7),6)),5),4),(3,2)));
   tree tree_655 [p = 0.000, P = 0.016] = [&W 0.000025] (1,(((13,((((((((22,(18,((17,16),15))),(((25,(((77,24),23),(26,((((((33,32),31),30),29),(((((39,38),37),36),34),((73,(74,(72,35))),(((48,47),((46,((45,44),43)),((42,41),40))),27)))),((76,49),((54,53),((55,50),((((63,62),((65,64),((69,68),((71,70),(66,(67,61)))))),(60,(52,51))),(((59,58),57),(56,(28,20))))))))))),(75,(21,19))),14)),(12,(11,10))),9),8),7),6),5)),4),(3,2)));
   tree tree_656 [p = 0.000, P = 0.016] = [&W 0.000025] (1,(((13,(((((((((((77,25),(24,23)),(76,(((30,(((33,32),31),29)),((((((48,47),46),((45,44),43)),((42,41),40)),((((39,38),37),36),(((74,73),(72,35)),34))),27)),(26,(((54,53),(55,((((59,58),57),56),((((63,62),((65,64),((68,(69,((71,70),67))),(66,61)))),(52,51)),(60,50))))),(49,(28,20))))))),(75,(21,19))),((22,18),(((17,16),15),14))),(12,(11,10))),9),8),7),6),5)),4),(3,2)));
   tree tree_657 [p = 0.000, P = 0.016] = [&W 0.000025] (1,(((13,(((((((((((77,25),(24,23)),(76,((((((((48,47),((45,44),43)),(46,((42,41),40))),((((39,38),37),36),(((74,73),(72,35)),34))),((((33,32),31),30),29)),27),26),(((54,53),(55,((57,((59,58),56)),((60,(52,51)),(((63,62),((65,64),((68,(69,((71,70),67))),(66,61)))),50))))),(49,(28,20)))))),(75,(21,19))),((22,18),(((17,16),15),14))),(12,(11,10))),9),8),7),6),5)),4),(3,2)));
   tree tree_658 [p = 0.000, P = 0.016] = [&W 0.000025] (1,(((13,((((((((((77,23),((26,24),(76,(((((((48,(47,46)),((45,44),43)),((42,41),40)),((74,73),(72,35))),(((33,32),31),(30,29))),((((39,38),37),36),(34,27))),(49,((54,53),(55,((56,((59,57),(58,50))),((60,(52,51)),(((65,64),(((71,70),66),((69,68),(67,61)))),((63,62),(28,20)))))))))))),(75,(21,(25,19)))),((22,18),(((17,16),15),14))),(12,(11,10))),9),8),7),6),5)),4),(3,2)));
   tree tree_659 [p = 0.000, P = 0.016] = [&W 0.000025] (1,(((13,(((((((((75,(((77,25),24),(23,(26,((((((((48,47),46),((45,44),43)),((42,41),40)),(((39,((38,37),36)),(72,((74,73),35))),34)),(((33,32),31),(30,29))),27),(76,(49,((55,(54,53)),((60,((63,62),((65,64),(((69,((71,70),68)),(67,(66,61))),51)))),((52,50),((59,(58,57)),(56,(28,20))))))))))))),(21,19)),((22,18),(((17,16),15),14))),(12,(11,10))),9),8),7),6),5)),4),(3,2)));
   tree tree_660 [p = 0.000, P = 0.017] = [&W 0.000025] (1,(((13,(((((((((((77,25),(24,23)),(26,((((((47,46),((45,44),43)),(48,((42,41),40))),((((39,38),37),36),34)),((((74,72),(73,35)),((((33,32),31),30),29)),27)),(49,(76,((54,53),(55,((60,((((69,68),((71,70),(67,66))),((65,64),(63,62))),(61,50))),(51,((59,(57,(58,52))),(56,(28,20)))))))))))),(75,(21,19))),((22,18),(((17,16),15),14))),(12,(11,10))),9),8),7),6),5)),4),(3,2)));
   tree tree_661 [p = 0.000, P = 0.017] = [&W 0.000025] (1,(((13,(((((((((17,16),15),(((75,((24,((77,25),23)),(26,((76,(((74,(73,(72,35))),(((33,32),31),(30,29))),(((37,36),((39,38),34)),((((48,(47,46)),((45,44),43)),((42,41),40)),27)))),(49,(55,(((54,53),51),((((65,64),(66,((68,(((71,70),69),67)),61))),(62,(63,60))),(57,((59,(58,52)),(56,(28,(50,20))))))))))))),(21,19)),((22,18),14))),(12,(11,10))),9),8),7),6),5)),4),(3,2)));
   tree tree_662 [p = 0.000, P = 0.017] = [&W 0.000025] (1,(((13,((((((((((((77,25),24),23),((76,26),((((((48,(47,46)),((45,44),43)),((42,41),40)),(((38,(39,37)),36),34)),((((33,32),31),(30,29)),(((74,73),(72,35)),27))),(49,((55,((57,((59,58),56)),((51,(52,50)),(((65,64),((((71,70),69),68),(66,(67,61)))),((63,62),(60,28)))))),(54,(53,20))))))),(75,(21,19))),(((22,18),((17,16),15)),14)),(12,(11,10))),9),8),7),6),5)),4),(3,2)));
   tree tree_663 [p = 0.000, P = 0.017] = [&W 0.000025] (1,(((13,(((((((((((76,(77,24)),23),((27,26),(((((48,(47,46)),(((45,44),43),((42,41),40))),((74,(73,(72,35))),((((39,38),37),36),34))),(((33,32),31),(30,29))),(49,((54,53),(51,(55,((((66,(65,64)),((((71,70),(69,68)),67),61)),((63,62),60)),((59,(57,((58,52),50))),(56,(28,20))))))))))),((75,21),(25,19))),((22,18),(((17,16),15),14))),(12,(11,10))),9),8),7),6),5)),4),(3,2)));
   tree tree_664 [p = 0.000, P = 0.017] = [&W 0.000025] (1,(((13,((((((((((75,21),((77,25),((24,23),((76,26),((((((45,44),43),(((42,41),40),(47,(48,(46,((74,73),(72,35))))))),((((39,38),37),36),34)),(((((33,32),31),30),29),27)),(49,((54,(53,51)),(55,((((65,64),(((69,68),((71,70),(67,66))),61)),((63,62),60)),((59,(57,((58,52),50))),(56,(28,20)))))))))))),(22,18)),((19,((17,16),15)),14)),(12,(11,10))),9),8),7),6),5)),4),(3,2)));
   tree tree_665 [p = 0.000, P = 0.017] = [&W 0.000025] (1,(((13,(((((((((((23,(((77,25),24),((76,26),(((30,(((33,32),31),29)),((((((45,44),43),((48,47),((42,41),40))),(46,((74,73),(72,35)))),((((39,38),37),36),34)),27)),(49,((54,53),(55,(((57,((59,58),56)),28),((51,(52,50)),(((63,62),60),((65,64),(66,(69,(68,((67,61),((71,70),20)))))))))))))))),(75,(21,19))),(22,18)),(((17,16),15),14)),12),(11,10)),9),8),7),6),5)),4),(3,2)));
   tree tree_666 [p = 0.000, P = 0.017] = [&W 0.000025] (1,(((13,(((((((((19,((75,(25,21)),((24,(((77,76),26),(((((33,32),31),(30,29)),((36,(((39,38),37),34)),((((47,46),(48,((45,44),43))),(((42,41),40),(74,(73,(72,35))))),27))),(49,((55,(54,53)),(((((65,64),((((71,70),69),68),(67,(66,61)))),((63,62),60)),51),(57,((59,((58,52),50)),(56,(28,20)))))))))),(23,18)))),(((17,16),15),(22,14))),12),(11,10)),9),8),7),6),5)),4),(3,2)));
   tree tree_667 [p = 0.000, P = 0.017] = [&W 0.000025] (1,(((13,(((((((((((75,21),((23,(24,(((77,76),26),(49,((((((48,(47,46)),((45,44),43)),((42,41),40)),(((39,(38,37)),36),(((73,72),(74,35)),34))),((((33,32),31),(30,29)),27)),((54,53),(55,(((((66,(65,64)),((68,(69,((71,70),67))),61)),((63,62),60)),(52,51)),(57,((58,(59,50)),(56,(28,20)))))))))))),(25,19))),(22,18)),(((17,16),15),14)),12),(11,10)),9),8),7),6),5)),4),(3,2)));
   tree tree_668 [p = 0.000, P = 0.017] = [&W 0.000025] (1,(((13,(((((((((22,((((75,21),(25,((24,(77,23)),((76,26),(((30,(((33,32),31),29)),(((((74,73),72),35),((((39,38),37),36),34)),(((48,(47,46)),(((45,44),43),((42,41),40))),27))),(49,((54,53),(55,((52,51),((((65,64),(((69,68),((71,70),(67,66))),61)),((63,62),60)),((59,58),(57,(56,(50,(28,20))))))))))))))),19),18)),(((17,16),15),14)),12),(11,10)),9),8),7),6),5)),4),(3,2)));
   tree tree_669 [p = 0.000, P = 0.017] = [&W 0.000025] (1,(((13,(((((((((((((77,25),24),23),(75,((76,21),(26,(((((33,32),31),(30,29)),((((48,47),46),(((45,44),43),(((42,41),40),(((74,73),72),35)))),((((38,(39,37)),36),34),27))),(((54,53),(55,((52,51),((57,((59,58),56)),(((63,62),60),((65,64),(66,(69,(68,((67,61),(71,(70,50)))))))))))),(49,(28,20)))))))),(19,(22,18))),(((17,16),15),14)),12),(11,10)),9),8),7),6),5)),4),(3,2)));
   tree tree_670 [p = 0.000, P = 0.017] = [&W 0.000025] (1,(((13,((((((((((75,(23,(((77,25),24),((76,21),(26,(((((33,32),31),(30,29)),(((((45,44),43),(((48,47),46),(((42,41),40),(((74,73),72),35)))),((((39,38),37),36),34)),27)),(((54,53),(55,((52,51),((((59,58),57),56),(((63,62),60),((66,(65,64)),((68,(67,61)),(69,((71,70),50))))))))),(49,(28,20))))))))),(19,(22,18))),(((17,16),15),14)),12),(11,10)),9),8),7),6),5)),4),(3,2)));
   tree tree_671 [p = 0.000, P = 0.017] = [&W 0.000025] (1,(((13,((((((((((75,(((77,25),23),(24,(76,(26,(27,((((((48,47),(((45,44),43),((42,41),40))),(46,(73,((74,72),35)))),(((39,(38,37)),36),34)),(((33,32),31),(30,29))),(49,((54,53),(55,(51,((60,52),(((63,62),((65,64),(68,((((71,70),67),66),(69,(61,50)))))),(((59,58),57),(56,(28,20)))))))))))))))),((22,21),(19,18))),(((17,16),15),14)),12),(11,10)),9),8),7),6),5)),4),(3,2)));
   tree tree_672 [p = 0.000, P = 0.017] = [&W 0.000025] (1,(((13,((((((((((23,((75,((77,25),24)),((76,21),(26,(((((33,32),31),(30,29)),(((((39,38),37),36),34),((((48,(47,46)),((45,44),43)),(((42,41),40),(((74,73),72),35))),27))),(((54,53),(55,((52,51),((57,((59,58),56)),(((63,62),60),((66,(65,64)),(68,(69,((67,61),((71,70),50)))))))))),(49,(28,20)))))))),(19,(22,18))),(((17,16),15),14)),12),(11,10)),9),8),7),6),5)),4),(3,2)));
   tree tree_673 [p = 0.000, P = 0.017] = [&W 0.000025] (1,(((13,((((((((((23,(75,(((77,25),24),((76,21),(26,(((((33,32),31),(30,29)),((((((48,47),46),((45,44),43)),(((42,41),40),(((74,73),72),35))),((((39,38),37),36),34)),27)),(((54,53),(55,((52,51),(((59,58),(57,56)),(((63,62),60),(66,((65,64),((69,68),(61,(67,(71,(70,50)))))))))))),(49,(28,20))))))))),(22,(19,18))),(((17,16),15),14)),12),(11,10)),9),8),7),6),5)),4),(3,2)));
   tree tree_674 [p = 0.000, P = 0.017] = [&W 0.000025] (1,(((13,((((((((((25,(21,19)),(75,((77,23),(((26,(76,24)),((((((48,(47,46)),(((45,44),43),((42,41),40))),(((39,38),(37,36)),(((74,73),(72,35)),34))),(30,(((33,32),31),29))),27),(49,((54,53),(55,((((((69,68),((71,70),67)),(66,((65,64),(63,62)))),61),60),((51,(52,50)),(((59,58),57),(56,(28,20)))))))))),18)))),((22,((17,16),15)),14)),12),(11,10)),9),8),7),6),5)),4),(3,2)));
   tree tree_675 [p = 0.000, P = 0.017] = [&W 0.000025] (1,(((13,(((((((((((22,(75,21)),19),(((((77,25),24),23),((76,26),(((74,(73,(72,35))),((((33,32),31),(30,29)),(((((48,47),46),((45,44),43)),((42,41),40)),((((39,38),(37,36)),34),27)))),(49,((54,53),(55,(((59,58),((57,56),52)),(51,(((63,62),((65,64),((69,68),(((71,70),66),(67,61))))),(60,(28,(50,20)))))))))))),18)),(((17,16),15),14)),12),(11,10)),9),8),7),6),5)),4),(3,2)));
   tree tree_676 [p = 0.000, P = 0.017] = [&W 0.000025] (1,(((13,((((((((((17,16),15),((((76,23),((77,26),(((((48,47),(46,(((45,44),43),((42,41),40)))),(((39,(38,37)),36),((((74,73),72),35),34))),((((33,32),31),30),29)),(27,(49,((54,53),(55,(((((65,64),((69,68),(((71,70),66),(67,61)))),((63,62),60)),51),(57,((59,(58,52)),(50,(56,(28,20))))))))))))),(24,(75,(25,(21,19))))),((22,18),14))),12),(11,10)),9),8),7),6),5)),4),(3,2)));
   tree tree_677 [p = 0.000, P = 0.017] = [&W 0.000025] (1,(((13,((((((12,(((((22,18),((17,16),15)),(((23,(24,((77,25),(76,(26,((((((48,(47,46)),(((45,44),43),((42,41),40))),((74,73),(72,35))),(36,(37,(39,(38,34))))),((((33,32),31),(30,29)),27)),(49,(55,((54,53),(((((66,(65,64)),((69,(68,((71,70),67))),61)),((63,62),60)),51),(57,(59,((58,52),(56,(50,(28,20)))))))))))))))),(75,(21,19))),14)),11),10)),9),8),7),6),5)),4),(3,2)));
   tree tree_678 [p = 0.000, P = 0.017] = [&W 0.000025] (1,(((13,((((((((((17,16),15),((75,(((((77,25),24),23),(26,(((72,((74,73),35)),(((((33,32),31),30),29),(((37,((39,38),36)),34),((((47,46),(48,((45,44),43))),((42,41),40)),27)))),((76,49),((54,53),(55,((((65,64),((63,62),(((71,70),68),(69,((67,66),61))))),(60,51)),(((59,(58,52)),(57,50)),(28,(56,20)))))))))),(21,19))),((22,18),14))),12),(11,10)),9),8),7),6),5)),4),(3,2)));
   tree tree_679 [p = 0.000, P = 0.017] = [&W 0.000025] (1,(((13,((((((((((75,21),(((((77,25),24),23),((76,26),((((((48,((47,46),((45,44),43))),((42,41),40)),((((74,73),72),35),((((39,38),37),36),34))),(((33,32),31),(30,29))),27),(49,(((54,53),51),(55,((((65,64),(((69,68),((71,70),(67,66))),61)),((63,62),60)),(((57,56),(59,(58,(52,50)))),(28,20))))))))),19)),(((17,16),15),((22,18),14))),12),(11,10)),9),8),7),6),5)),4),(3,2)));
   tree tree_680 [p = 0.000, P = 0.017] = [&W 0.000025] (1,(((13,(((((((((75,(22,((21,19),(((((77,25),24),23),((76,26),((((((48,47),(46,((45,44),43))),((42,41),40)),(((39,(38,37)),36),(((73,(74,72)),35),34))),((((33,32),31),(30,29)),27)),(49,((55,((57,((59,58),56)),((51,(52,50)),(((63,62),60),((65,64),((71,70),((69,68),((66,61),(67,28))))))))),(54,(53,20))))))),18)))),(((17,16),15),14)),12),(11,10)),9),8),7),6),5)),4),(3,2)));
   tree tree_681 [p = 0.000, P = 0.017] = [&W 0.000025] (1,(((13,((((((((((75,21),(19,((24,(25,((76,26),((((((33,32),31),30),29),(((74,73),(72,35)),((36,(37,(39,(38,34)))),((((48,(45,44)),43),((47,46),((42,41),40))),27)))),((55,((54,53),((((59,58),57),56),((60,52),((63,62),(51,((65,64),(((68,(69,((71,70),67))),(66,61)),28)))))))),(50,(49,20))))))),(77,(23,18))))),((22,((17,16),15)),14)),12),(11,10)),9),8),7),6),5)),4),(3,2)));
   tree tree_682 [p = 0.000, P = 0.017] = [&W 0.000025] (1,(((13,(((((((((75,((25,(21,19)),(((76,24),(26,(((((48,(47,46)),(((45,44),43),((42,41),40))),(((39,38),(37,36)),(((74,(73,72)),35),34))),(((((33,32),31),30),29),27)),(49,((54,53),(55,((((((69,68),((71,70),67)),(66,((65,64),(63,62)))),61),60),((51,(52,50)),(((59,58),57),(56,(28,20))))))))))),(23,(77,18))))),((22,((17,16),15)),14)),12),(11,10)),9),8),7),6),5)),4),(3,2)));
   tree tree_683 [p = 0.000, P = 0.017] = [&W 0.000025] (1,(((13,(((((((((22,((75,25),((21,19),((23,(24,((77,(76,26)),(((((((48,47),((45,44),43)),(46,((42,41),40))),(((74,73),(72,35)),((((39,38),37),36),34))),(((33,32),31),(30,29))),27),(49,((54,53),(55,(((((65,64),((69,((71,70),68)),(66,(67,61)))),((63,62),60)),51),((57,((59,58),(52,50))),(56,(28,20))))))))))),18)))),(((17,16),15),14)),12),(11,10)),9),8),7),6),5)),4),(3,2)));
   tree tree_684 [p = 0.000, P = 0.017] = [&W 0.000025] (1,(((13,(((((((((22,18),((((75,21),((24,((77,25),23)),(26,((((((46,((48,47),((45,44),43))),((42,41),40)),(((38,(39,37)),36),34)),(30,(29,(31,(32,(33,28)))))),(((73,(74,72)),35),27)),((76,49),((55,(51,(((63,62),((65,64),((68,(69,((71,(70,67)),66))),61))),((56,(57,(59,(58,52)))),(60,50))))),(54,(53,20)))))))),19),(((17,16),15),14))),12),(11,10)),9),8),7),6),5)),4),(3,2)));
   tree tree_685 [p = 0.000, P = 0.017] = [&W 0.000025] (1,(((13,(((((((((19,(((75,21),(23,(26,(24,((76,(77,25)),((49,(((((48,(47,46)),((45,44),43)),((42,41),40)),(((39,(38,37)),36),((73,(74,(72,35))),34))),((((33,32),31),(30,29)),27))),((54,53),(55,((((63,62),60),(51,((65,64),(((69,68),(67,((71,70),66))),(61,50))))),((57,(59,(58,52))),(56,(28,20)))))))))))),(22,18))),((17,(16,15)),14)),12),(11,10)),9),8),7),6),5)),4),(3,2)));
   tree tree_686 [p = 0.000, P = 0.017] = [&W 0.000025] (1,(((13,((((((12,((((75,(25,21)),((24,(77,23)),((76,26),(((30,(((33,32),31),29)),((72,((74,73),35)),(((((39,38),37),36),34),(((((48,47),46),((45,44),43)),((42,41),40)),27)))),(49,((54,53),(55,(((60,(52,51)),(((68,(69,((71,70),(67,66)))),((65,64),(63,62))),(61,28))),(((59,58),57),(56,(50,20))))))))))),(((22,18),(16,(17,(19,15)))),14)),(11,10))),9),8),7),6),5)),4),(3,2)));
   tree tree_687 [p = 0.000, P = 0.017] = [&W 0.000025] (1,(((13,(((((((((((24,23),((76,(77,26)),(((((33,32),31),(30,29)),(((((48,47),46),(((45,44),43),((42,41),40))),((((74,73),72),35),(((39,(38,37)),36),34))),27)),(49,((54,53),((55,(52,51)),((((63,62),((65,64),(((69,68),((71,70),(67,66))),61))),60),(57,(58,(59,(56,(50,(28,20))))))))))))),(75,(25,(21,19)))),(((22,18),((17,16),15)),14)),12),(11,10)),9),8),7),6),5)),4),(3,2)));
   tree tree_688 [p = 0.000, P = 0.017] = [&W 0.000025] (1,(((13,(((((((((75,((((77,25),(24,21)),(23,((76,26),(27,(((((48,(47,46)),((45,44),43)),(((42,41),40),(((74,73),72),35))),((((39,38),37),36),34)),((((33,32),31),(30,29)),(49,(55,((54,53),(51,((((65,64),((69,(71,((70,67),66))),(68,61))),((63,62),60)),(57,((59,(58,52)),(56,(50,(28,20)))))))))))))))),19)),((22,18),((17,(16,15)),14))),12),(11,10)),9),8),7),6),5)),4),(3,2)));
   tree tree_689 [p = 0.000, P = 0.017] = [&W 0.000025] (1,(((13,(((((((((((75,21),(((77,25),23),(24,((76,26),(((((33,32),31),(30,29)),(((73,(74,72)),35),((((47,(48,46)),((45,44),43)),((42,41),40)),(((((39,38),37),36),34),27)))),(49,((54,53),(55,(((((63,62),((65,64),((68,((71,(70,67)),66)),(69,61)))),60),(52,51)),(57,((59,58),(56,(50,(28,20)))))))))))))),19),(18,((22,(17,16)),(15,14)))),12),(11,10)),9),8),7),6),5)),4),(3,2)));
   tree tree_690 [p = 0.000, P = 0.017] = [&W 0.000025] (1,(((13,((((((12,(((((23,((77,(25,24)),((76,26),((((((((48,47),((45,44),43)),((42,41),40)),(46,(72,((74,73),35)))),((37,36),((39,38),34))),(((33,32),31),(30,29))),27),(49,((54,53),(55,((((63,62),60),((65,64),(((71,70),(67,66)),((69,68),(61,50))))),((52,51),((59,58),(57,(56,(28,20))))))))))))),(75,(21,19))),(22,18)),(((17,16),15),14)),(11,10))),9),8),7),6),5)),4),(3,2)));
   tree tree_691 [p = 0.000, P = 0.017] = [&W 0.000025] (1,(((13,((((((12,((22,(((24,(75,(25,21))),((26,((77,76),((((((48,(47,46)),((45,44),43)),(((42,41),40),((74,72),(73,35)))),((((39,38),37),36),34)),((30,(((33,32),31),29)),27)),(49,((54,53),(55,((52,51),(((63,62),((65,64),((68,(69,(67,((71,70),66)))),61))),(60,((58,57),(59,(56,(50,(28,20)))))))))))))),(23,18))),(((17,16),15),(19,14)))),(11,10))),9),8),7),6),5)),4),(3,2)));
   tree tree_692 [p = 0.000, P = 0.017] = [&W 0.000025] (1,(((13,((((((12,(((((75,21),((24,((77,25),23)),(26,(((30,(29,(31,(32,(33,28))))),((((((48,47),46),((45,44),43)),((42,41),40)),((((39,38),37),36),34)),((((74,73),72),35),27))),((76,49),((55,(51,((((63,62),((65,64),((68,(69,((71,(70,67)),66))),61))),(56,(57,(59,(58,52))))),(60,50)))),(54,(53,20)))))))),19),(((17,16),15),((22,18),14))),(11,10))),9),8),7),6),5)),4),(3,2)));
   tree tree_693 [p = 0.000, P = 0.017] = [&W 0.000025] (1,(((13,((((((12,((((75,((24,(26,((76,(77,28)),((49,((30,(((33,32),31),29)),(((((45,44),43),((48,(47,46)),((42,41),40))),(72,((74,73),35))),(34,((38,(39,37)),(36,27)))))),((55,((54,53),51)),(((63,62),((66,(65,64)),((68,(((71,70),69),67)),61))),(60,((57,(59,(58,52))),(56,(50,20)))))))))),(23,(25,(21,19))))),((17,16),15)),((22,18),14)),(11,10))),9),8),7),6),5)),4),(3,2)));
   tree tree_694 [p = 0.000, P = 0.017] = [&W 0.000025] (1,(((13,(((((((((((22,21),(75,(((77,25),((76,24),(26,((((((33,32),31),30),29),((((((48,47),46),((45,44),43)),((42,41),40)),((((39,38),37),36),(((73,(74,72)),35),34))),27)),(49,(55,((54,53),((52,51),((((65,64),((69,68),((71,70),((67,66),61)))),((63,62),60)),(57,((59,58),(50,(56,(28,20)))))))))))))),(19,(23,18))))),((17,16),15)),14),12),(11,10)),9),8),7),6),5)),4),(3,2)));
   tree tree_695 [p = 0.000, P = 0.017] = [&W 0.000025] (1,(((13,((((((((((22,(23,(((77,25),24),(75,((76,21),(26,(((((33,32),31),(30,29)),(((((48,47),46),(((45,44),43),(((42,41),40),(((74,73),72),35)))),(((39,(38,37)),36),34)),27)),(((54,53),(55,((52,51),((57,((59,58),56)),(((63,62),60),((65,64),(66,((69,68),((67,61),(71,(70,50))))))))))),(49,(28,20)))))))))),(19,18)),(((17,16),15),14)),12),(11,10)),9),8),7),6),5)),4),(3,2)));
   tree tree_696 [p = 0.000, P = 0.017] = [&W 0.000025] (1,(((13,(((((((((22,((23,(((77,25),24),(75,((76,21),(26,(((((33,32),31),(30,29)),(((((39,38),37),36),34),((((45,44),43),(((48,47),46),(((42,41),40),(((74,73),72),35)))),27))),(((54,53),(55,((52,51),((57,(59,(58,56))),(((63,62),60),(66,((65,64),(69,(68,((67,61),(71,(70,50)))))))))))),(49,(28,20))))))))),(19,18))),(((17,16),15),14)),12),(11,10)),9),8),7),6),5)),4),(3,2)));
   tree tree_697 [p = 0.000, P = 0.017] = [&W 0.000025] (1,(((13,(((((((((22,18),(((75,21),(((24,((76,26),23)),((30,(((33,32),31),29)),((((((48,(47,46)),((45,44),43)),((42,41),40)),((((39,38),37),36),((((74,73),72),35),34))),27),(49,((54,53),(55,((((63,62),60),((64,(65,50)),((71,70),((66,(67,61)),(69,(68,28)))))),(51,((57,(59,(58,52))),(56,20)))))))))),(77,(25,19)))),(((17,16),15),14))),12),(11,10)),9),8),7),6),5)),4),(3,2)));
   tree tree_698 [p = 0.000, P = 0.017] = [&W 0.000025] (1,(((13,(((((((((22,18),((((76,23),(24,((77,(27,26)),((((((45,44),43),((48,(47,46)),((42,41),40))),(73,(74,(72,35)))),(((37,((39,38),36)),34),(((33,32),31),(30,29)))),(49,((55,(((((63,62),((65,64),((68,(69,((71,70),67))),(66,61)))),60),(51,(52,50))),(((59,58),57),(56,28)))),(54,(53,20)))))))),(75,(25,(21,19)))),(((17,16),15),14))),12),(11,10)),9),8),7),6),5)),4),(3,2)));
   tree tree_699 [p = 0.000, P = 0.017] = [&W 0.000025] (1,(((13,(((((((((22,((23,(75,(((77,25),24),((76,21),(26,(((((33,32),31),(30,29)),(((((39,38),37),36),34),((((45,44),43),((47,(48,46)),(((42,41),40),((74,73),(72,35))))),27))),(((54,53),(55,((52,51),(((58,57),(59,56)),(((63,62),60),((66,(65,64)),(68,((69,(67,61)),(71,(70,50)))))))))),(49,(28,20))))))))),(19,18))),(((17,16),15),14)),12),(11,10)),9),8),7),6),5)),4),(3,2)));
   tree tree_700 [p = 0.000, P = 0.018] = [&W 0.000025] (1,(((13,(((((((((((((77,25),24),23),((76,26),(((((33,32),31),(30,29)),((((48,(47,46)),((45,44),43)),((42,41),40)),((74,((73,72),35)),(((((39,38),37),36),34),27)))),(49,((54,53),(55,((((63,62),60),(51,((65,64),(((69,68),(((71,70),67),66)),(61,28))))),((57,(59,(58,52))),(56,(50,20)))))))))),((75,21),19)),((22,18),(((17,16),15),14))),12),(11,10)),9),8),7),6),5)),4),(3,2)));
   tree tree_701 [p = 0.000, P = 0.018] = [&W 0.000025] (1,(((13,((((((((((75,((24,(77,(25,23))),((76,26),(((((46,((48,47),((45,44),43))),((42,41),40)),((((74,73),72),35),(36,(37,((39,38),34))))),((30,(((33,32),31),29)),27)),(49,((55,((51,(52,50)),((57,((59,58),56)),(((63,62),60),((65,64),(61,((69,((71,70),66)),(68,(67,28))))))))),(54,(53,20)))))))),(21,19)),((22,18),(((17,16),15),14))),12),(11,10)),9),8),7),6),5)),4),(3,2)));
   tree tree_702 [p = 0.000, P = 0.018] = [&W 0.000025] (1,(((13,((((((((((17,16),15),((22,18),((75,((23,(24,((77,25),((76,26),((((((47,46),(48,((45,44),43))),((42,41),40)),(((74,(73,72)),35),(36,((39,37),(38,34))))),((((33,32),31),(30,29)),27)),(49,((54,53),(55,(((((65,64),(66,((68,(69,(71,(70,67)))),61))),((63,62),60)),51),((((59,58),57),52),(50,(56,(28,20))))))))))))),(21,19))),14))),12),(11,10)),9),8),7),6),5)),4),(3,2)));
   tree tree_703 [p = 0.000, P = 0.018] = [&W 0.000025] (1,(((13,(((((((((((24,23),((76,(77,26)),(((((33,32),31),(30,29)),((((47,(48,46)),(((45,44),43),((42,41),40))),((((74,73),72),35),((((39,38),37),36),34))),27)),(49,((54,53),((55,(52,51)),((((63,62),((65,64),(((69,68),((71,70),(67,66))),61))),60),(57,((59,58),(50,(56,(28,20)))))))))))),(75,(25,(21,19)))),((22,18),(((17,16),15),14))),12),(11,10)),9),8),7),6),5)),4),(3,2)));
   tree tree_704 [p = 0.000, P = 0.018] = [&W 0.000025] (1,((((13,(((((12,(11,(((((((77,23),((76,24),(26,((49,((((((48,47),((45,44),43)),((42,41),40)),(46,(73,(72,(74,35))))),((((39,38),37),36),34)),((((33,32),31),(30,29)),27))),((55,((57,((59,58),56)),((51,(52,50)),(((65,64),(((71,70),66),((69,68),(67,61)))),(((63,62),60),28))))),(54,(53,20))))))),(75,((25,21),19))),(22,18)),((17,16),15)),14),10))),9),8),7),6)),5),4),(3,2)));
   tree tree_705 [p = 0.000, P = 0.018] = [&W 0.000025] (1,((((13,(((((12,(11,(((((((77,23),(76,((26,24),(((((33,32),31),(30,29)),((((46,(((45,44),43),((48,47),((42,41),40)))),((74,(73,72)),35)),(((39,38),37),(36,34))),27)),(49,((54,53),(55,(((57,(58,(59,56))),(60,(51,(52,50)))),(((65,64),(63,62)),(61,(66,(((71,70),(69,68)),(67,(28,20)))))))))))))),(75,(25,(21,19)))),(22,18)),((17,16),15)),14),10))),9),8),7),6)),5),4),(3,2)));
   tree tree_706 [p = 0.000, P = 0.018] = [&W 0.000025] (1,((((13,(((((12,(11,(((((77,23),(24,(26,(76,((((((48,(47,46)),((45,44),43)),((42,41),40)),(73,((74,72),35))),((((33,32),31),(30,29)),(34,(((39,(38,37)),36),27)))),(49,((54,53),(55,((56,(57,((59,58),50))),((60,(52,51)),(((65,64),(((71,70),66),(68,(69,(67,61))))),((63,62),(28,20))))))))))))),(75,(25,(21,19)))),(22,(18,(((17,16),15),14)))),10))),9),8),7),6)),5),4),(3,2)));
   tree tree_707 [p = 0.000, P = 0.018] = [&W 0.000025] (1,((((13,(((((12,(11,(((((75,21),((25,23),(76,(((77,26),24),((((((47,(48,46)),((45,44),43)),(((42,41),40),((74,73),(72,35)))),(36,(37,(39,(38,34))))),((((33,32),31),(30,29)),27)),(49,((54,53),(55,((((65,64),((66,((71,70),(68,(69,(67,61))))),(62,(63,60)))),51),((57,(59,(58,(52,50)))),(56,(28,20)))))))))))),19),((22,18),(((17,16),15),14))),10))),9),8),7),6)),5),4),(3,2)));
   tree tree_708 [p = 0.000, P = 0.018] = [&W 0.000025] (1,((((13,(((((12,(11,(((((((76,((77,25),24)),(23,(26,(((((46,(((45,44),43),((48,47),((42,41),40)))),(72,((74,73),35))),((37,36),((39,38),34))),(((33,32),(31,30)),(29,27))),(49,(55,(51,(53,(54,(((63,62),((65,64),((69,68),((71,70),(67,(66,61)))))),(60,((59,(57,(58,52))),(56,(50,(28,20))))))))))))))),(75,(21,19))),(22,18)),((17,16),15)),14),10))),9),8),7),6)),5),4),(3,2)));
   tree tree_709 [p = 0.000, P = 0.018] = [&W 0.000025] (1,((((13,(((((12,(11,(((((25,(24,(77,23))),((76,26),(((((33,32),31),(30,29)),(((46,((48,47),(((45,44),43),((42,41),40)))),(((39,(38,37)),36),(((74,72),(73,35)),34))),27)),(((54,53),(55,((52,51),((57,((59,58),(56,50))),(60,((63,62),(((65,64),(((71,70),(67,66)),(68,(69,61)))),28))))))),(49,20))))),(75,(21,19))),((18,((17,16),(22,15))),14)),10))),9),8),7),6)),5),4),(3,2)));
   tree tree_710 [p = 0.000, P = 0.018] = [&W 0.000025] (1,((((13,(((((12,(11,(((((77,((25,24),23)),((76,26),(((((33,32),31),(30,29)),(((46,((48,47),(((45,44),43),((42,41),40)))),(((39,(38,37)),36),((74,(72,(73,35))),34))),27)),(((54,53),((52,51),(55,((57,((59,58),(56,50))),(60,((63,62),(((65,64),((((71,70),67),66),((69,68),61))),28))))))),(49,20))))),(75,(21,19))),((18,((17,16),(22,15))),14)),10))),9),8),7),6)),5),4),(3,2)));
   tree tree_711 [p = 0.000, P = 0.018] = [&W 0.000025] (1,((((13,(((((12,(11,(((((((77,23),(26,(24,((76,49),((((((39,38),37),36),34),((((((48,47),((45,44),43)),((42,41),40)),(46,((74,73),(72,35)))),((((33,32),31),30),29)),27)),(55,(((57,(59,(58,56))),((51,(52,50)),(((65,64),((69,68),((71,70),(66,(67,61))))),(((63,62),60),28)))),(54,(53,20))))))))),(75,((25,21),19))),(22,18)),((17,16),15)),14),10))),9),8),7),6)),5),4),(3,2)));
   tree tree_712 [p = 0.000, P = 0.018] = [&W 0.000025] (1,((((13,(((((12,(11,(((((((75,21),(((77,25),(24,23)),(26,(76,(((((((48,47),(46,((45,44),43))),(((42,41),40),(((74,73),72),35))),((((39,38),37),36),34)),((((33,32),31),30),29)),27),(49,(((54,53),51),(55,((((65,64),((68,(69,((70,67),(71,66)))),61)),((63,62),60)),((57,(56,(59,(58,(52,50))))),(28,20))))))))))),19),(22,18)),((17,16),15)),14),10))),9),8),7),6)),5),4),(3,2)));
   tree tree_713 [p = 0.000, P = 0.018] = [&W 0.000025] (1,((((13,(((((12,(11,((((((77,25),24),(23,(26,(((76,49),((30,(((33,32),31),29)),((((47,(48,46)),((45,44),43)),((42,41),40)),(((((39,38),37),36),((73,((74,72),35)),34)),27)))),((55,51),((54,53),(((63,62),(66,((65,64),((71,70),(68,(69,(67,61))))))),((60,52),(57,((59,58),((56,50),(28,20)))))))))))),(75,(21,19))),((22,18),(((17,16),15),14))),10))),9),8),7),6)),5),4),(3,2)));
   tree tree_714 [p = 0.000, P = 0.018] = [&W 0.000025] (1,((((13,(((((12,(11,((((75,(25,21)),((((77,24),23),((76,26),(27,((((((48,47),(((45,44),43),((42,41),40))),(46,(72,(74,(73,35))))),(36,(((39,38),37),34))),(((33,32),31),(30,29))),(49,(55,((54,53),(((((65,64),((68,(69,(67,((71,70),66)))),61)),((63,62),60)),(52,51)),(57,((59,((58,50),28)),(56,20))))))))))),18)),(((19,(17,16)),15),(22,14))),10))),9),8),7),6)),5),4),(3,2)));
   tree tree_715 [p = 0.000, P = 0.018] = [&W 0.000025] (1,((((13,(((((12,(11,((((75,(((77,25),24),(23,((76,26),(((((((48,(47,46)),((45,44),43)),((42,41),40)),((74,73),(72,35))),((((39,38),37),36),34)),((((33,32),31),(30,29)),27)),(49,((55,(54,53)),((((63,62),((65,64),(((69,68),(71,(70,66))),(67,61)))),(60,51)),((57,(59,(58,52))),(56,(50,(28,20)))))))))))),((22,21),18)),(((19,(17,16)),15),14)),10))),9),8),7),6)),5),4),(3,2)));
   tree tree_716 [p = 0.000, P = 0.018] = [&W 0.000025] (1,((((13,(((((12,(11,((((23,((75,(77,25)),((24,(76,21)),(26,((((((47,46),(48,((45,44),43))),((42,41),40)),(72,((74,73),35))),((((33,32),31),(30,29)),(((((39,38),37),36),34),27))),(((54,53),(55,((((59,58),(57,56)),(52,51)),(((63,62),60),((65,64),(66,(69,(68,((67,61),(71,(70,50))))))))))),(49,(28,20)))))))),(22,(19,18))),(((17,16),15),14)),10))),9),8),7),6)),5),4),(3,2)));
   tree tree_717 [p = 0.000, P = 0.018] = [&W 0.000025] (1,((((13,(((((12,(11,((((75,(((77,25),24),(23,(26,(76,(((((((48,(47,46)),((45,44),43)),((42,41),40)),((74,73),(72,35))),(((38,(39,37)),36),34)),((30,(((33,32),31),29)),27)),(49,((55,(54,53)),(((((65,64),(((71,70),66),((69,68),(67,61)))),((63,62),60)),51),((57,(59,(58,52))),(56,((50,28),20)))))))))))),((22,21),18)),(((19,(17,16)),15),14)),10))),9),8),7),6)),5),4),(3,2)));
   tree tree_718 [p = 0.000, P = 0.018] = [&W 0.000025] (1,((((13,(((((12,(11,((18,((((75,21),((77,25),((24,23),(26,(76,((49,((((33,32),31),(30,29)),((((74,73),72),35),((((48,(47,46)),((45,44),43)),((42,41),40)),(34,((((39,38),37),36),27)))))),(55,((54,53),(51,(50,((56,(57,((59,58),52))),(((66,(65,64)),(((71,70),(69,68)),(67,61))),(((63,62),60),(28,20)))))))))))))),(19,((17,16),15))),(22,14))),10))),9),8),7),6)),5),4),(3,2)));
   tree tree_719 [p = 0.000, P = 0.018] = [&W 0.000025] (1,((((13,(((((12,(11,((((25,(23,(24,((77,26),(((((33,32),31),(30,29)),(((((48,47),((45,44),43)),((42,41),40)),(46,(((74,73),72),35))),(34,((37,36),((39,38),27))))),(76,(49,(54,(53,(55,(((60,(52,51)),((63,62),((65,64),(66,((71,70),(68,(69,(61,(67,28))))))))),(((59,58),57),(56,(50,20)))))))))))))),(75,(21,19))),((22,18),(((17,16),15),14))),10))),9),8),7),6)),5),4),(3,2)));
   tree tree_720 [p = 0.000, P = 0.018] = [&W 0.000025] (1,((((13,(((((12,(11,((((24,((77,23),((76,26),(((((74,73),72),35),((30,(((33,32),31),29)),((((38,(39,37)),36),34),((((47,(48,46)),((45,44),43)),((42,41),40)),27)))),(49,((55,(((((65,(66,64)),(68,(69,((71,70),(67,61))))),((63,62),60)),(51,(52,50))),(56,(57,(59,(58,28)))))),(54,(53,20)))))))),(25,(75,(21,19)))),((22,18),(((17,16),15),14))),10))),9),8),7),6)),5),4),(3,2)));
   tree tree_721 [p = 0.000, P = 0.018] = [&W 0.000025] (1,((((13,(((((12,(11,(((((24,(77,23)),((76,26),((((((48,47),46),(((45,44),43),((42,41),40))),(((74,(73,72)),35),((((39,38),37),36),34))),((((33,32),31),(30,29)),27)),(49,((55,((60,(((63,62),((65,(66,64)),(69,(68,((71,70),(67,61)))))),(51,(52,50)))),(56,(57,(59,(58,28)))))),((54,53),20)))))),(75,(25,(21,19)))),((22,18),(((17,16),15),14))),10))),9),8),7),6)),5),4),(3,2)));
   tree tree_722 [p = 0.000, P = 0.018] = [&W 0.000025] (1,((((13,(((((12,(11,((((((76,(77,24)),23),((27,26),((((((48,(47,46)),(((45,44),43),((42,41),40))),((73,72),(74,35))),((((39,38),37),36),34)),(((33,32),31),(30,29))),(49,(((54,53),51),(55,((((66,(65,64)),(((69,((71,70),68)),67),61)),((63,62),60)),(((59,57),((58,52),50)),(56,(28,20)))))))))),((75,21),(25,19))),((22,18),(((17,16),15),14))),10))),9),8),7),6)),5),4),(3,2)));
   tree tree_723 [p = 0.000, P = 0.018] = [&W 0.000025] (1,((((13,(((((12,(11,((((((75,(21,((24,23),((77,(76,25)),((27,26),((((((((48,47),46),((45,44),43)),((42,41),40)),((73,72),(74,35))),(36,(((39,38),37),34))),(((33,32),31),(30,29))),(49,((54,53),(55,(((((65,64),(63,62)),((69,68),((71,(70,66)),(67,61)))),60),((51,(52,50)),(57,((59,58),(56,(28,20))))))))))))))),19),(22,18)),((17,16),15)),14),10))),9),8),7),6)),5),4),(3,2)));
   tree tree_724 [p = 0.000, P = 0.018] = [&W 0.000025] (1,((((13,(((((12,(11,(((22,((75,((77,25),21)),((24,(26,((((72,((74,73),35)),(30,(((33,32),31),29))),(((48,(47,46)),(((45,44),43),((42,41),40))),(34,(((39,38),(37,36)),27)))),((76,49),((54,53),(55,(51,((((65,64),(((69,68),((71,70),66)),(67,61))),((63,62),60)),(50,((57,(56,(59,(58,52)))),(28,20))))))))))),(23,18)))),(((19,(17,16)),15),14)),10))),9),8),7),6)),5),4),(3,2)));
   tree tree_725 [p = 0.000, P = 0.018] = [&W 0.000025] (1,((((13,(((((12,(11,((((75,21),((25,(77,23)),(24,((76,26),(27,((((((48,47),((45,44),43)),((42,41),40)),(46,(((74,73),72),35))),(36,(37,(38,(39,34))))),((((33,32),31),(30,29)),(49,((54,53),(55,(((59,(58,52)),(57,(56,50))),(66,(51,(((65,64),(68,(69,((71,70),(67,61))))),(60,((63,62),(28,20))))))))))))))))),((22,18),((19,((17,16),15)),14))),10))),9),8),7),6)),5),4),(3,2)));
   tree tree_726 [p = 0.000, P = 0.018] = [&W 0.000025] (1,((((13,(((((12,(11,((((75,(((77,(25,24)),23),(((((36,(((39,38),37),34)),(((33,32),31),(30,29))),(((((48,47),((45,44),43)),((42,41),40)),(46,((74,73),(72,35)))),27)),(49,((54,53),(55,((60,(((63,62),((65,64),((69,68),((71,70),(66,(67,61)))))),(52,51))),(((59,57),(58,28)),(56,(50,20)))))))),((76,26),(21,19))))),((22,18),((17,16),15))),14),10))),9),8),7),6)),5),4),(3,2)));
   tree tree_727 [p = 0.000, P = 0.018] = [&W 0.000025] (1,((((13,(((((12,(11,((((22,18),((75,((23,(((77,25),24),(26,(76,(((((33,32),31),(30,29)),(((((48,(47,46)),((45,44),43)),((42,41),40)),((39,(38,37)),(36,34))),(((74,73),(72,35)),27))),(49,((54,53),(55,(((((66,(65,64)),(((71,70),(69,68)),(67,61))),((63,62),60)),51),((((59,58),57),52),((56,50),(28,20)))))))))))),(21,19))),((17,16),15))),14),10))),9),8),7),6)),5),4),(3,2)));
   tree tree_728 [p = 0.000, P = 0.018] = [&W 0.000025] (1,((((13,(((((12,(11,(((((75,(25,21)),((24,(77,23)),((76,((49,(((((((39,38),37),36),(((74,73),72),35)),34),(30,(((33,32),31),29))),(((47,(48,46)),(((45,44),43),((42,41),40))),27))),((54,53),(55,((60,(((63,62),((65,64),((68,(69,(67,((71,70),66)))),61))),(52,51))),((57,(59,(58,50))),(56,(28,20)))))))),(26,19)))),(22,18)),(((17,16),15),14)),10))),9),8),7),6)),5),4),(3,2)));
   tree tree_729 [p = 0.000, P = 0.018] = [&W 0.000025] (1,((((13,(((((12,(11,(((17,(16,15)),(((22,(21,19)),((75,25),(((77,24),((76,26),(((74,((73,72),35)),(((((33,32),31),30),29),((((48,(47,46)),((45,44),43)),((42,41),40)),(((((39,38),37),36),34),27)))),(49,((54,53),(55,(51,(60,(((63,62),((65,64),((69,(68,((71,70),(67,66)))),61))),(57,((59,(58,52)),(56,(50,(28,20)))))))))))))),(23,18)))),14)),10))),9),8),7),6)),5),4),(3,2)));
   tree tree_730 [p = 0.000, P = 0.018] = [&W 0.000025] (1,((((13,(((((12,(11,((((17,16),15),((((75,21),((24,((77,25),23)),((49,(((((47,46),((48,((45,44),43)),((42,41),40))),(((39,38),(37,36)),((((74,73),72),35),34))),((30,(((33,32),31),29)),27)),((54,53),(55,(((52,51),((((65,64),(66,(68,(69,((71,70),(67,61)))))),((63,62),60)),50)),(57,(58,(28,(59,(56,20)))))))))),(76,(26,19))))),(22,18)),14)),10))),9),8),7),6)),5),4),(3,2)));
   tree tree_731 [p = 0.000, P = 0.018] = [&W 0.000025] (1,((((13,(((((12,(11,(((19,(((75,(25,21)),(((77,24),23),((76,26),((((((33,32),31),30),29),(((((39,38),37),36),(((74,73),(72,35)),34)),((46,(((45,44),43),((42,41),40))),((48,47),27)))),(49,(54,(53,(55,((((63,62),((65,64),((((71,70),69),68),(66,(67,61))))),(60,(52,51))),(((59,58),57),(50,(56,(28,20))))))))))))),(22,18))),(((17,16),15),14)),10))),9),8),7),6)),5),4),(3,2)));
   tree tree_732 [p = 0.000, P = 0.018] = [&W 0.000025] (1,((((13,(((((12,(11,((((17,16),15),((((75,(25,21)),(((77,76),23),((26,24),(((((39,38),(37,36)),(((74,72),(73,35)),34)),(((((45,44),43),(((48,47),46),((42,41),40))),(((33,32),31),(30,29))),27)),(49,(55,((54,53),((52,51),((((65,64),((63,62),((67,(68,(69,((71,70),66)))),61))),60),((57,50),((59,58),(56,(28,20))))))))))))),19),((22,18),14))),10))),9),8),7),6)),5),4),(3,2)));
   tree tree_733 [p = 0.000, P = 0.018] = [&W 0.000025] (1,((((13,(((((12,(11,((((75,21),(((77,25),23),(24,(26,(76,((((((33,32),31),30),29),(((((39,38),37),36),(((74,73),(72,35)),34)),((((47,(48,46)),((45,44),43)),((42,41),40)),27))),(49,((54,53),(55,((56,(57,(59,(52,(58,50))))),((((63,62),60),51),(((66,65),64),(68,(69,((71,70),(67,(61,(28,20)))))))))))))))))),(((22,18),((19,(17,16)),15)),14)),10))),9),8),7),6)),5),4),(3,2)));
   tree tree_734 [p = 0.000, P = 0.018] = [&W 0.000025] (1,((((13,(((((12,(11,((((75,((26,21),(((76,(77,25)),24),((((((48,47),(((45,44),43),((42,41),40))),(46,((73,(74,72)),35))),(((39,38),(37,36)),34)),((30,(((33,32),31),29)),27)),(49,((54,53),(55,((((63,62),((65,64),(68,(69,(((71,70),66),(67,61)))))),(60,(52,51))),(57,((59,58),(56,(28,(50,20))))))))))))),(23,19)),((22,18),(((17,16),15),14))),10))),9),8),7),6)),5),4),(3,2)));
   tree tree_735 [p = 0.000, P = 0.018] = [&W 0.000025] (1,((((13,(((((12,(11,((((23,((25,24),((76,(77,26)),(((((74,73),(72,35)),((((48,(47,46)),((45,44),43)),((42,41),40)),(((39,37),36),(38,34)))),((((33,32),(31,30)),29),27)),(49,(55,((54,53),(((52,51),(((63,62),60),((((71,70),68),(69,(67,61))),((65,64),(66,28))))),(((59,58),57),(56,(50,20))))))))))),(75,(21,19))),(((22,18),((17,16),15)),14)),10))),9),8),7),6)),5),4),(3,2)));
   tree tree_736 [p = 0.000, P = 0.018] = [&W 0.000025] (1,((((13,(((((12,(11,((((75,(((22,21),19),((77,25),(24,((23,((76,26),(((((46,(((48,47),((45,44),43)),((42,41),40))),(73,((74,72),35))),((((39,38),37),36),34)),((30,(((33,32),31),29)),27)),(49,(((54,53),51),(55,((((63,62),60),((65,64),((69,68),(66,(67,((71,70),(61,50))))))),(57,((59,(58,52)),(56,(28,20))))))))))),18))))),((17,16),15)),14),10))),9),8),7),6)),5),4),(3,2)));
   tree tree_737 [p = 0.000, P = 0.018] = [&W 0.000025] (1,((((13,(((((12,(11,((((22,18),((17,16),15)),((75,((((77,25),24),23),((((((((48,47),((45,44),43)),((42,41),40)),(46,(((74,73),72),35))),(((38,(39,37)),36),34)),((30,(((33,32),31),29)),27)),(49,((54,53),(55,((((63,62),((65,64),((69,68),(((71,70),66),(67,61))))),(52,51)),(60,((57,(58,(59,28))),(56,(50,20))))))))),((26,21),(76,19))))),14)),10))),9),8),7),6)),5),4),(3,2)));
   tree tree_738 [p = 0.000, P = 0.018] = [&W 0.000025] (1,((((13,(((((12,(11,(((((24,((77,25),23)),((76,26),((((((((48,(47,46)),((45,44),43)),((42,41),40)),(((74,73),72),35)),((((39,38),37),36),34)),(((33,32),31),(30,29))),27),(49,(((55,51),(((57,((59,58),52)),(56,50)),(((66,(65,64)),(((((71,70),69),68),67),61)),(((63,62),60),28)))),(54,(53,20))))))),(75,(21,19))),(18,((22,((17,16),15)),14))),10))),9),8),7),6)),5),4),(3,2)));
   tree tree_739 [p = 0.000, P = 0.018] = [&W 0.000025] (1,((((13,(((((12,(11,(((75,((21,((((77,25),24),23),((76,26),((((72,((74,73),35)),(((33,32),31),(30,29))),(((((48,47),46),((45,44),43)),((42,41),40)),((((39,38),37),36),(34,27)))),(49,(55,((54,53),(((((63,62),((65,64),((((71,70),69),68),(66,(67,61))))),60),51),(((59,57),(58,52)),(56,(28,(50,20)))))))))))),19)),(((22,18),((17,16),15)),14)),10))),9),8),7),6)),5),4),(3,2)));
   tree tree_740 [p = 0.000, P = 0.019] = [&W 0.000025] (1,((((13,(((((12,(11,((((75,((23,(((77,25),24),((76,26),(((((((48,47),((45,44),43)),((42,41),40)),(46,(((74,73),72),35))),(((39,(38,37)),36),34)),(((33,32),31),((30,29),27))),(49,(55,((53,51),(54,(((63,62),((65,64),((69,68),((71,70),(66,(67,61)))))),(60,((57,(59,(58,52))),(56,(28,(50,20)))))))))))))),(21,19))),((22,18),((17,16),15))),14),10))),9),8),7),6)),5),4),(3,2)));
   tree tree_741 [p = 0.000, P = 0.019] = [&W 0.000025] (1,((((13,(((((12,(11,((((24,((77,(25,23)),((76,26),(((30,(((33,32),31),29)),((((38,(39,37)),36),(((73,(74,72)),35),34)),(((48,(47,46)),(((45,44),43),((42,41),40))),27))),(49,((54,53),(55,(((((65,64),((68,(69,((70,67),(71,66)))),61)),(62,(63,60))),51),(((59,58),57),((52,50),(56,(28,20)))))))))))),(75,(21,19))),((22,18),(((17,16),15),14))),10))),9),8),7),6)),5),4),(3,2)));
   tree tree_742 [p = 0.000, P = 0.019] = [&W 0.000025] (1,((((13,(((((12,(11,(((21,(75,((24,(77,23)),(25,(((((((48,47),46),(((45,44),43),((42,41),40))),(((39,38),37),(36,34))),(((((33,32),31),30),29),((((74,73),72),35),27))),(49,(76,((54,53),(55,((57,((59,58),56)),((52,(51,50)),(((63,62),((66,(65,64)),(68,(69,((71,70),(67,61)))))),(60,(28,20)))))))))),(26,19)))))),(((22,18),((17,16),15)),14)),10))),9),8),7),6)),5),4),(3,2)));
   tree tree_743 [p = 0.000, P = 0.019] = [&W 0.000025] (1,((((13,(((((12,(11,((((23,(24,((76,(77,26)),(((((74,73),(72,35)),((46,(((48,47),((45,44),43)),((42,41),40))),(((39,38),(37,36)),34))),((30,29),(31,(33,(32,27))))),(((55,(54,53)),(60,((57,((59,58),56)),((51,(52,50)),(((65,64),((68,(69,((71,70),(67,66)))),61)),(62,(63,28))))))),(49,20)))))),((75,(25,21)),19)),(((17,16),15),((22,18),14))),10))),9),8),7),6)),5),4),(3,2)));
   tree tree_744 [p = 0.000, P = 0.019] = [&W 0.000025] (1,((((13,(((((12,(11,((((17,16),15),(((23,(77,(24,(26,((76,((((46,(((45,44),43),((48,47),((42,41),40)))),((74,73),(72,35))),((((33,32),31),30),29)),((((39,38),37),36),(34,27)))),(49,((55,((((65,64),(((71,70),66),((69,68),(67,61)))),((63,62),60)),((((59,58),57),56),((51,(52,50)),28)))),(54,(53,20))))))))),((75,25),(21,19))),((22,18),14))),10))),9),8),7),6)),5),4),(3,2)));
   tree tree_745 [p = 0.000, P = 0.019] = [&W 0.000025] (1,((((13,(((((12,(11,((((25,(75,21)),((24,23),(((76,((((33,32),31),(30,29)),(((((47,46),(48,((45,44),43))),((42,41),40)),(((74,73),72),35)),((((39,38),37),36),(34,27))))),(49,((54,53),(55,(((52,51),((63,62),(((65,64),(66,60)),((69,(68,(67,61))),((71,70),28))))),(((59,58),57),(56,(50,20)))))))),(77,(26,19))))),(((17,16),15),((22,18),14))),10))),9),8),7),6)),5),4),(3,2)));
   tree tree_746 [p = 0.000, P = 0.019] = [&W 0.000025] (1,((((13,(((((12,(11,((((21,(75,((24,((77,25),23)),(26,(((((33,32),31),(30,29)),(((((42,41),40),((((48,47),46),((45,44),43)),((73,(74,72)),35))),(36,((39,38),(37,34)))),27)),(76,(49,((55,(51,((((65,64),((69,(68,(71,(70,67)))),(66,61))),((63,62),60)),((56,(57,(59,(58,52)))),(50,28))))),(54,(53,20)))))))))),19),((22,((17,16),15)),(18,14))),10))),9),8),7),6)),5),4),(3,2)));
   tree tree_747 [p = 0.000, P = 0.019] = [&W 0.000025] (1,((((13,(((((12,(11,((((17,16),15),((((75,25),(26,((((((((48,47),46),((45,44),43)),((42,41),40)),(72,((74,73),35))),((37,((39,38),36)),34)),(((((33,32),31),30),29),27)),((76,49),((54,53),(55,(51,((((66,(65,64)),((69,(68,(71,(70,67)))),61)),((63,62),60)),((57,(59,((58,52),50))),(56,(28,20))))))))))),(((77,24),23),(21,19))),((22,18),14))),10))),9),8),7),6)),5),4),(3,2)));
   tree tree_748 [p = 0.000, P = 0.019] = [&W 0.000025] (1,((((13,(((((12,(11,((((75,21),((24,23),((77,25),(26,(76,(((((33,32),31),(30,29)),((((47,46),((45,44),43)),((48,((42,41),40)),(73,(74,(72,35))))),(((((39,38),37),36),34),27))),(49,(55,((54,53),((((65,64),((69,68),((71,(70,66)),(67,61)))),((63,62),((60,52),51))),(((59,58),57),(56,((50,28),20))))))))))))),((22,18),(((17,16),(19,15)),14))),10))),9),8),7),6)),5),4),(3,2)));
   tree tree_749 [p = 0.000, P = 0.019] = [&W 0.000025] (1,((((13,(((((12,(11,(((((75,(22,21)),19),(23,(((76,(77,26)),((((46,(((45,44),43),((48,47),((42,41),40)))),((((39,38),37),36),34)),((((73,(72,(74,35))),30),(((33,32),31),29)),27)),(49,((54,53),(55,((52,51),((59,(58,(57,56))),(((65,64),(((68,67),(69,((71,70),66))),((61,50),28))),((63,62),(60,20)))))))))),((25,24),18)))),(((17,16),15),14)),10))),9),8),7),6)),5),4),(3,2)));
   tree tree_750 [p = 0.000, P = 0.019] = [&W 0.000025] (1,((((13,(((((12,(11,(((19,((17,16),15)),(((25,(75,21)),(((77,24),23),((76,26),((((73,((74,72),35)),((((39,38),37),36),34)),((((48,(47,46)),((45,44),43)),((42,41),40)),((((33,32),31),(30,29)),27))),(49,((54,53),(55,(51,((((63,62),((65,64),(((71,70),66),((69,68),(67,61))))),60),(((59,(57,(58,52))),50),(56,(28,20)))))))))))),((22,18),14))),10))),9),8),7),6)),5),4),(3,2)));
   tree tree_751 [p = 0.000, P = 0.019] = [&W 0.000025] (1,((((13,(((((12,(11,((((75,(((77,25),24),(23,((76,26),((((((48,(47,46)),((45,44),43)),((42,41),40)),(((39,(38,37)),36),(((74,73),(72,35)),34))),((((33,32),31),(30,29)),27)),(49,((55,(54,53)),((((63,62),((65,64),(((71,70),69),(68,(66,(67,61)))))),(60,51)),((57,(59,(58,52))),(50,(56,(28,20)))))))))))),((22,21),18)),(((17,16),(19,15)),14)),10))),9),8),7),6)),5),4),(3,2)));
   tree tree_752 [p = 0.000, P = 0.019] = [&W 0.000025] (1,((((13,(((((12,(11,((((((24,((77,25),23)),((76,26),(((((48,(47,46)),(((45,44),43),((42,41),40))),((((39,38),37),36),34)),(((((33,32),31),30),29),((74,(73,(72,35))),27))),(49,((54,53),(55,((((65,64),((69,(68,((71,70),(67,66)))),61)),(63,(62,60))),(51,((57,(59,(58,52))),(50,(56,(28,20)))))))))))),(75,(21,19))),((17,16),15)),((22,18),14)),10))),9),8),7),6)),5),4),(3,2)));
   tree tree_753 [p = 0.000, P = 0.019] = [&W 0.000025] (1,(((13,((((((12,(((((((77,25),24),(75,21)),(23,(26,(76,((49,(((((48,(47,46)),(((45,44),43),((42,41),40))),(((39,(38,37)),36),((73,(74,(72,35))),34))),(((33,32),31),(30,29))),27)),((54,53),(55,(((((66,(65,64)),((69,(68,(71,(70,67)))),61)),((63,62),60)),51),((59,(57,(58,52))),(56,(28,(50,20)))))))))))),((19,18),(22,(((17,16),15),14)))),11),10)),9),8),7),6),5)),4),(3,2)));
   tree tree_754 [p = 0.000, P = 0.019] = [&W 0.000025] (1,((((13,(((((12,(11,(((75,(((24,(77,23)),(25,(26,(76,((((((33,32),31),30),29),((72,((74,73),35)),((((45,44),43),((48,(47,46)),((42,41),40))),(((((39,38),37),36),34),27)))),(49,((54,53),(55,(51,((((65,64),((((71,70),67),66),((69,68),61))),(63,(62,60))),((57,(59,(58,52))),(50,(56,(28,20)))))))))))))),(21,19))),(((17,16),15),((22,18),14))),10))),9),8),7),6)),5),4),(3,2)));
   tree tree_755 [p = 0.000, P = 0.019] = [&W 0.000025] (1,((((13,(((((12,(11,((((75,21),((77,(25,23)),(24,((76,26),(27,(((((((45,44),43),((48,47),((42,41),40))),(46,(((74,73),72),35))),(36,(37,((39,38),34)))),(((33,32),31),(30,29))),(49,((54,53),(55,((((57,56),(59,(58,52))),50),(66,(51,(((65,64),(69,(68,((71,70),(67,61))))),(((63,62),60),(28,20))))))))))))))),((22,18),((19,(16,(17,15))),14))),10))),9),8),7),6)),5),4),(3,2)));
   tree tree_756 [p = 0.000, P = 0.019] = [&W 0.000025] (1,((((13,(((((12,(11,(((22,(75,((21,19),((24,((26,(76,25)),(((((((48,(47,46)),((45,44),43)),((42,41),40)),(((39,(38,37)),36),((((74,73),72),35),34))),(((33,32),31),(30,29))),27),(49,(51,((55,(54,53)),((((65,64),((71,70),(68,(69,(66,(67,61)))))),((63,62),60)),(50,(((59,58),(57,52)),(56,(28,20))))))))))),(77,(23,18)))))),((16,(17,15)),14)),10))),9),8),7),6)),5),4),(3,2)));
   tree tree_757 [p = 0.000, P = 0.019] = [&W 0.000025] (1,((((13,(((((12,(11,(((((77,(24,23)),((76,26),((((((45,44),43),((48,(47,46)),((42,41),40))),((((39,38),37),36),((((74,73),72),35),34))),(((((33,32),31),30),29),27)),(49,((54,53),(55,(((((63,62),((65,64),(((69,68),((71,70),(67,66))),61))),60),(52,51)),((59,(58,57)),(56,(50,(28,20))))))))))),(75,(25,(21,19)))),(((17,16),15),((22,18),14))),10))),9),8),7),6)),5),4),(3,2)));
   tree tree_758 [p = 0.000, P = 0.019] = [&W 0.000025] (1,((((13,(((((12,(11,((((25,(75,21)),((24,23),(77,((49,((76,((30,(((33,32),31),29)),((((48,((47,46),((45,44),43))),((42,41),40)),(((74,73),72),35)),(((38,(39,37)),36),(34,27))))),((54,53),(55,(((52,51),((63,62),((66,(65,64)),(((69,68),(67,61)),((71,70),28))))),(60,(((59,58),57),(56,(50,20))))))))),(26,19))))),(((17,16),15),((22,18),14))),10))),9),8),7),6)),5),4),(3,2)));
   tree tree_759 [p = 0.000, P = 0.019] = [&W 0.000025] (1,((((13,(((((12,(11,((((75,(((77,23),(24,(25,((76,26),((((((48,(47,46)),(((45,44),43),((42,41),40))),(74,((73,72),35))),(((39,(38,37)),36),34)),((30,(((33,32),31),29)),27)),(49,((54,53),(55,(((((65,64),(((71,70),(67,66)),(69,(68,61)))),(62,(63,60))),51),(57,((59,(58,52)),(56,(28,(50,20)))))))))))))),(21,19))),((17,16),15)),(18,(22,14))),10))),9),8),7),6)),5),4),(3,2)));
   tree tree_760 [p = 0.000, P = 0.019] = [&W 0.000025] (1,((((13,(((((12,(11,(((((77,23),(24,((76,26),(((30,(((33,32),31),29)),((((74,73),72),35),((((39,(38,37)),36),34),((((47,(48,46)),((45,44),43)),((42,41),40)),27)))),(49,((55,(((((65,(66,64)),(68,(69,((71,70),(67,61))))),((63,62),60)),(51,(52,50))),(56,(57,(59,(58,28)))))),((54,53),20))))))),(25,(75,(21,19)))),(((17,16),15),((22,18),14))),10))),9),8),7),6)),5),4),(3,2)));
   tree tree_761 [p = 0.000, P = 0.019] = [&W 0.000025] (1,((((13,(((((12,(11,((((23,(24,((76,(77,26)),(((((33,32),31),(30,29)),((((48,47),((45,44),43)),(((42,41),40),(46,(73,(72,(74,35)))))),((((39,38),37),(36,34)),27))),(49,((54,53),(55,(((((66,(65,64)),((69,68),(67,((71,70),61)))),((63,62),60)),51),(57,(59,(((58,52),28),(56,(50,20))))))))))))),((25,(75,21)),19)),((22,((17,16),15)),(18,14))),10))),9),8),7),6)),5),4),(3,2)));
   tree tree_762 [p = 0.000, P = 0.019] = [&W 0.000025] (1,((((13,(((((12,(11,(((((75,(22,21)),19),(23,(((76,(77,26)),(((((((45,44),43),(46,((48,47),((42,41),40)))),((37,((39,38),36)),34)),(((73,((74,72),35)),30),(((33,32),31),29))),27),(49,((54,53),(55,((57,(59,(58,56))),((52,51),(((65,64),(((69,68),((71,70),66)),((67,(61,50)),28))),((63,62),(60,20)))))))))),(24,(25,18))))),(((17,16),15),14)),10))),9),8),7),6)),5),4),(3,2)));
   tree tree_763 [p = 0.000, P = 0.019] = [&W 0.000025] (1,((((13,(((((12,(11,((((((77,24),(23,(76,(26,(((((((45,44),43),((47,(48,46)),((42,41),40))),(((73,72),(74,35)),(((39,38),(37,36)),34))),(((33,32),31),(30,29))),27),(49,((55,(54,53)),(51,((((65,64),((68,(69,((71,70),(67,66)))),61)),((63,62),60)),((57,(59,(58,(52,50)))),(56,(28,20)))))))))))),((75,(25,21)),19)),(22,18)),(((17,16),15),14)),10))),9),8),7),6)),5),4),(3,2)));
   tree tree_764 [p = 0.000, P = 0.019] = [&W 0.000025] (1,((((13,(((((12,(11,(((((23,(24,((77,26),(76,((49,(((46,((47,((45,44),43)),(48,((42,41),40)))),((((39,38),37),36),34)),((((33,32),31),(30,29)),((73,(74,(72,35))),27)))),((54,53),(55,((51,(52,50)),((57,((59,58),56)),((((69,68),((71,70),(67,66))),61),(60,((65,64),((63,62),(28,20)))))))))))))),(75,(25,(21,19)))),(22,18)),(((17,16),15),14)),10))),9),8),7),6)),5),4),(3,2)));
   tree tree_765 [p = 0.000, P = 0.019] = [&W 0.000025] (1,((((13,(((((12,(11,(((((((77,25),(24,23)),((76,26),(((((33,32),31),(30,29)),((((((48,47),46),((45,44),43)),((42,41),40)),(72,((74,73),35))),((36,(((39,38),37),34)),27))),(49,((54,53),(55,((((65,64),(((69,68),((71,70),67)),61)),((66,60),((63,62),(52,51)))),(50,(((59,58),57),(56,(28,20))))))))))),((75,21),19)),(22,18)),(((17,16),15),14)),10))),9),8),7),6)),5),4),(3,2)));
   tree tree_766 [p = 0.000, P = 0.019] = [&W 0.000025] (1,((((13,(((((12,(11,(((((77,((24,23),((76,26),(((((((48,47),((45,44),43)),((42,41),40)),(46,((74,73),(72,35)))),((((39,38),37),36),34)),((((33,32),31),30),(29,27))),(49,((54,(53,51)),(55,((((65,64),(((71,70),66),(69,(68,(67,61))))),((63,62),60)),((57,(59,(58,52))),(56,(28,(50,20)))))))))))),(75,(25,(21,19)))),(22,18)),(((17,16),15),14)),10))),9),8),7),6)),5),4),(3,2)));
   tree tree_767 [p = 0.000, P = 0.019] = [&W 0.000025] (1,((((13,(((((12,(11,(((((75,(77,(25,21))),(((26,24),(76,(((74,((73,72),35)),((((((39,38),37),36),34),(((33,32),31),(30,29))),(((48,47),(((45,44),43),(46,((42,41),40)))),27))),(49,((54,53),(55,((((63,62),((65,64),(66,(((71,70),(68,(69,67))),61)))),((60,52),51)),(50,(57,((59,58),(56,(28,20)))))))))))),(23,19))),(22,18)),(((17,16),15),14)),10))),9),8),7),6)),5),4),(3,2)));
   tree tree_768 [p = 0.000, P = 0.019] = [&W 0.000025] (1,((((13,(((((12,(11,((((21,((75,25),(23,((26,24),((77,76),((((((48,(47,46)),((45,44),43)),((42,41),40)),((((39,38),37),36),(((74,73),(72,35)),34))),((((33,32),31),(30,29)),27)),(49,((54,53),(55,((52,51),((((65,64),((69,68),((71,70),(66,(67,61))))),((63,62),60)),(57,((59,(58,50)),(56,(28,20))))))))))))))),(19,(22,18))),(((17,16),15),14)),10))),9),8),7),6)),5),4),(3,2)));
   tree tree_769 [p = 0.000, P = 0.019] = [&W 0.000025] (1,((((13,(((((12,(11,(((22,18),(((24,(23,(77,((76,26),(((((((48,47),((45,44),43)),((42,41),40)),(46,(73,((74,72),35)))),((((39,38),37),36),34)),((((33,32),31),30),(29,27))),(49,(((54,53),51),(55,((((65,64),(((71,70),66),((69,68),(67,61)))),((63,62),60)),((57,(59,(58,52))),(56,(28,(50,20))))))))))))),(75,(25,(21,19)))),(((17,16),15),14))),10))),9),8),7),6)),5),4),(3,2)));
   tree tree_770 [p = 0.000, P = 0.019] = [&W 0.000025] (1,((((13,(((((12,(11,((((75,(22,21)),(((23,((77,25),(24,(76,(26,((49,(((46,((48,47),(((45,44),43),((42,41),40)))),(36,(37,(38,(39,34))))),(((73,(74,72)),35),(((33,32),31),((30,29),27))))),((54,53),(55,((((63,62),60),(((65,64),(((71,70),(69,68)),(66,(67,61)))),51)),(57,(59,((58,52),(56,(28,(50,20))))))))))))))),19),18)),(((17,16),15),14)),10))),9),8),7),6)),5),4),(3,2)));
   tree tree_771 [p = 0.000, P = 0.019] = [&W 0.000025] (1,((((13,(((((12,(11,((((23,((75,(77,25)),((21,((76,24),(((49,((54,53),(55,(51,((((65,64),((68,(69,((71,70),(67,66)))),61)),((63,62),60)),(57,(56,(59,((52,(58,50)),28))))))))),((((74,73),(72,35)),((37,36),(39,(38,34)))),(((((48,47),46),((45,44),43)),((42,41),40)),((((33,32),31),(30,29)),27)))),(26,20)))),19))),(22,18)),(((17,16),15),14)),10))),9),8),7),6)),5),4),(3,2)));
   tree tree_772 [p = 0.000, P = 0.019] = [&W 0.000025] (1,((((13,(((((12,(11,((((((77,23),(76,((26,24),(((((46,((48,47),(((45,44),43),((42,41),40)))),(72,((74,73),35))),(((39,(38,37)),36),34)),((((33,32),31),(30,29)),27)),(49,((54,53),(55,(((57,((59,58),56)),(60,(51,(52,50)))),((((65,64),(63,62)),(66,61)),((69,68),(((71,70),67),(28,20)))))))))))),(75,(25,(21,19)))),(22,18)),(((17,16),15),14)),10))),9),8),7),6)),5),4),(3,2)));
   tree tree_773 [p = 0.000, P = 0.019] = [&W 0.000025] (1,((((13,(((((12,(11,((((((75,(77,25)),21),((76,(24,23)),(26,(((((((48,47),46),((45,44),43)),((42,41),40)),(((33,32),31),(30,29))),((((74,73),(72,35)),(36,(37,((39,38),34)))),27)),(49,((54,(55,(51,((((65,64),((68,((69,67),((71,70),66))),61)),((63,62),60)),(57,(56,(59,(((58,52),50),28)))))))),(53,20))))))),(22,18)),(((17,16),15),(19,14))),10))),9),8),7),6)),5),4),(3,2)));
   tree tree_774 [p = 0.000, P = 0.019] = [&W 0.000025] (1,((((13,(((((12,(11,(((19,((75,(22,21)),(((77,(76,(26,25))),(27,((((((42,41),40),((48,47),((46,((45,44),43)),(72,((74,73),35))))),((((39,38),37),36),34)),(((33,32),31),(30,29))),(49,(54,(53,(55,(60,((((63,62),51),((65,64),((69,68),(((71,70),66),(67,(61,50)))))),((57,((59,58),52)),(56,(28,20)))))))))))),(24,(23,18))))),(((17,16),15),14)),10))),9),8),7),6)),5),4),(3,2)));
   tree tree_775 [p = 0.000, P = 0.019] = [&W 0.000025] (1,((((13,(((((12,(11,((((75,(22,21)),((24,((77,25),((27,26),((((((46,((48,47),((45,44),43))),((42,41),40)),((74,(73,72)),35)),(((38,(39,37)),36),34)),(((33,32),31),(30,29))),(49,((55,(51,((57,(56,(59,(58,(52,50))))),((66,((65,64),((69,68),((71,70),(67,61))))),((63,62),(60,28)))))),(54,(53,20)))))))),(23,(76,18)))),(((17,16),(19,15)),14)),10))),9),8),7),6)),5),4),(3,2)));
   tree tree_776 [p = 0.000, P = 0.019] = [&W 0.000025] (1,((((13,(((((12,(11,(((((75,21),((24,23),((77,25),((76,26),(((((33,32),31),(30,29)),((((39,38),(37,36)),34),((((45,44),43),(((48,47),46),((42,41),40))),((72,((74,73),35)),27)))),(49,((54,53),(55,((60,(((63,62),((65,64),((69,68),((((71,70),67),66),61)))),51)),(((59,58),(57,52)),(50,(56,(28,20))))))))))))),(22,18)),(((17,16),(19,15)),14)),10))),9),8),7),6)),5),4),(3,2)));
   tree tree_777 [p = 0.000, P = 0.019] = [&W 0.000025] (1,((((13,(((((12,(11,(((((((77,25),23),((76,24),(26,(27,(((((46,((48,47),(((45,44),43),((42,41),40)))),((74,73),(72,35))),((((39,38),37),36),34)),(30,(((33,32),31),29))),(49,((54,53),(55,(((((65,64),(63,62)),(68,(((71,70),66),(69,(67,61))))),(60,(51,(52,50)))),(((59,58),57),(56,(28,20)))))))))))),(75,(21,19))),(22,18)),(((17,16),15),14)),10))),9),8),7),6)),5),4),(3,2)));
   tree tree_778 [p = 0.000, P = 0.019] = [&W 0.000025] (1,((((13,(((((12,(11,(((19,((25,(75,21)),((((76,26),24),((((((39,38),37),36),34),((((42,41),40),((48,47),(((45,44),43),(46,(72,((74,73),35)))))),((((33,32),31),(30,29)),27))),(49,((54,53),(55,(51,((((65,64),(68,(((71,70),69),(67,(66,61))))),((63,62),60)),((59,(58,52)),(28,(57,(56,(50,20)))))))))))),(77,(23,18))))),((22,((17,16),15)),14)),10))),9),8),7),6)),5),4),(3,2)));
   tree tree_779 [p = 0.000, P = 0.019] = [&W 0.000025] (1,((((13,(((((12,(11,(((((((77,24),23),((76,26),((((((33,32),31),30),29),((((48,(47,46)),(((45,44),43),((42,41),40))),(((38,(39,37)),36),((72,((74,73),35)),34))),27)),(49,(((54,53),51),(55,((((65,64),((69,68),(((71,70),66),(67,61)))),((63,62),60)),(((58,(59,57)),52),(50,(56,(28,20))))))))))),(75,(25,(21,19)))),(22,18)),(((17,16),15),14)),10))),9),8),7),6)),5),4),(3,2)));
   tree tree_780 [p = 0.000, P = 0.020] = [&W 0.000025] (1,((((13,(((((12,(11,(((((23,((77,24),(25,((76,26),(27,((((((42,41),40),(((45,44),43),(48,(46,(47,((74,(73,72)),35)))))),((((39,38),37),36),34)),(((33,32),31),(30,29))),(49,((54,53),(55,(((((66,(65,64)),(68,(69,(((71,70),67),61)))),((63,62),60)),(51,(52,50))),(28,(57,((59,58),(56,20)))))))))))))),(75,(21,19))),(22,18)),(((17,16),15),14)),10))),9),8),7),6)),5),4),(3,2)));
   tree tree_781 [p = 0.000, P = 0.020] = [&W 0.000025] (1,((((13,(((((12,(11,(((19,((25,(75,21)),(((26,(76,24)),((((((39,38),37),36),34),((((48,47),((45,44),43)),(((42,41),40),(46,(((74,73),72),35)))),((((33,32),31),(30,29)),27))),(49,((54,53),(55,(51,((((65,64),((((71,70),69),68),(67,(66,61)))),((63,62),60)),((59,(58,52)),(28,(57,(56,(50,20)))))))))))),(77,(23,18))))),((22,((17,16),15)),14)),10))),9),8),7),6)),5),4),(3,2)));
   tree tree_782 [p = 0.000, P = 0.020] = [&W 0.000025] (1,((((((((((((75,21),((77,((25,24),23)),(26,((76,49),((((((33,32),31),30),29),(((((39,38),37),36),34),((((48,(47,46)),(((45,44),43),((42,41),40))),(((74,73),72),35)),27))),((54,53),(55,(((((65,64),(63,62)),(((69,68),((71,70),(67,66))),61)),(60,(52,51))),(((59,58),57),(56,(50,(28,20)))))))))))),((22,18),(((19,(17,16)),15),14))),(13,12)),(11,10)),9),8),7),6),5),4),(3,2)));
   tree tree_783 [p = 0.000, P = 0.020] = [&W 0.000025] (1,(((13,((((((12,(11,(((((77,25),(23,((76,(26,24)),(((30,(((33,32),31),29)),((((48,((47,46),((45,44),43))),((42,41),40)),((((39,38),37),36),((((74,73),72),35),34))),27)),(49,((54,53),(55,(((((65,64),((((71,70),67),66),(68,(69,61)))),((63,62),60)),51),((57,(59,((58,52),50))),(56,(28,20))))))))))),(75,(21,19))),((22,(16,(17,15))),(18,14))),10))),9),8),7),6),5)),4),(3,2)));
   tree tree_784 [p = 0.000, P = 0.020] = [&W 0.000025] (1,((((((((((((((((77,23),(24,((76,25),(26,(((((((48,(47,46)),((45,44),43)),((42,41),40)),((((39,38),37),36),((((74,73),72),35),34))),((((33,32),31),30),29)),27),(49,((54,53),(55,(((((65,64),(((69,68),((71,(70,67)),66)),61)),((63,62),(60,52))),51),(((59,58),57),(56,(50,(28,20))))))))))))),(75,(21,19))),(22,18)),(17,(16,15))),14),13),12),(11,10)),9),8),7),6),5),4),(3,2)));
   tree tree_785 [p = 0.000, P = 0.020] = [&W 0.000025] (1,(((((((((((((22,21),(75,((((77,25),24),(23,(26,(76,((49,((30,(((33,32),31),29)),(((((39,38),37),36),34),(((73,(74,72)),35),(((48,((45,44),43)),((47,46),((42,41),40))),27))))),((54,53),(55,(((57,(58,(59,52))),(56,50)),(((((65,64),(66,(68,(69,((71,70),(67,61)))))),((63,62),60)),51),(28,20)))))))))),18))),(19,((17,16),15))),14),12),(11,10)),9),8),7),6),5),4),(13,(3,2))));
   tree tree_786 [p = 0.000, P = 0.020] = [&W 0.000025] (1,(((13,((((((12,(11,(((((77,25),(23,(((76,26),24),((((((48,(47,46)),((45,44),43)),((42,41),40)),(((39,(38,37)),36),(((74,73),(72,35)),34))),(((((33,32),31),30),29),27)),(49,((54,53),(55,(((((65,64),((68,(69,((70,(71,67)),66))),61)),((63,62),60)),51),((57,((59,(58,52)),50)),(56,(28,20))))))))))),(75,(21,19))),((22,(16,(17,15))),(18,14))),10))),9),8),7),6),5)),4),(3,2)));
   tree tree_787 [p = 0.000, P = 0.020] = [&W 0.000025] (1,((((((((((((((25,(75,21)),((77,23),(24,(76,(26,((((73,(74,(72,35))),(((33,32),31),(30,29))),((((48,47),46),(((45,44),43),((42,41),40))),((((38,(39,37)),36),34),27))),(49,((54,53),(55,(((((63,62),((66,(65,64)),(68,(69,((71,70),(67,61)))))),60),51),((((59,58),57),(52,50)),(56,(28,20))))))))))))),19),((22,18),((17,(16,15)),14))),13),12),(11,10)),9),8),7),6),5),4),(3,2)));
   tree tree_788 [p = 0.000, P = 0.020] = [&W 0.000025] (1,(((((((((((((75,(21,((24,((77,25),23)),(76,(26,(((((((48,47),46),((45,44),43)),(((42,41),40),((74,(73,72)),35))),((37,36),((39,38),34))),(((((33,32),31),30),29),27)),(49,((54,53),(55,(((((65,64),(68,((71,70),(69,((67,66),61))))),((63,62),60)),51),(50,((57,(59,(58,52))),(56,(28,20)))))))))))))),(22,18)),(((17,16),(19,15)),14)),13),12),(11,10)),9),8),7),6),5),4),(3,2)));
   tree tree_789 [p = 0.000, P = 0.020] = [&W 0.000025] (1,(13,((((((((12,(11,(((22,18),((((25,(75,21)),((77,24),(((((((48,(47,46)),((45,44),43)),((42,41),40)),((74,73),(72,35))),((((39,38),37),36),34)),((((33,32),31),(30,29)),(27,26))),(76,(49,((55,((57,(59,(56,(58,50)))),((52,51),(60,((63,62),(((69,68),(((71,70),66),(67,61))),((65,64),28))))))),(54,(53,20)))))))),(23,19)),(((17,16),15),14))),10))),9),8),7),6),5),4),(3,2))));
   tree tree_790 [p = 0.000, P = 0.020] = [&W 0.000025] (1,(13,((((((((12,(11,(((((75,(25,21)),(((77,24),(((((33,32),31),(30,29)),((((((48,(47,46)),((45,44),43)),((42,41),40)),((74,73),(72,35))),((((39,38),37),36),34)),(27,26))),((76,49),(55,(((57,(56,(59,(58,50)))),((52,51),(60,((63,62),(((69,68),((71,70),(66,(67,61)))),((65,64),28)))))),(54,(53,20))))))),(23,19))),(22,18)),(((17,16),15),14)),10))),9),8),7),6),5),4),(3,2))));
   tree tree_791 [p = 0.000, P = 0.020] = [&W 0.000025] (1,((((((((((((17,16),15),(((75,(23,((77,25),(24,((76,26),(49,((((73,(74,(72,35))),(30,(((33,32),31),29))),(((((39,38),37),36),34),((((45,44),43),((48,(47,46)),((42,41),40))),27))),((54,53),(55,(((((65,64),(((71,70),68),(69,(66,(67,61))))),((63,62),60)),(51,(52,50))),(((59,58),57),(56,(28,20))))))))))))),((21,19),(22,18))),14)),(13,12)),(11,10)),9),8),7),6),5),4),(3,2)));
   tree tree_792 [p = 0.000, P = 0.020] = [&W 0.000025] (1,((((((((((((((((77,23),(24,((76,25),((27,26),((((((48,(47,46)),((45,44),43)),((42,41),40)),((((39,38),(37,36)),((74,73),(72,35))),34)),(30,(((33,32),31),29))),(49,((54,53),(55,(((((65,64),((69,(68,((71,(70,67)),66))),61)),((63,62),(60,52))),51),(57,((59,58),(56,(28,(50,20)))))))))))))),(75,(21,19))),(22,18)),((17,16),15)),14),13),12),(11,10)),9),8),7),6),5),4),(3,2)));
   tree tree_793 [p = 0.000, P = 0.020] = [&W 0.000025] (1,(((((((((((((75,21),(((77,25),(24,23)),(26,((((((48,47),((45,44),43)),(46,((42,41),40))),(((38,(39,37)),36),34)),((73,((74,72),35)),((((33,32),31),(30,29)),27))),(76,((49,28),(((54,53),51),(55,((((65,64),((71,(70,66)),((69,68),(67,61)))),((63,62),60)),(57,((59,(58,52)),(56,(50,20))))))))))))),(19,(((22,18),((17,16),15)),14))),13),12),(11,10)),9),8),7),6),5),4),(3,2)));
   tree tree_794 [p = 0.000, P = 0.020] = [&W 0.000025] (1,((((((((((((((24,23),((77,76),(26,(27,(((((((45,44),43),((48,47),((42,41),40))),(46,(((74,73),72),35))),(((39,38),(37,36)),34)),(((33,32),31),(30,29))),(49,(53,(54,(55,((((63,62),((65,64),(((71,70),66),((69,68),(67,61))))),(60,51)),((57,((59,(58,52)),50)),(56,(28,20))))))))))))),(75,((25,21),19))),((22,18),(((17,16),15),14))),13),12),(11,10)),9),8),7),6),5),4),(3,2)));
   tree tree_795 [p = 0.000, P = 0.020] = [&W 0.000025] (1,(((((((((((((23,(24,(((76,26),(77,25)),(((((46,(((48,47),((45,44),43)),((42,41),40))),(((38,(39,37)),36),((74,(73,(72,35))),34))),((((33,32),31),30),29)),27),(49,(55,((54,53),(((66,(60,51)),((63,62),((65,64),((68,(69,(67,61))),(71,(70,50)))))),(57,((59,(58,52)),(56,(28,20)))))))))))),(75,(21,19))),((22,18),(((17,16),15),14))),13),12),(11,10)),9),8),7),6),5),4),(3,2)));
   tree tree_796 [p = 0.000, P = 0.020] = [&W 0.000025] (1,(((((((((((((75,21),((((77,25),23),(24,((76,26),((((((48,(47,46)),((45,44),43)),((42,41),40)),((((39,38),37),36),(((74,73),(72,35)),34))),((30,(((33,32),31),29)),27)),(49,((54,53),(55,((((66,(65,64)),(68,(((71,70),69),(67,61)))),((63,62),60)),((51,50),((57,(59,(58,52))),(56,(28,20)))))))))))),19)),(((22,18),((17,16),15)),14)),13),12),(11,10)),9),8),7),6),5),4),(3,2)));
   tree tree_797 [p = 0.000, P = 0.020] = [&W 0.000025] (1,(((((((((((((((75,25),21),(23,((77,24),(76,(26,(49,(((((45,44),43),((48,(47,46)),((42,41),40))),((((38,(39,37)),36),(((74,73),(72,35)),34)),((((33,32),31),(30,29)),27))),((55,(((63,62),(((65,64),(((69,68),((71,70),(67,66))),61)),51)),(((57,(59,(58,52))),(56,50)),(60,28)))),(54,(53,20)))))))))),19),((22,18),(((17,16),15),14))),13),12),(11,10)),9),8),7),6),5),4),(3,2)));
   tree tree_798 [p = 0.000, P = 0.020] = [&W 0.000025] (1,((((((((((((((((77,23),(24,((76,25),(26,(((30,(((33,32),31),29)),(((((48,(47,46)),((45,44),43)),((42,41),40)),((72,((74,73),35)),((37,((39,38),36)),34))),27)),(49,((54,53),(55,(((((65,64),((68,(69,((71,(70,67)),66))),61)),((63,62),(60,52))),51),(57,((59,58),(56,(28,(50,20)))))))))))))),(75,(21,19))),(22,18)),(17,(16,15))),14),13),12),(11,10)),9),8),7),6),5),4),(3,2)));
   tree tree_799 [p = 0.000, P = 0.020] = [&W 0.000025] (1,((((((((((((75,(21,((((77,25),24),23),(((((72,((74,73),35)),((((33,32),31),30),29)),(((((48,47),46),((45,44),43)),((42,41),40)),(((38,(39,37)),36),(34,27)))),((76,((54,53),(55,((((63,62),((65,64),((69,(68,(71,((70,67),66)))),61))),(((59,58),57),56)),((52,51),(60,50)))))),(49,(28,20)))),(26,19))))),((22,18),(((17,16),15),14))),13),12),(11,10)),9),8),7),6),5),4),(3,2)));
   tree tree_800 [p = 0.000, P = 0.020] = [&W 0.000025] (1,((((((((((((75,(21,((((77,25),24),23),((((((48,(47,46)),((45,44),43)),((42,41),40)),(((72,((74,73),35)),((((33,32),31),30),29)),(((38,(39,37)),36),(34,27)))),((76,((54,53),(55,((((63,62),((65,64),((69,(68,(71,((70,67),66)))),61))),((59,58),(57,56))),((52,51),(60,50)))))),(49,(28,20)))),(26,19))))),((22,18),(((17,16),15),14))),13),12),(11,10)),9),8),7),6),5),4),(3,2)));
   tree tree_801 [p = 0.000, P = 0.020] = [&W 0.000025] (1,((((((((12,(11,(((((((77,25),24),23),((76,26),(27,(((((((48,47),46),((45,44),43)),((42,41),40)),((38,((39,37),36)),(((74,(73,72)),35),34))),(((33,32),31),(30,29))),(49,((54,53),(55,((((63,62),((65,64),((69,((71,70),66)),(68,(67,61))))),60),((52,(51,50)),(57,((59,58),(56,(28,20))))))))))))),((75,21),19)),(((22,18),((17,16),15)),14)),10))),9),8),(13,7)),6),5),4),(3,2)));
   tree tree_802 [p = 0.000, P = 0.020] = [&W 0.000025] (1,(((13,((((((12,(11,(((22,18),(((17,16),15),((((76,23),((77,24),(26,(27,((((((48,47),46),(((45,44),43),((42,41),40))),((((39,38),37),36),(((74,72),(73,35)),34))),(((33,32),31),(30,29))),(49,((55,51),(53,(54,((60,50),(((63,62),((66,(65,64)),(((71,70),68),(69,(67,61))))),(57,((59,(58,52)),((56,28),20)))))))))))))),((75,25),(21,19))),14))),10))),9),8),7),6),5)),4),(3,2)));
   tree tree_803 [p = 0.000, P = 0.020] = [&W 0.000025] (1,(((13,((((((12,(11,(((19,(((75,(25,21)),(((77,76),23),((26,24),(((((((39,38),37),36),((73,(72,(74,35))),34)),(((46,((45,44),43)),((48,47),((42,41),40))),(((33,32),31),(30,29)))),27),(49,((54,53),(55,((52,51),((((63,62),((65,64),(((69,68),(67,((71,70),66))),61))),60),((59,58),(57,((56,50),(28,20))))))))))))),((17,16),15))),((22,18),14)),10))),9),8),7),6),5)),4),(3,2)));
   tree tree_804 [p = 0.000, P = 0.020] = [&W 0.000025] (1,(((13,((((((12,(11,((((((77,23),((76,26),(24,((((((48,47),((45,44),43)),((42,41),40)),(46,(73,((74,72),35)))),(((((39,38),37),36),34),(((((33,32),31),30),29),27))),(49,((55,((57,(58,(59,56))),((51,(52,50)),(((65,64),((69,68),(((71,70),66),(67,61)))),(((63,62),60),28))))),(54,(53,20)))))))),(75,(21,(25,19)))),((17,16),15)),((22,18),14)),10))),9),8),7),6),5)),4),(3,2)));
   tree tree_805 [p = 0.000, P = 0.020] = [&W 0.000025] (1,(((13,((((((12,(11,((((((24,((77,25),23)),((76,26),((((((48,47),46),(((45,44),43),((42,41),40))),((73,72),(74,35))),((36,((38,(39,37)),34)),((30,(((33,32),31),29)),27))),(49,((53,(54,51)),(55,(((57,(59,(58,52))),(56,50)),((((65,64),((68,(69,((71,70),66))),(67,61))),((63,62),60)),(28,20))))))))),((75,21),19)),((17,16),15)),((22,18),14)),10))),9),8),7),6),5)),4),(3,2)));
   tree tree_806 [p = 0.000, P = 0.020] = [&W 0.000025] (1,(((13,((((((12,(11,(((22,((75,(21,19)),((26,(((77,25),(76,24)),(((((((48,47),46),((45,44),43)),((42,41),40)),((((39,38),37),36),((72,((74,73),35)),34))),((((33,32),31),30),29)),(27,(49,(51,((54,53),(55,(((57,((59,58),52)),(56,50)),(60,((63,62),((65,64),((68,(67,61)),(69,(66,((71,70),(28,20))))))))))))))))),(23,18)))),(((17,16),15),14)),10))),9),8),7),6),5)),4),(3,2)));
   tree tree_807 [p = 0.000, P = 0.020] = [&W 0.000025] (1,(((13,((((((12,(11,(((((75,(22,21)),19),(((76,(26,25)),(77,(27,(((((48,47),((46,((45,44),43)),(((42,41),40),(((74,73),72),35)))),((((39,38),37),36),34)),(((33,32),31),(30,29))),(49,(53,(54,(55,((60,(((63,62),51),((65,64),((69,68),(((71,70),66),(67,(61,50))))))),((57,(59,(58,52))),(56,(28,20)))))))))))),(24,(23,18)))),(((17,16),15),14)),10))),9),8),7),6),5)),4),(3,2)));
   tree tree_808 [p = 0.000, P = 0.020] = [&W 0.000025] (1,(((13,((((((12,(11,(((((((77,25),23),((26,24),(76,((((((48,(47,46)),((45,44),43)),((42,41),40)),((36,((73,(74,72)),35)),((38,(39,37)),34))),((((33,32),31),(30,29)),27)),(49,((54,53),(55,(((57,(56,(59,(58,52)))),50),(51,(((63,62),60),((65,64),((67,61),(68,(69,((71,70),(66,(28,20))))))))))))))))),(75,(21,19))),(22,18)),(((17,16),15),14)),10))),9),8),7),6),5)),4),(3,2)));
   tree tree_809 [p = 0.000, P = 0.020] = [&W 0.000025] (1,(((13,((((((12,(11,(((((23,(24,(((76,26),(77,25)),((((((33,32),31),30),29),(((48,(47,46)),(((45,44),43),((42,41),40))),((((39,(38,37)),36),34),(((74,73),(72,35)),27)))),(((54,53),(55,((57,((59,58),56)),((((63,62),((65,64),(((71,70),66),((69,68),(67,61))))),60),(51,(52,50)))))),(49,(28,20))))))),(75,(21,19))),(22,18)),(((17,16),15),14)),10))),9),8),7),6),5)),4),(3,2)));
   tree tree_810 [p = 0.000, P = 0.020] = [&W 0.000025] (1,(((13,((((((12,(11,(((((23,(24,((76,(26,(77,25))),(((((33,32),31),(30,29)),((((48,(47,46)),((45,44),43)),((42,41),40)),(34,((73,(72,(74,35))),(((39,(38,37)),36),27))))),(((54,53),(55,((((63,62),((65,64),(((71,70),66),((69,68),(67,61))))),60),(((59,58),(57,56)),(51,(52,50)))))),(49,(28,20))))))),(75,(21,19))),(22,18)),(((17,16),15),14)),10))),9),8),7),6),5)),4),(3,2)));
   tree tree_811 [p = 0.000, P = 0.020] = [&W 0.000025] (1,(((13,((((((12,(11,(((((24,(77,23)),((76,26),(((((33,32),31),(30,29)),(((((48,47),46),(((45,44),43),((42,41),40))),(((39,(38,37)),36),((((74,73),72),35),34))),27)),(49,((55,((((63,62),((65,(66,64)),(69,(68,((71,70),(67,61)))))),60),((51,(52,50)),(56,(57,(59,(58,28))))))),(54,(53,20))))))),(75,(25,(21,19)))),(((17,16),15),((22,18),14))),10))),9),8),7),6),5)),4),(3,2)));
   tree tree_812 [p = 0.000, P = 0.020] = [&W 0.000025] (1,(((13,((((((12,(11,(((22,((17,16),15)),(((24,(75,(25,21))),(19,((26,(77,((((((33,32),31),30),29),(((((39,38),37),36),34),((((((48,47),46),((45,44),43)),((42,41),40)),((73,(74,72)),35)),27))),((76,49),((54,53),(55,((52,51),((((63,62),((65,64),((68,(69,((71,70),(67,66)))),61))),60),((58,57),(59,(56,(50,(28,20))))))))))))),(23,18)))),14)),10))),9),8),7),6),5)),4),(3,2)));
   tree tree_813 [p = 0.000, P = 0.020] = [&W 0.000025] (1,(((13,((((((12,(11,((((17,16),15),((22,18),(((75,(((77,25),23),(24,(21,(26,(76,((((((39,38),37),36),34),(((((45,44),43),((48,(47,46)),(((42,41),40),(((74,73),72),35)))),((((33,32),31),30),29)),27)),(49,((54,53),(55,((52,51),((60,((((65,64),(63,62)),(((69,68),(67,((71,70),66))),61)),50)),((59,(58,57)),(56,(28,20))))))))))))))),19),14))),10))),9),8),7),6),5)),4),(3,2)));
   tree tree_814 [p = 0.000, P = 0.020] = [&W 0.000025] (1,(((13,((((((12,(11,(((22,((75,(21,19)),((((76,(77,25)),24),(26,((((((48,(47,46)),((45,44),43)),((42,41),40)),((((39,38),37),36),((72,((74,73),35)),34))),((((33,32),31),30),29)),(27,(49,((55,(54,53)),(51,(((57,((59,58),52)),(56,50)),(60,((63,62),((65,64),(68,((67,61),(69,((71,70),(66,(28,20))))))))))))))))),(23,18)))),((16,(17,15)),14)),10))),9),8),7),6),5)),4),(3,2)));
   tree tree_815 [p = 0.000, P = 0.020] = [&W 0.000025] (1,(((13,((((((12,(11,((((17,16),15),((((((77,25),23),((76,(26,24)),((((((((48,47),46),((45,44),43)),((42,41),40)),(72,((74,73),35))),(36,(((39,38),37),34))),((((33,32),31),(30,29)),27)),(49,((54,53),(55,((56,(57,((59,(58,52)),50))),(51,(((63,62),60),((65,64),((69,68),((67,61),(((71,70),66),(28,20)))))))))))))),(75,(21,19))),(22,18)),14)),10))),9),8),7),6),5)),4),(3,2)));
   tree tree_816 [p = 0.000, P = 0.020] = [&W 0.000025] (1,(((13,((((((12,(11,((((17,16),15),((((75,(((77,25),23),((76,21),(24,(26,(((30,(((33,32),31),29)),((((39,(38,37)),36),34),((((48,(47,46)),((45,44),43)),(((42,41),40),((74,(73,72)),35))),27))),(49,((54,53),(55,((52,51),(((((69,68),(67,((71,70),66))),((65,64),(63,62))),61),(50,(60,((58,(59,57)),(56,(28,20)))))))))))))))),19),(22,18)),14)),10))),9),8),7),6),5)),4),(3,2)));
   tree tree_817 [p = 0.000, P = 0.020] = [&W 0.000025] (1,(((13,((((((12,(11,((((17,16),15),((((((77,25),24),(23,(76,(26,(((((((48,47),46),((45,44),43)),((42,41),40)),((((74,73),72),35),(36,(((39,38),37),34)))),((((33,32),31),(30,29)),27)),(49,((54,53),(55,(((((66,(65,64)),((71,70),((69,68),(67,61)))),((63,62),60)),51),(((59,58),(57,52)),(56,(50,(28,20))))))))))))),(75,(21,19))),(22,18)),14)),10))),9),8),7),6),5)),4),(3,2)));
   tree tree_818 [p = 0.000, P = 0.020] = [&W 0.000025] (1,(((13,((((((12,(11,(((22,(75,((21,19),((24,((26,(76,25)),((((((48,(47,46)),((45,44),43)),((42,41),40)),(((39,(38,37)),36),(((73,(74,72)),35),34))),((((33,32),31),(30,29)),27)),(49,(53,((54,51),(55,((((65,64),((((71,70),69),68),(66,(67,61)))),((63,62),60)),(50,((57,((59,58),52)),(56,(28,20)))))))))))),(77,(23,18)))))),((16,(17,15)),14)),10))),9),8),7),6),5)),4),(3,2)));
   tree tree_819 [p = 0.000, P = 0.020] = [&W 0.000025] (1,(((13,((((((12,(11,((((17,16),15),((((75,(((77,25),23),((76,21),(24,(26,((((((33,32),31),30),29),((((39,(38,37)),36),34),((((48,(47,46)),((45,44),43)),(((42,41),40),(((74,73),72),35))),27))),(49,((54,53),(55,((52,51),(60,(((((69,68),(67,((71,70),66))),((65,64),(63,62))),61),(50,((59,(58,57)),(56,(28,20)))))))))))))))),19),(22,18)),14)),10))),9),8),7),6),5)),4),(3,2)));
   tree tree_820 [p = 0.000, P = 0.021] = [&W 0.000025] (1,(((13,((((((12,(11,((((17,16),15),(((22,((23,(((77,25),24),((76,26),((((((48,(47,46)),((45,44),43)),((42,41),40)),((((74,73),72),35),(36,((38,(39,37)),34)))),((((33,32),31),(30,29)),27)),(49,((54,53),(55,(((((66,(65,64)),(69,(68,(((71,70),67),61)))),((63,62),60)),51),((59,(57,(58,52))),(56,(28,(50,20)))))))))))),(75,(21,19)))),18),14)),10))),9),8),7),6),5)),4),(3,2)));
   tree tree_821 [p = 0.000, P = 0.021] = [&W 0.000025] (1,((((((((12,(11,((((((((77,25),(24,23)),(26,(76,((((((33,32),31),30),29),((((46,((45,44),43)),((48,47),((42,41),40))),((((39,38),37),36),((((74,73),72),35),34))),27)),(49,((54,53),(55,((((65,64),(66,((71,70),(68,(69,(67,61)))))),((63,62),60)),((51,(52,50)),(57,((59,58),(56,(28,20))))))))))))),(75,(21,19))),(17,16)),(((22,18),15),14)),13),10))),9),8),7),6),5),4),(3,2)));
   tree tree_822 [p = 0.000, P = 0.021] = [&W 0.000025] (1,((((((((12,(11,(13,(((((75,(22,21)),(23,(25,(24,(76,((77,26),(((((33,32),31),(30,29)),((((((48,47),46),((45,44),43)),((42,41),40)),((74,(73,72)),35)),(34,((((39,38),37),36),27)))),(((54,53),(51,(55,((((65,64),((69,68),(((71,70),66),(67,61)))),(63,(62,60))),((57,(59,(58,52))),(56,50)))))),(49,(28,20)))))))))),18),(((19,17),(16,15)),14)),10)))),9),8),7),6),5),4),(3,2)));
   tree tree_823 [p = 0.000, P = 0.021] = [&W 0.000025] (1,((((((((12,(11,((((22,18),((17,(16,15)),((((75,(26,21)),(23,(((77,25),24),(((76,49),((((33,32),31),(30,29)),(((39,(38,37)),(36,34)),((((47,46),((48,(45,44)),43)),((42,41),40)),(((73,(74,72)),35),27))))),((54,53),(55,(((51,50),((56,((59,58),52)),(57,28))),(((65,64),((67,((71,70),66)),((69,68),61))),((63,62),(60,20)))))))))),19),14))),13),10))),9),8),7),6),5),4),(3,2)));
   tree tree_824 [p = 0.000, P = 0.021] = [&W 0.000025] (1,((((((((12,((((((((24,23),((77,25),(49,((((((33,32),31),30),29),((((48,(47,46)),((45,44),43)),((42,41),40)),((((74,73),(72,35)),34),((((39,38),37),36),27)))),(76,((55,(((((65,64),(((69,68),(((71,70),67),66)),61)),((63,62),60)),51),((58,52),(57,(59,(56,(50,28))))))),(54,(53,20)))))))),((75,(26,21)),19)),(22,18)),(((17,16),15),14)),13),11),10)),9),8),7),6),5),4),(3,2)));
   tree tree_825 [p = 0.000, P = 0.021] = [&W 0.000025] (1,((((((((12,(11,(13,((22,((((26,(77,23)),(24,((76,25),((((((47,46),((45,44),43)),(48,((42,41),40))),((((33,32),31),30),29)),(((39,38),(37,36)),((((74,73),72),35),(34,27)))),(49,((54,53),(55,((((63,62),((66,(65,64)),(69,(68,(67,((71,70),61)))))),60),((51,(52,50)),(((59,58),57),(56,(28,20)))))))))))),(75,(21,19))),(18,(((17,16),15),14)))),10)))),9),8),7),6),5),4),(3,2)));
   tree tree_826 [p = 0.000, P = 0.021] = [&W 0.000025] (1,((((((((12,(11,(13,(18,((((17,16),15),((22,(23,((75,(24,((77,25),21))),(((((((39,38),37),36),34),((((((48,47),46),((45,44),43)),((42,41),40)),((72,(73,(74,35))),((((33,32),31),30),29))),27)),(((54,53),(55,((((63,62),((65,64),(66,((71,70),((69,68),(67,61)))))),(52,51)),(60,(56,(57,((59,58),50))))))),(76,(49,(28,20))))),(26,19))))),14)),10))))),9),8),7),6),5),4),(3,2)));
   tree tree_827 [p = 0.000, P = 0.021] = [&W 0.000025] (1,(((((((((((((17,16),15),((22,18),(((23,((77,25),(76,((26,24),(27,((((33,32),31),(30,29)),((((48,(47,46)),(((45,44),43),((42,41),40))),(((39,38),37),(36,((73,((74,72),35)),34)))),(49,((54,53),(55,((((65,64),((67,((71,70),66)),(69,(68,61)))),(62,(63,60))),((57,((59,58),56)),((51,(52,50)),(28,20)))))))))))))),(75,(21,19))),14))),13),12),(11,10)),9),8),7),6),5),4),(3,2)));
   tree tree_828 [p = 0.000, P = 0.021] = [&W 0.000025] (1,((((((((12,(((((((77,23),(((76,26),24),(((((74,73),(72,35)),(((39,38),(37,36)),34)),((((48,(47,46)),((45,44),43)),((42,41),40)),((30,(((33,32),31),29)),27))),(49,((54,53),(55,(((((65,64),(((69,68),(67,((71,70),66))),61)),((63,62),60)),(51,(52,50))),(((59,58),57),(56,(28,20)))))))))),(75,(25,(21,19)))),((22,18),(((17,16),15),14))),13),11),10)),9),8),7),6),5),4),(3,2)));
   tree tree_829 [p = 0.000, P = 0.021] = [&W 0.000025] (1,((((((((12,((((((((77,24),(23,(26,(76,((((((39,38),37),36),34),((((48,(47,(46,((45,44),43)))),(((42,41),40),(((74,73),72),35))),((((33,32),31),30),29)),27)),(((54,53),(55,(51,((((65,64),((69,68),(((71,70),66),(67,61)))),((63,62),60)),((57,(59,(58,52))),(56,(50,28))))))),(49,20))))))),((75,(25,21)),19)),(22,18)),(((17,16),15),14)),13),11),10)),9),8),7),6),5),4),(3,2)));
   tree tree_830 [p = 0.000, P = 0.021] = [&W 0.000025] (1,((((((((12,(11,((((22,(((75,(26,21)),(((((77,76),25),23),(24,((49,((((33,32),31),(30,29)),(((38,(39,37)),(36,34)),((((48,(47,46)),((45,44),43)),((42,41),40)),((72,((74,73),35)),27))))),((54,53),(55,(28,(51,(((57,(56,(59,(58,52)))),50),(((65,64),(((71,70),(69,68)),((67,66),61))),(60,((63,62),20))))))))))),19)),18)),(((17,16),15),14)),13),10))),9),8),7),6),5),4),(3,2)));
   tree tree_831 [p = 0.000, P = 0.021] = [&W 0.000025] (1,(((((((((((22,18),((((26,23),((76,((77,25),24)),(((((33,32),31),(30,29)),(((48,(47,46)),(((45,44),43),((42,41),40))),(((((74,73),72),35),(((38,(39,37)),36),34)),27))),(49,((54,53),(55,(51,((((63,62),60),((65,64),((69,68),((67,61),(66,(70,(71,50))))))),((57,(59,(58,52))),(56,(28,20))))))))))),((75,21),19)),(((17,16),15),14))),12),(11,10)),(13,9)),8),7),6),5),4),(3,2)));
   tree tree_832 [p = 0.000, P = 0.021] = [&W 0.000025] (1,(((((((((((22,18),((((26,(((77,25),24),23)),((76,49),((((((48,47),(46,((45,44),43))),((42,41),40)),((74,73),(72,35))),((((38,(39,37)),36),34),((((33,32),31),(30,29)),27))),(53,(54,(55,((((((65,64),(63,62)),((69,68),((71,(70,66)),(67,61)))),60),((52,51),50)),((59,58),(57,(56,(28,20))))))))))),(75,(21,19))),((17,16),15))),14),(12,(11,10))),(13,9)),8),7),6),5),4),(3,2)));
   tree tree_833 [p = 0.000, P = 0.021] = [&W 0.000025] (1,((((((((((22,18),((((77,(24,23)),(26,(76,(((((74,(73,(72,35))),((((48,(47,46)),((45,44),43)),((42,41),40)),(((39,(38,37)),36),34))),((((33,32),31),30),29)),27),(49,((54,53),(55,(((((65,64),(63,62)),(((69,68),((71,70),(67,66))),61)),(60,51)),((57,(59,(58,52))),(56,(28,(50,20)))))))))))),(75,(21,(25,19)))),(((17,16),15),14))),(12,(11,10))),(13,9)),8),7),6),5),4),(3,2)));
   tree tree_834 [p = 0.000, P = 0.021] = [&W 0.000025] (1,((((((((((((75,25),(21,19)),(23,(24,((26,(((((((48,47),((45,44),43)),((42,41),40)),(46,(72,((74,73),35)))),(36,(37,((39,38),34)))),((((33,32),31),(30,29)),27)),(((55,(54,53)),((51,(52,50)),((((65,64),(((71,70),66),((69,68),(67,61)))),((63,62),60)),(((59,58),57),(56,28))))),(49,20)))),(76,(77,18)))))),((22,((17,16),15)),14)),(12,(11,10))),(13,9)),8),7),6),5),4),(3,2)));
   tree tree_835 [p = 0.000, P = 0.021] = [&W 0.000025] (1,((((((((12,(11,(13,(18,((((17,16),15),((22,((75,(24,((77,25),21))),(23,((((((((39,38),37),36),34),((72,((74,73),35)),(((((48,47),46),((45,44),43)),((42,41),40)),((((33,32),31),30),29)))),27),(((55,(54,53)),((((63,62),(66,((65,64),((69,68),((71,70),(67,61)))))),(52,51)),(60,(56,(57,(58,(59,50))))))),(76,(49,(28,20))))),(26,19))))),14)),10))))),9),8),7),6),5),4),(3,2)));
   tree tree_836 [p = 0.000, P = 0.021] = [&W 0.000025] (1,((((((((12,(11,((((17,(16,15)),(((((77,23),(24,((26,25),(76,((((((47,(48,46)),((45,44),43)),((42,41),40)),((((39,38),37),36),((((74,73),72),35),34))),((30,(((33,32),31),29)),27)),(49,((54,53),(55,(((((65,64),((69,(68,(((71,70),67),66))),61)),((63,62),(60,52))),51),(((59,58),57),(50,(56,(28,20))))))))))))),(75,(21,19))),(22,18)),14)),13),10))),9),8),7),6),5),4),(3,2)));
   tree tree_837 [p = 0.000, P = 0.021] = [&W 0.000025] (1,((((((((12,(11,((((((((77,23),(24,((26,25),(76,((((((48,(47,46)),((45,44),43)),((42,41),40)),((((39,38),37),36),((((74,73),72),35),34))),((30,(((33,32),31),29)),27)),(49,((54,53),(55,(((((65,64),((69,(68,(((71,70),67),66))),61)),((63,62),(60,52))),51),(57,((59,58),((56,50),(28,20))))))))))))),(75,(21,19))),(22,18)),((17,16),15)),14),13),10))),9),8),7),6),5),4),(3,2)));
   tree tree_838 [p = 0.000, P = 0.021] = [&W 0.000025] (1,((((((((12,(11,(13,(((((((77,24),23),((76,26),(27,(((((((48,47),((45,44),43)),((42,41),40)),(46,(72,((74,73),35)))),((((39,38),37),36),34)),(30,(((33,32),31),29))),(49,(55,((54,53),(((((63,62),((65,64),((69,(68,(((71,70),67),66))),61))),60),51),((57,(59,((58,52),50))),(56,(28,20))))))))))),((75,21),(25,19))),(22,18)),(((17,16),15),14)),10)))),9),8),7),6),5),4),(3,2)));
   tree tree_839 [p = 0.000, P = 0.021] = [&W 0.000025] (1,((((((((12,(11,((((16,(17,15)),(((((77,23),(24,(26,((76,25),((((((48,(47,46)),((45,44),43)),((42,41),40)),(((38,(39,37)),36),(((74,73),(72,35)),34))),(((((33,32),31),30),29),27)),(49,((54,53),(55,(((((65,64),((69,(68,(((71,70),67),66))),61)),((63,62),(60,52))),51),(57,((59,58),((56,50),(28,20))))))))))))),(75,(21,19))),(22,18)),14)),13),10))),9),8),7),6),5),4),(3,2)));
   tree tree_840 [p = 0.000, P = 0.021] = [&W 0.000025] (1,(((((((((((((((77,25),23),(24,((76,26),((((((48,(47,46)),((45,44),43)),((42,41),40)),((((39,38),37),36),(((74,73),(72,35)),34))),((30,(((33,32),31),29)),27)),(49,((54,53),(55,((((66,(65,64)),(69,(68,((71,70),(67,61))))),((63,62),60)),((51,50),(57,((59,(58,52)),(56,(28,20))))))))))))),((75,21),19)),(((22,18),(16,(17,15))),14)),13),12),(11,10)),9),8),7),6),5),4),(3,2)));
   tree tree_841 [p = 0.000, P = 0.021] = [&W 0.000025] (1,((((((((((((22,18),((((24,(75,(25,21))),(23,((77,(76,26)),((((((74,73),(72,35)),((((39,38),37),36),34)),(30,(((33,32),31),29))),(((42,41),40),((((48,47),46),((45,44),43)),27))),((49,28),(54,((55,(51,((((63,62),((65,64),(68,(69,((71,70),(66,(67,61))))))),60),((57,(59,(58,52))),(56,50))))),(53,20)))))))),19),(((17,16),15),14))),13),12),(11,10)),9),8),7),6),5),4),(3,2)));
   tree tree_842 [p = 0.000, P = 0.021] = [&W 0.000025] (1,((((((((((((((75,21),(((77,25),(24,23)),((76,26),((49,(((((74,73),72),35),(30,(((33,32),31),29))),(((48,(47,46)),(((45,44),43),((42,41),40))),((((39,38),37),36),(34,27))))),((54,53),(55,((((63,62),60),(((65,64),(((69,68),(71,(67,(70,66)))),61)),(52,51))),((59,(58,57)),(56,(28,(50,20))))))))))),(22,18)),((19,((17,16),15)),14)),13),12),(11,10)),9),8),7),6),5),4),(3,2)));
   tree tree_843 [p = 0.000, P = 0.021] = [&W 0.000025] (1,((((((((((((((((77,25),24),(23,((76,26),(27,((((48,(47,46)),(((45,44),43),((42,41),40))),(37,(36,((39,38),(((74,73),(72,35)),34))))),((((33,32),31),(30,29)),(49,((54,53),(55,(((((65,64),(((69,68),(((71,70),67),66)),61)),((63,62),60)),(52,51)),((((59,58),57),56),(50,(28,20))))))))))))),(75,(21,19))),(22,18)),(((17,16),15),14)),13),12),(11,10)),9),8),7),6),5),4),(3,2)));
   tree tree_844 [p = 0.000, P = 0.021] = [&W 0.000025] (1,((((((((((((((25,(75,21)),((77,23),(24,((76,26),(27,((((((48,47),46),(((45,44),43),((42,41),40))),(36,(37,(39,(38,34))))),((72,((74,73),35)),(((33,32),31),(30,29)))),(49,((54,53),(55,(((60,52),((((66,65),64),(((71,70),68),(69,(67,61)))),((63,62),51))),((59,(58,57)),(56,(50,(28,20)))))))))))))),(22,18)),(19,(((17,16),15),14))),13),12),(11,10)),9),8),7),6),5),4),(3,2)));
   tree tree_845 [p = 0.000, P = 0.021] = [&W 0.000025] (1,(((((((((((((75,(22,21)),((77,(24,(23,(((76,26),((((((48,47),46),((45,44),43)),((42,41),40)),(((((39,38),37),36),(((74,73),(72,35)),34)),(((31,((33,32),30)),29),27))),((51,((54,53),(55,((((65,64),(68,(69,(((71,70),66),(67,61))))),((63,62),60)),(57,((59,(58,52)),(56,50))))))),(49,(28,20))))),(25,19))))),18)),(((17,16),15),14)),13),12),(11,10)),9),8),7),6),5),4),(3,2)));
   tree tree_846 [p = 0.000, P = 0.021] = [&W 0.000025] (1,((((((((((((((23,((77,25),(24,((76,26),((((46,(((48,47),((45,44),43)),((42,41),40))),(((38,(39,37)),36),(((74,73),(72,35)),34))),(((((33,32),31),30),29),27)),(49,(55,((54,53),(((60,51),(66,((63,62),((65,64),(68,((69,(67,61)),(71,(70,50)))))))),(57,(((59,58),52),(56,(28,20))))))))))))),(75,(21,19))),(22,18)),(((17,16),15),14)),13),12),(11,10)),9),8),7),6),5),4),(3,2)));
   tree tree_847 [p = 0.000, P = 0.021] = [&W 0.000025] (1,(((((((((((((23,(24,(((76,26),(77,25)),((((46,(((48,47),((45,44),43)),((42,41),40))),(((39,(38,37)),36),((73,(74,(72,35))),34))),((30,(((33,32),31),29)),27)),(49,((55,(54,53)),((66,((60,51),((63,62),((65,64),(68,((69,(67,61)),(71,(70,50)))))))),((57,((59,58),52)),(56,(28,20)))))))))),(75,(21,19))),((22,18),(((17,16),15),14))),13),12),(11,10)),9),8),7),6),5),4),(3,2)));
   tree tree_848 [p = 0.000, P = 0.021] = [&W 0.000025] (1,(((((((((((((((24,23),((77,25),((76,26),((((((48,47),46),(((45,44),43),((42,41),40))),(((38,(39,37)),36),(((74,73),(72,35)),34))),(((((33,32),31),30),29),27)),(49,((54,53),(55,((51,((66,60),((63,62),((65,64),(68,(69,((67,61),(71,(70,50))))))))),((57,52),((59,58),(56,(28,20)))))))))))),(75,(21,19))),(22,18)),(((17,16),15),14)),13),12),(11,10)),9),8),7),6),5),4),(3,2)));
   tree tree_849 [p = 0.000, P = 0.021] = [&W 0.000025] (1,(((((((((((((((24,23),((77,25),((76,26),((((((((48,47),46),((45,44),43)),((42,41),40)),(((38,(39,37)),36),(((74,73),(72,35)),34))),(30,(((33,32),31),29))),27),(49,((54,53),(55,(((60,51),(66,((63,62),((65,64),((67,61),(68,(69,(71,(70,50))))))))),((57,52),((59,58),(56,(28,20)))))))))))),(75,(21,19))),(22,18)),(((17,16),15),14)),13),12),(11,10)),9),8),7),6),5),4),(3,2)));
   tree tree_850 [p = 0.000, P = 0.021] = [&W 0.000025] (1,(((((((((((((((77,25),(23,(24,((76,26),(((((((48,47),46),((45,44),43)),((42,41),40)),(((39,(38,37)),36),(((74,73),(72,35)),34))),(((((33,32),31),30),29),27)),(49,(55,((54,53),((66,(60,(51,((63,62),((65,64),((68,(67,61)),(69,(71,(70,50))))))))),(57,(((59,58),52),(56,(28,20))))))))))))),(75,(21,19))),(22,18)),(((17,16),15),14)),13),12),(11,10)),9),8),7),6),5),4),(3,2)));
   tree tree_851 [p = 0.000, P = 0.021] = [&W 0.000025] (1,(((((((((13,12),(11,((((21,(75,(25,19))),(((26,24),((76,((((46,((48,47),((45,44),43))),((42,41),40)),(((38,(39,37)),36),((73,(72,(74,35))),34))),(((((33,32),31),30),29),27))),(49,((54,53),(55,(((59,(58,57)),(56,28)),((60,(51,(52,50))),((((69,68),(((71,70),67),66)),61),((65,64),((63,62),20)))))))))),((77,23),18))),(22,(((17,16),15),14))),10))),9),8),7),6),5),4),(3,2)));
   tree tree_852 [p = 0.000, P = 0.021] = [&W 0.000025] (1,(((((((((13,12),(11,((((17,16),15),((((75,21),((24,23),(((76,26),(77,25)),(((((((39,38),37),36),(((74,73),(72,35)),34)),(((33,32),31),(30,29))),(((48,(47,46)),(((45,44),43),((42,41),40))),27)),(49,((55,(((57,56),(59,(58,52))),(((63,62),60),((66,(65,64)),((69,68),(((71,70),(67,(61,50))),28)))))),(51,(54,(53,20))))))))),((22,19),18)),14)),10))),9),8),7),6),5),4),(3,2)));
   tree tree_853 [p = 0.000, P = 0.021] = [&W 0.000025] (1,((((((((((((((24,23),((77,76),(26,(27,(((((((48,47),((45,44),43)),((42,41),40)),(46,(((74,73),72),35))),(((39,38),(37,36)),34)),(((33,32),31),(30,29))),(49,((54,53),(55,((((63,62),((65,64),(((71,70),66),((69,68),(67,61))))),(60,51)),((57,((59,(58,52)),50)),(56,(28,20)))))))))))),(75,((25,21),19))),((22,18),((16,(17,15)),14))),13),12),(11,10)),9),8),7),6),5),4),(3,2)));
   tree tree_854 [p = 0.000, P = 0.021] = [&W 0.000025] (1,(((((((((13,12),(11,(((((75,21),(25,19)),(((26,24),(76,(((((33,32),31),(30,29)),((((((48,47),46),((45,44),43)),((42,41),40)),(((39,(38,37)),36),(((73,(74,72)),35),34))),27)),(49,((54,53),(55,((60,(51,(52,50))),(((59,57),(58,(56,28))),(((65,64),(((69,68),(((71,70),67),66)),61)),((63,62),20)))))))))),(77,(23,18)))),((22,((17,16),15)),14)),10))),9),8),7),6),5),4),(3,2)));
   tree tree_855 [p = 0.000, P = 0.021] = [&W 0.000025] (1,(((((((((((((77,(25,24)),23),((76,26),((49,((73,(72,(74,35))),((30,(((33,32),31),29)),((((48,47),46),(((45,44),43),((42,41),40))),(34,(36,(((39,38),37),27))))))),((54,53),(55,(51,((((65,64),(((69,68),((71,70),(67,66))),61)),((63,62),60)),((59,(57,(58,52))),(56,(28,(50,20))))))))))),(75,(21,19))),(((22,18),((17,16),15)),14)),(12,(11,10))),(13,9)),8),7),6),5),4),(3,2)));
   tree tree_856 [p = 0.000, P = 0.021] = [&W 0.000025] (1,((((((((((((((23,(((77,25),24),((76,26),(27,((((33,32),31),(30,29)),(((((48,47),46),(((45,44),43),((42,41),40))),(37,(36,(38,(39,(((73,(74,72)),35),34)))))),(49,((54,53),(55,(((((65,64),((69,68),((((71,70),67),66),61))),(63,(62,60))),(52,51)),(((59,58),(57,56)),(50,(28,20))))))))))))),(75,(21,19))),(22,18)),(((17,16),15),14)),13),12),(11,10)),9),8),7),6),5),4),(3,2)));
   tree tree_857 [p = 0.000, P = 0.021] = [&W 0.000025] (1,(((((((((((((((77,25),(23,((26,24),(76,(27,((((33,32),31),(30,29)),((((47,(48,46)),(((45,44),43),((42,41),40))),((38,(39,37)),(36,(((73,(74,72)),35),34)))),(49,((54,53),(55,((57,((59,58),56)),((((65,64),((67,((71,70),66)),(69,(68,61)))),(62,(63,60))),(((52,51),50),(28,20)))))))))))))),(75,(21,19))),(22,18)),(((17,16),15),14)),13),12),(11,10)),9),8),7),6),5),4),(3,2)));
   tree tree_858 [p = 0.000, P = 0.021] = [&W 0.000025] (1,((((((((((((17,16),15),((22,18),(((75,(23,((77,25),((26,24),(76,((((((((48,47),46),((45,44),43)),((42,41),40)),(72,(73,(74,35)))),(((38,(39,37)),36),34)),((((33,32),31),(30,29)),27)),(49,((54,53),(55,((57,(56,((59,(58,52)),50))),(51,((((66,(65,64)),(68,(69,((71,70),(67,61))))),((63,62),60)),(28,20))))))))))))),(21,19)),14))),12),(11,10)),9),(13,8)),7),6),5),4),(3,2)));
   tree tree_859 [p = 0.000, P = 0.021] = [&W 0.000025] (1,((((((((((((22,18),(((((77,25),(24,23)),((76,26),((((36,(37,(39,(38,34)))),(((33,32),31),(30,29))),(((((48,47),46),((45,44),43)),((42,41),40)),((74,(73,(72,35))),27))),(49,((55,(51,((((65,64),((69,(68,((71,70),(67,66)))),61)),((63,62),60)),(57,((52,50),(56,((59,58),28))))))),(54,(53,20))))))),(75,(21,19))),((17,16),15))),14),12),(11,10)),9),8),(13,7)),6),5),4),(3,2)));
   tree tree_860 [p = 0.000, P = 0.022] = [&W 0.000025] (1,(((13,((((((12,(11,(((22,(17,(16,15))),((((((77,25),24),23),((76,26),((((((48,47),((45,44),43)),(46,((42,41),40))),((((39,38),37),36),(((74,72),(73,35)),34))),(((((33,32),31),30),29),27)),(49,((54,53),(55,(((((65,64),(((70,(71,67)),66),((69,68),61))),(62,(63,60))),51),(57,(((58,52),(59,50)),(56,(28,20))))))))))),(75,(21,19))),(18,14))),10))),9),8),7),6),5)),4),(3,2)));
   tree tree_861 [p = 0.000, P = 0.022] = [&W 0.000025] (1,(((13,((((((12,(11,((((((76,23),(((77,26),24),(((((74,(73,(72,35))),(36,(37,(39,(38,34))))),(((((48,47),46),((45,44),43)),((42,41),40)),(((33,32),31),(30,29)))),27),(49,((54,53),(55,(((((71,70),((69,68),((67,66),61))),((65,64),((63,62),60))),(51,(52,50))),(57,((59,58),(56,(28,20))))))))))),(75,(21,(25,19)))),(17,(16,15))),((22,18),14)),10))),9),8),7),6),5)),4),(3,2)));
   tree tree_862 [p = 0.000, P = 0.022] = [&W 0.000025] (1,(((13,((((((12,(11,(((17,(16,15)),((75,((22,21),(((76,24),((77,25),(26,(((((33,32),31),(30,29)),(((((48,47),46),((45,44),43)),((42,41),40)),(((((39,38),37),36),(((73,(74,72)),35),34)),27))),(49,((54,53),(55,((((65,64),(69,(68,(67,(((71,70),66),61))))),((63,62),60)),((52,51),((57,50),((59,58),(56,(28,20))))))))))))),(19,(23,18))))),14)),10))),9),8),7),6),5)),4),(3,2)));
   tree tree_863 [p = 0.000, P = 0.022] = [&W 0.000025] (1,(((13,((((((12,(11,(((((23,(((76,26),((77,25),24)),((((((33,32),31),30),29),(((46,(((48,47),((45,44),43)),((42,41),40))),(((38,(39,37)),36),(((74,(73,72)),35),34))),27)),(49,((54,53),(55,(((((65,64),((68,(67,((71,70),66))),(69,61))),((63,62),60)),51),((57,((58,52),(59,50))),(56,(28,20)))))))))),(75,(21,19))),18),((22,(17,(16,15))),14)),10))),9),8),7),6),5)),4),(3,2)));
   tree tree_864 [p = 0.000, P = 0.022] = [&W 0.000025] (1,(((13,((((((12,(11,(((22,((23,(((77,25),24),((76,26),(((((((48,47),46),((45,44),43)),((42,41),40)),((((39,38),37),36),34)),((((74,73),(72,35)),(30,(((33,32),31),29))),27)),(49,(55,((54,53),((60,(((63,62),((65,64),((((71,70),67),66),((69,68),61)))),(52,51))),((57,(59,(58,50))),(56,(28,20))))))))))),(75,(21,19)))),(18,((17,(16,15)),14))),10))),9),8),7),6),5)),4),(3,2)));
   tree tree_865 [p = 0.000, P = 0.022] = [&W 0.000025] (1,(((13,((((((12,(11,(((((75,25),((22,(21,19)),(((76,24),((77,26),(((((74,(72,(73,35))),((((48,(47,46)),((45,44),43)),((42,41),40)),((((39,38),37),36),34))),(30,(((33,32),31),29))),27),(49,(54,(55,(51,((60,53),(((63,62),((65,64),(((69,68),((71,70),(67,66))),61))),(57,((58,52),(59,(56,(50,(28,20))))))))))))))),(23,18)))),((17,16),15)),14),10))),9),8),7),6),5)),4),(3,2)));
   tree tree_866 [p = 0.000, P = 0.022] = [&W 0.000025] (1,(((13,((((((12,(11,((((22,18),(((75,(((77,25),(24,23)),(26,(76,((((((74,73),72),35),(((39,(38,37)),36),34)),(((46,(((48,47),((45,44),43)),((42,41),40))),((((33,32),31),30),29)),27)),(49,(55,((54,53),((60,((63,62),(((65,64),((69,68),((71,70),((67,66),61)))),(52,51)))),(57,(((59,58),50),(56,(28,20))))))))))))),(21,19)),(17,16))),(15,14)),10))),9),8),7),6),5)),4),(3,2)));
   tree tree_867 [p = 0.000, P = 0.022] = [&W 0.000025] (1,(((13,((((((12,(11,((((23,(24,((77,26),((((((33,32),31),30),29),((36,(((39,38),37),34)),((((48,(47,46)),(((45,44),43),((42,41),40))),(72,((74,73),35))),27))),(76,(49,((54,53),(55,((60,(((63,62),((65,64),(((71,70),(67,66)),(68,(69,61))))),(51,(52,50)))),(57,((59,58),(56,(28,20))))))))))))),(75,(25,(21,19)))),((22,18),((17,(16,15)),14))),10))),9),8),7),6),5)),4),(3,2)));
   tree tree_868 [p = 0.000, P = 0.022] = [&W 0.000025] (1,(((13,((((((12,(11,((((22,((((77,25),24),(23,((76,26),((((((47,46),(48,((45,44),43))),((42,41),40)),((((74,73),72),35),(36,((38,(39,37)),34)))),((((33,32),31),(30,29)),27)),(49,((54,53),(55,(((((66,(65,64)),(69,(68,((71,(70,67)),61)))),((63,62),60)),51),((59,(57,(58,52))),(28,(56,(50,20)))))))))))),(75,(21,19)))),(18,((17,16),15))),14),10))),9),8),7),6),5)),4),(3,2)));
   tree tree_869 [p = 0.000, P = 0.022] = [&W 0.000025] (1,(((13,((((((12,(11,((((((23,((77,25),(24,((76,26),(((((74,(73,72)),35),((((48,(47,46)),((45,44),43)),((42,41),40)),(36,((38,(39,37)),34)))),((((33,32),31),(30,29)),27)),(49,((54,53),(55,(((((65,64),(66,((68,((71,70),(69,67))),61))),((63,62),60)),51),((((59,58),(57,52)),50),(56,(28,20)))))))))))),(75,(21,19))),(22,18)),((17,16),15)),14),10))),9),8),7),6),5)),4),(3,2)));
   tree tree_870 [p = 0.000, P = 0.022] = [&W 0.000025] (1,(((13,((((((12,(11,(((((24,(77,23)),(76,(26,(((((47,(48,46)),(((45,44),43),((42,41),40))),((((74,73),72),35),((((39,38),37),36),34))),((((33,32),31),(30,29)),27)),(49,((55,(((((63,62),((65,(66,64)),(69,(68,((71,70),(67,61)))))),60),(51,(52,50))),((((59,58),57),56),28))),((54,53),20))))))),(75,(25,(21,19)))),(((22,18),((17,16),15)),14)),10))),9),8),7),6),5)),4),(3,2)));
   tree tree_871 [p = 0.000, P = 0.022] = [&W 0.000025] (1,(((13,((((((12,(11,((((23,(24,((76,(77,26)),(((30,(((33,32),31),29)),(((((39,38),37),36),34),(((((48,47),46),((45,44),43)),(((42,41),40),(72,((74,73),35)))),27))),(49,((54,53),(55,(((63,62),((66,(65,64)),(((69,68),((71,70),67)),(61,28)))),((60,(52,51)),(((59,58),57),(56,(50,20)))))))))))),(75,(21,(25,19)))),(((22,18),((17,16),15)),14)),10))),9),8),7),6),5)),4),(3,2)));
   tree tree_872 [p = 0.000, P = 0.022] = [&W 0.000025] (1,(((13,((((((12,(11,(((((75,(((76,21),(((77,25),23),(24,(26,((((((39,38),37),36),34),(((((33,32),31),30),29),((((48,(47,46)),((45,44),43)),(((42,41),40),((74,73),(72,35)))),27))),(49,((54,53),(55,((52,51),((60,50),(((((69,68),((71,70),(67,66))),((65,64),(63,62))),61),((59,(58,57)),(56,(28,20)))))))))))))),19)),(22,18)),((17,16),15)),14),10))),9),8),7),6),5)),4),(3,2)));
   tree tree_873 [p = 0.000, P = 0.022] = [&W 0.000025] (1,(((13,((((((12,(11,(((((24,(77,23)),((76,26),((((((48,47),46),(((45,44),43),((42,41),40))),(((73,(74,72)),35),((39,(38,37)),(36,34)))),((((33,32),31),(30,29)),27)),(49,((55,(((((63,62),((65,(66,64)),(69,(68,((71,70),(67,61)))))),60),(51,(52,50))),(56,(57,(59,(58,28)))))),(54,(53,20))))))),(75,(25,(21,19)))),(((22,18),((17,16),15)),14)),10))),9),8),7),6),5)),4),(3,2)));
   tree tree_874 [p = 0.000, P = 0.022] = [&W 0.000025] (1,(((13,((((((12,(11,((((75,21),(((77,25),24),(76,((((((33,32),31),30),29),(((((48,(47,46)),((45,44),43)),((42,41),40)),(((39,(38,37)),36),(34,((74,(73,(72,35))),27)))),(49,((54,53),((55,51),((((63,62),60),((64,(65,50)),(((70,67),(71,66)),((69,68),(61,28))))),(57,((59,(58,52)),(56,20))))))))),(23,(26,19)))))),(((22,18),((17,16),15)),14)),10))),9),8),7),6),5)),4),(3,2)));
   tree tree_875 [p = 0.000, P = 0.022] = [&W 0.000025] (1,(((13,((((((12,(11,((((25,((77,(24,23)),(26,(((((48,46),(47,(((45,44),43),((42,41),40)))),((((39,38),37),36),((73,(74,(72,35))),34))),(((((33,32),31),30),29),27)),((76,49),(50,((54,53),(55,((((63,62),((65,64),((((71,70),69),68),(66,(67,61))))),(60,(52,51))),((58,(59,57)),(56,(28,20)))))))))))),(75,(21,19))),((18,(22,((17,16),15))),14)),10))),9),8),7),6),5)),4),(3,2)));
   tree tree_876 [p = 0.000, P = 0.022] = [&W 0.000025] (1,(((13,((((((12,(11,((((((77,(24,23)),((76,26),(((((45,44),43),((48,(47,46)),((42,41),40))),((((74,73),(72,35)),((((39,38),37),36),34)),((((33,32),31),(30,29)),27))),(49,((54,(53,51)),(55,((57,(56,(59,(58,52)))),((63,(62,60)),((65,64),((68,(69,((67,61),50))),((71,(70,66)),(28,20)))))))))))),(75,(25,(21,19)))),((22,18),((17,16),15))),14),10))),9),8),7),6),5)),4),(3,2)));
   tree tree_877 [p = 0.000, P = 0.022] = [&W 0.000025] (1,(((13,((((((12,(11,((((((75,21),(((77,25),24),(23,(76,(26,(49,((((((((45,44),43),((48,(47,46)),((42,41),40))),(74,((73,72),35))),((((39,38),37),36),34)),((((33,32),31),30),29)),27),((54,53),(55,(51,((56,(57,((58,52),(59,50)))),((((65,64),(66,(68,(69,((71,70),(67,61)))))),((63,62),60)),(28,20))))))))))))),(22,18)),(19,((17,16),15))),14),10))),9),8),7),6),5)),4),(3,2)));
   tree tree_878 [p = 0.000, P = 0.022] = [&W 0.000025] (1,(((13,((((((12,(11,((((22,(((75,21),(((77,25),24),(23,(76,(26,((49,(((((45,44),(48,43)),((47,46),((42,41),40))),((73,(74,(72,35))),(((38,(39,37)),36),34))),(((((33,32),31),30),29),27))),((55,(54,53)),((56,(57,(59,((58,52),50)))),(51,(((66,((65,64),((69,68),((71,70),(67,61))))),((63,62),60)),(28,20))))))))))),18)),(19,((17,16),15))),14),10))),9),8),7),6),5)),4),(3,2)));
   tree tree_879 [p = 0.000, P = 0.022] = [&W 0.000025] (1,(((13,((((((12,(11,((((22,18),(((75,((77,((25,24),23)),(26,(76,(49,((((((38,(39,37)),36),((72,((74,73),35)),34)),((46,((48,47),(((45,44),43),((42,41),40)))),((((33,32),31),30),29))),27),(55,((54,53),((((63,62),((65,64),(((71,70),68),(69,(67,(66,61)))))),(60,(52,51))),((57,((59,58),50)),(56,(28,20)))))))))))),(21,19)),(17,16))),(15,14)),10))),9),8),7),6),5)),4),(3,2)));
   tree tree_880 [p = 0.000, P = 0.022] = [&W 0.000025] (1,(((13,((((((12,((((22,18),(((((77,24),23),(76,(26,(((((33,32),31),(30,29)),(((((74,73),72),35),(((39,38),(37,36)),34)),((((48,47),46),(((45,44),43),((42,41),40))),27))),(49,(55,((54,53),(51,((((65,64),((68,(69,(67,((71,70),66)))),61)),((63,62),60)),((58,(52,50)),((59,57),(56,(28,20))))))))))))),((75,25),(21,19))),(((17,16),15),14))),11),10)),9),8),7),6),5)),4),(3,2)));
   tree tree_881 [p = 0.000, P = 0.022] = [&W 0.000025] (1,(((13,((((((12,(((((((77,24),23),(26,(76,(27,(((((((48,(47,46)),((45,44),43)),((42,41),40)),(72,((74,73),35))),(((38,(39,37)),36),34)),(((33,32),31),(30,29))),(49,(((54,53),51),(55,((50,(57,((59,(58,52)),(56,28)))),(((65,64),(69,(((71,70),66),(68,(67,61))))),((63,62),(60,20)))))))))))),(75,(21,(25,19)))),((18,(22,((17,16),15))),14)),11),10)),9),8),7),6),5)),4),(3,2)));
   tree tree_882 [p = 0.000, P = 0.022] = [&W 0.000025] (1,(((13,((((((12,((((19,18),(((((77,25),24),(75,21)),(23,(26,(76,((49,(((((48,(47,46)),((45,44),43)),((42,41),40)),((((39,38),37),36),(((74,73),(72,35)),34))),((((33,32),31),(30,29)),27))),((54,53),(55,(((((66,(65,64)),(68,(69,((71,(70,67)),61)))),((63,62),60)),51),((59,(57,(58,52))),(56,(50,(28,20)))))))))))),(22,(((17,16),15),14)))),11),10)),9),8),7),6),5)),4),(3,2)));
   tree tree_883 [p = 0.000, P = 0.022] = [&W 0.000025] (1,(((13,((((((12,((((75,(((77,23),((26,(25,24)),((((46,(((42,41),40),(((45,44),43),(48,(47,(73,(74,(72,35)))))))),((((39,38),37),36),34)),((((33,32),31),(30,29)),27)),((76,49),((54,53),(55,(((((65,64),(63,62)),(((71,70),66),(68,(69,(67,61))))),(60,51)),((59,(57,((58,52),50))),(56,(28,20)))))))))),(21,19))),((22,18),(((17,16),15),14))),11),10)),9),8),7),6),5)),4),(3,2)));
   tree tree_884 [p = 0.000, P = 0.022] = [&W 0.000025] (1,(((13,((((((12,(((((23,((76,(77,26)),(27,((30,(((33,32),31),29)),(((((47,(48,46)),((45,44),43)),(((42,41),40),(((74,73),72),35))),((((39,38),37),36),34)),(49,((54,53),(55,(51,(((63,62),((65,64),((69,(68,((71,70),66))),(67,61)))),(60,((57,(59,(58,52))),(28,(56,(50,20))))))))))))))),(75,(24,(21,(25,19))))),(((22,18),((17,16),15)),14)),11),10)),9),8),7),6),5)),4),(3,2)));
   tree tree_885 [p = 0.000, P = 0.022] = [&W 0.000025] (1,(((13,(((((((((22,((23,((75,(77,25)),((24,(76,21)),(26,(((((33,32),31),(30,29)),((((45,44),43),((48,(47,46)),(((42,41),40),(((74,73),72),35)))),(((((39,38),37),36),34),27))),(((54,53),(55,((52,51),((57,((59,58),56)),(((63,62),60),((66,(65,64)),(68,((67,61),(69,(71,(70,50))))))))))),(49,(28,20)))))))),(19,18))),((16,(17,15)),14)),12),(11,10)),9),8),7),6),5)),4),(3,2)));
   tree tree_886 [p = 0.000, P = 0.022] = [&W 0.000025] (1,(((13,((((((12,(((((22,18),((17,16),15)),((75,((23,((77,25),(24,(26,(76,((((((48,(47,46)),(((45,44),43),((42,41),40))),((74,73),(72,35))),(36,(37,(39,(38,34))))),((((33,32),31),(30,29)),27)),(49,(55,((54,53),(51,((((65,(66,64)),((68,(69,((71,70),67))),61)),((63,62),60)),(57,(59,((58,52),(56,(50,(28,20))))))))))))))))),(21,19))),14)),11),10)),9),8),7),6),5)),4),(3,2)));
   tree tree_887 [p = 0.000, P = 0.022] = [&W 0.000025] (1,(((13,((((((12,((((((22,((75,21),(((77,25),24),(23,(76,(26,((49,(((((47,46),(((45,44),(48,43)),((42,41),40))),((((39,38),37),36),34)),(((33,32),31),(30,29))),(((74,73),(72,35)),27))),((54,53),(55,((57,(56,(59,((58,52),50)))),(51,(((66,((65,64),(69,(68,((71,70),(67,61)))))),((63,62),60)),(28,20))))))))))))),18),(19,((17,16),15))),14),11),10)),9),8),7),6),5)),4),(3,2)));
   tree tree_888 [p = 0.000, P = 0.022] = [&W 0.000025] (1,(((13,((((((((((75,((26,24),((77,76),((49,(((((33,32),31),30),29),((73,((74,72),35)),((((45,44),43),((47,(48,46)),((42,41),40))),((36,34),(37,((39,38),27))))))),(((54,53),51),(55,((((63,62),(66,((65,64),((68,((71,70),(69,67))),61)))),60),(28,((57,(59,(58,52))),(56,(50,20))))))))))),((25,23),(21,19))),((22,18),((16,(17,15)),14))),12),(11,10)),9),8),7),6),5)),4),(3,2)));
   tree tree_889 [p = 0.000, P = 0.022] = [&W 0.000025] (1,((((((((12,(((19,18),(((75,21),((24,((77,25),23)),(26,(76,(49,(((((((45,44),43),((48,(47,46)),((42,41),40))),(((39,(38,37)),36),(((73,72),(74,35)),34))),(((33,32),31),(30,29))),27),((54,53),(55,((((((66,65),64),((68,(69,(71,(70,67)))),61)),((63,62),60)),51),((59,(57,(58,52))),(50,(56,(28,20))))))))))))),(22,(((17,16),15),14)))),(11,10))),9),8),7),(13,6)),5),4),(3,2)));
   tree tree_890 [p = 0.000, P = 0.022] = [&W 0.000025] (1,(((13,((((((12,((((((((77,25),24),(23,((76,26),((((((((48,47),((45,44),43)),((42,41),40)),(46,((73,72),(74,35)))),(36,(37,((39,38),34)))),(((33,32),31),(30,29))),27),(49,((54,53),(55,(((52,51),(((63,62),60),((65,64),(((71,70),(67,66)),((69,68),(61,50)))))),(57,((59,58),(56,(28,20)))))))))))),(75,(21,19))),(22,18)),(((17,16),15),14)),11),10)),9),8),7),6),5)),4),(3,2)));
   tree tree_891 [p = 0.000, P = 0.022] = [&W 0.000025] (1,(((13,((((((12,((((((24,(23,((77,(76,26)),(27,((((((48,47),46),((45,44),43)),(((42,41),40),((74,73),(72,35)))),((((39,38),37),36),34)),(((((33,32),31),30),29),(49,((54,53),(55,(51,(((63,62),((65,64),(((71,70),66),((69,68),(67,61))))),(60,((57,(59,(58,52))),(56,(28,(50,20)))))))))))))))),((75,21),(25,19))),(22,18)),(((17,16),15),14)),11),10)),9),8),7),6),5)),4),(3,2)));
   tree tree_892 [p = 0.000, P = 0.022] = [&W 0.000025] (1,(((13,((((((12,((((22,18),((75,(21,((77,((25,24),23)),((76,26),(((((((48,47),46),((45,44),43)),((42,41),40)),((((39,38),37),36),((72,((74,73),35)),34))),(((((33,32),31),30),29),27)),(49,(54,(53,(55,((57,(56,((59,(58,52)),50))),(51,(((63,62),60),((66,(65,64)),(69,(68,((67,61),((71,70),(28,20)))))))))))))))))),(((17,16),(19,15)),14))),11),10)),9),8),7),6),5)),4),(3,2)));
   tree tree_893 [p = 0.000, P = 0.022] = [&W 0.000025] (1,(((13,((((((12,(((22,((((23,(24,((77,(76,26)),(((((48,47),(((45,44),43),(46,((42,41),40)))),(((74,(73,72)),35),((((39,38),37),36),34))),((((33,32),31),(30,29)),27)),(49,((54,53),(55,(((((65,64),((69,((71,70),68)),(67,(66,61)))),((63,62),60)),51),((57,((59,58),(52,50))),(56,(28,20))))))))))),(21,19)),((75,25),18)),(((17,16),15),14))),11),10)),9),8),7),6),5)),4),(3,2)));
   tree tree_894 [p = 0.000, P = 0.022] = [&W 0.000025] (1,(((13,((((((12,((((75,(((77,23),((26,(25,24)),((((46,(((42,41),40),(((45,44),43),((48,47),(((74,73),72),35))))),((((39,38),37),36),34)),((((33,32),31),(30,29)),27)),(76,(49,((54,53),(55,((((((65,64),(63,62)),(((71,70),66),(68,(69,(67,61))))),60),51),(((58,52),(57,(59,50))),(56,(28,20))))))))))),(21,19))),(((17,16),15),((22,18),14))),11),10)),9),8),7),6),5)),4),(3,2)));
   tree tree_895 [p = 0.000, P = 0.022] = [&W 0.000025] (1,(((13,((((((12,(11,((((22,((25,(21,19)),(75,((76,(24,(77,(26,(27,(((((74,73),72),35),(((((48,(47,46)),((45,44),43)),((42,41),40)),(((39,(38,37)),36),34)),(((33,32),31),(30,29)))),(49,(55,((54,51),((60,53),(((63,62),((65,64),(((((71,70),69),68),(67,66)),61))),(57,((59,(58,52)),(50,(56,(28,20)))))))))))))))),(23,18))))),(17,(16,15))),14),10))),9),8),7),6),5)),4),(3,2)));
   tree tree_896 [p = 0.000, P = 0.022] = [&W 0.000025] (1,(((13,((((((12,(11,(((22,((17,16),15)),(((75,21),(((77,25),(24,23)),(76,(26,(((((33,32),31),(30,29)),(((((48,(47,46)),((45,44),43)),((42,41),40)),(((39,(38,37)),36),((72,(74,(73,35))),34))),27)),(49,((54,53),(55,((((((66,65),64),((69,(68,(71,(70,67)))),61)),((63,62),60)),51),(50,(((59,57),(58,52)),(56,(28,20))))))))))))),((19,18),14))),10))),9),8),7),6),5)),4),(3,2)));
   tree tree_897 [p = 0.000, P = 0.022] = [&W 0.000025] (1,(((13,((((((12,(((((((75,25),((76,23),(24,((77,26),((49,((((46,(((48,47),((45,44),43)),((42,41),40))),(((74,73),72),35)),(((39,38),(37,36)),34)),((((33,32),31),(30,29)),27))),((54,53),(55,((((63,62),((65,64),(((69,68),((71,70),(67,66))),61))),(60,(52,51))),((57,(59,(58,50))),(56,(28,20))))))))))),(21,19)),(22,18)),((16,(17,15)),14)),11),10)),9),8),7),6),5)),4),(3,2)));
   tree tree_898 [p = 0.000, P = 0.022] = [&W 0.000025] (1,(((13,((((((12,((((22,(((((77,24),23),(76,(26,((49,(((((45,44),43),((48,(47,46)),((42,41),40))),((((39,38),37),36),(((74,73),(72,35)),34))),((((33,32),31),(30,29)),27))),((54,53),(55,((60,(56,(57,(59,(58,50))))),((52,51),(((63,62),((65,64),((69,(67,(68,(71,(70,66))))),61))),(28,20)))))))))),((25,21),(75,19))),18)),(((17,16),15),14)),11),10)),9),8),7),6),5)),4),(3,2)));
   tree tree_899 [p = 0.000, P = 0.022] = [&W 0.000025] (1,(((13,((((((12,(11,((18,((((24,((77,25),23)),(26,(76,((((((((48,47),46),((45,44),43)),((42,41),40)),((74,73),(72,35))),((36,(((39,38),37),34)),((((33,32),31),30),29))),27),(49,((54,53),(55,(51,((((65,64),((69,(68,(67,(71,(70,66))))),61)),((63,62),60)),((52,50),((59,58),(57,(56,(28,20)))))))))))))),(75,(21,19))),(22,(((17,16),15),14)))),10))),9),8),7),6),5)),4),(3,2)));
   tree tree_900 [p = 0.000, P = 0.023] = [&W 0.000025] (1,(((13,((((((12,(11,(((22,18),((((24,23),((77,26),(76,((((74,(73,(72,35))),((((33,32),31),30),29)),(((((48,47),46),((45,44),43)),((42,41),40)),((((39,38),37),36),(34,27)))),(((54,53),(55,((57,((59,58),56)),((((65,64),(((69,68),(67,((71,70),66))),61)),((63,62),60)),(51,(52,50)))))),(49,(28,20))))))),((75,25),(21,19))),(((17,16),15),14))),10))),9),8),7),6),5)),4),(3,2)));
   tree tree_901 [p = 0.000, P = 0.023] = [&W 0.000025] (1,(((13,((((((12,(11,((((22,((75,(77,25)),(23,((24,(76,21)),(26,(((((33,32),31),(30,29)),(((((45,44),43),(((48,47),46),(((42,41),40),(74,((73,72),35))))),((((39,38),37),36),34)),27)),(((54,53),(55,((52,51),((((59,58),57),56),(((63,62),60),((66,(65,64)),(68,((69,(67,61)),(71,(70,50)))))))))),(49,(28,20))))))))),(19,18)),(((17,16),15),14)),10))),9),8),7),6),5)),4),(3,2)));
   tree tree_902 [p = 0.000, P = 0.023] = [&W 0.000025] (1,(((13,((((((12,(11,(((22,((23,((75,(77,25)),((24,(76,21)),(26,(((((33,32),31),(30,29)),(((((39,38),37),36),34),((((48,((45,44),43)),((42,41),40)),((47,46),(72,((74,73),35)))),27))),(((54,53),(55,((((59,58),57),56),((52,51),(((63,62),60),(66,((65,64),(69,(68,((67,61),(71,(70,50)))))))))))),(49,(28,20)))))))),(19,18))),(((17,16),15),14)),10))),9),8),7),6),5)),4),(3,2)));
   tree tree_903 [p = 0.000, P = 0.023] = [&W 0.000025] (1,(((13,((((((12,(11,((((21,(75,(24,(((77,25),23),((76,26),((((((48,(47,46)),((45,44),43)),((42,41),40)),(((33,32),31),(30,29))),(((((39,38),37),36),(((74,73),(72,35)),34)),27)),(49,((54,53),(55,((57,(56,(59,((58,52),50)))),(((63,62),60),(66,(51,((65,64),((69,(67,61)),(68,(71,(70,(28,20))))))))))))))))))),(22,18)),((19,((17,16),15)),14)),10))),9),8),7),6),5)),4),(3,2)));
   tree tree_904 [p = 0.000, P = 0.023] = [&W 0.000025] (1,(((13,((((((12,(11,(((22,18),((((24,23),(26,(((30,(((33,32),31),29)),(((((39,38),37),36),34),((((48,(47,46)),(((45,44),43),((42,41),40))),(73,(74,(72,35)))),27))),(49,(76,((54,53),(55,(60,(((63,62),(((65,64),51),((((71,70),67),66),(69,(68,(61,50)))))),((57,(59,(58,52))),(56,(28,20)))))))))))),((75,21),((77,25),19))),(((17,16),15),14))),10))),9),8),7),6),5)),4),(3,2)));
   tree tree_905 [p = 0.000, P = 0.023] = [&W 0.000025] (1,(((13,((((((12,(11,(((22,18),(((23,(24,(26,((76,((30,(((33,32),31),29)),(((((48,(47,46)),(((45,44),43),((42,41),40))),((74,73),(72,35))),((((39,38),37),36),34)),27))),(49,((54,53),(55,((51,((63,62),((65,64),((((71,70),67),66),(68,(69,(61,50))))))),(60,((57,(59,(58,52))),(56,(28,20)))))))))))),(77,(75,((25,21),19)))),(((17,16),15),14))),10))),9),8),7),6),5)),4),(3,2)));
   tree tree_906 [p = 0.000, P = 0.023] = [&W 0.000025] (1,(((13,((((((12,(11,(((22,18),(((21,((77,25),((75,24),(23,(26,(76,(((((33,32),31),(30,29)),((((38,(39,37)),36),34),((((47,46),((45,44),43)),(48,(((42,41),40),((74,73),(72,35))))),27))),(49,(55,((54,53),(((((65,64),((71,(70,66)),(68,(69,(67,61))))),((63,62),(60,52))),51),(((59,58),57),(56,(50,(28,20))))))))))))))),((19,(17,16)),15)),14)),10))),9),8),7),6),5)),4),(3,2)));
   tree tree_907 [p = 0.000, P = 0.023] = [&W 0.000025] (1,(((13,((((((12,(11,(((((75,21),((24,((77,25),23)),((76,26),(((30,(((33,32),31),29)),(((((39,38),37),36),(((74,73),(72,35)),34)),(((((48,47),46),((45,44),43)),((42,41),40)),27))),(49,((54,53),(55,((56,(57,(59,(52,(58,50))))),(((63,62),60),(51,(((66,65),64),((69,68),((71,70),((67,61),(28,20))))))))))))))),(22,18)),(((19,(17,16)),15),14)),10))),9),8),7),6),5)),4),(3,2)));
   tree tree_908 [p = 0.000, P = 0.023] = [&W 0.000025] (1,(((13,((((((12,(11,(((75,((24,(((77,25),23),((76,26),(((((((48,47),((45,44),43)),((42,41),40)),(46,((74,73),(72,35)))),(((38,(39,37)),36),34)),((((33,32),31),(30,29)),27)),(49,((54,53),(55,(((62,(63,60)),((65,64),(68,(((71,70),69),(66,(67,(61,50))))))),(51,((57,(59,(58,52))),(56,(28,20)))))))))))),(19,((22,21),18)))),(((17,16),15),14)),10))),9),8),7),6),5)),4),(3,2)));
   tree tree_909 [p = 0.000, P = 0.023] = [&W 0.000025] (1,(((13,((((((12,(11,(((((((77,25),23),(24,(26,((((((((48,47),46),((45,44),43)),((42,41),40)),((((39,38),37),36),34)),((((33,32),31),30),29)),((74,(73,(72,35))),27)),((76,49),((54,53),(55,((51,(((65,64),((63,62),60)),(61,((69,68),((67,66),(71,(70,50))))))),((57,(59,(58,52))),(56,(28,20))))))))))),(75,(21,19))),(22,18)),(((17,16),15),14)),10))),9),8),7),6),5)),4),(3,2)));
   tree tree_910 [p = 0.000, P = 0.023] = [&W 0.000025] (1,(((13,((((((12,(11,(((((23,((77,25),((26,(76,24)),((((((48,(47,46)),((45,44),43)),((42,41),40)),(((73,(74,72)),35),(36,((38,(39,37)),34)))),((((33,32),31),(30,29)),27)),(49,((54,53),(55,((57,((56,(59,(58,52))),50)),(51,(((63,62),60),((65,64),(68,((69,(67,61)),((71,70),(66,(28,20)))))))))))))))),(75,(21,19))),(22,18)),(((17,16),15),14)),10))),9),8),7),6),5)),4),(3,2)));
   tree tree_911 [p = 0.000, P = 0.023] = [&W 0.000025] (1,(((13,((((((12,(11,((((((25,(77,23)),((26,(76,24)),(((((((47,(48,46)),((45,44),43)),(((42,41),40),(((74,73),72),35))),(36,(37,((39,38),34)))),(((33,32),31),(30,29))),27),(49,((54,53),(55,(((56,(59,(58,52))),(57,50)),(51,(((63,62),60),((65,64),((69,68),((67,61),(((71,70),66),(28,20)))))))))))))),(75,(21,19))),(22,18)),(((17,16),15),14)),10))),9),8),7),6),5)),4),(3,2)));
   tree tree_912 [p = 0.000, P = 0.023] = [&W 0.000025] (1,(((13,((((((12,(11,(((((23,(24,(76,(26,((49,(((74,(73,(72,35))),(30,(((33,32),31),29))),((((48,(47,46)),((45,44),43)),((42,41),40)),((((39,38),37),36),(34,27))))),((54,53),(55,((60,(51,((63,62),((65,64),(((69,68),(((71,70),67),66)),(61,50)))))),((57,(59,(58,52))),(56,(28,20))))))))))),(75,(25,(77,(21,19))))),(22,18)),(((17,16),15),14)),10))),9),8),7),6),5)),4),(3,2)));
   tree tree_913 [p = 0.000, P = 0.023] = [&W 0.000025] (1,(((13,((((((12,(11,(((((((76,24),23),((77,(26,25)),((((((33,32),31),30),29),(((((48,(47,46)),(((45,44),43),((42,41),40))),(((74,73),72),35)),(36,((39,(38,37)),34))),27)),(49,((55,(54,53)),(((57,(59,(58,52))),(56,50)),(((63,62),60),((65,64),(51,((69,68),((67,61),(66,((71,70),(28,20)))))))))))))),(75,(21,19))),(22,18)),(((17,16),15),14)),10))),9),8),7),6),5)),4),(3,2)));
   tree tree_914 [p = 0.000, P = 0.023] = [&W 0.000025] (1,(((13,((((((12,(11,(((((((77,25),24),(23,((76,26),((((((((48,47),((45,44),43)),((42,41),40)),(46,(74,((73,72),35)))),(36,(37,((39,38),34)))),(((33,32),31),(30,29))),27),(49,((54,53),(55,(((52,51),(((63,62),60),((65,64),(((71,70),(67,66)),((69,68),(61,50)))))),(57,((59,58),(56,(28,20)))))))))))),(75,(21,19))),(22,18)),(((17,16),15),14)),10))),9),8),7),6),5)),4),(3,2)));
   tree tree_915 [p = 0.000, P = 0.023] = [&W 0.000025] (1,(((13,((((((12,(11,((((((26,24),(23,((76,(77,25)),(27,((((((48,(47,46)),((45,44),43)),((42,41),40)),(((38,(39,37)),36),(((74,73),(72,35)),34))),(((33,32),31),(30,29))),(49,(55,(51,((54,53),((66,(((65,64),(((71,70),(69,68)),(67,61))),((63,62),60))),((57,(59,(58,52))),(56,(28,(50,20)))))))))))))),(75,(21,19))),(22,18)),(((17,16),15),14)),10))),9),8),7),6),5)),4),(3,2)));
   tree tree_916 [p = 0.000, P = 0.023] = [&W 0.000025] (1,(((13,((((((12,(11,(((((((77,25),(24,23)),((76,26),((((((48,(47,46)),((45,44),43)),((42,41),40)),(((39,38),(37,36)),34)),((30,(((33,32),31),29)),((74,(73,(72,35))),27))),(49,((54,53),(55,((((((69,68),(67,((71,70),66))),61),((65,64),((63,62),60))),51),((57,(59,(58,(52,50)))),(56,(28,20)))))))))),(75,(21,19))),(22,18)),(((17,16),15),14)),10))),9),8),7),6),5)),4),(3,2)));
   tree tree_917 [p = 0.000, P = 0.023] = [&W 0.000025] (1,(((13,((((((12,(11,((((((26,24),(23,((76,(77,25)),(27,(((((((48,47),46),((45,44),43)),((42,41),40)),(((38,(39,37)),36),((72,((74,73),35)),34))),(30,(((33,32),31),29))),(49,(55,((54,53),(51,((((65,64),((69,68),(67,((71,70),61)))),(66,((63,62),60))),((57,(59,(58,52))),(56,(50,(28,20)))))))))))))),(75,(21,19))),(22,18)),(((17,16),15),14)),10))),9),8),7),6),5)),4),(3,2)));
   tree tree_918 [p = 0.000, P = 0.023] = [&W 0.000025] (1,(((13,((((((12,(11,(((75,((23,(24,(77,((76,26),(49,((((((((48,47),46),((45,44),43)),((42,41),40)),(((74,73),72),35)),((((39,38),37),36),34)),(((((33,32),31),30),29),27)),((55,(((((65,64),(((71,70),66),(69,(68,(67,61))))),((63,62),60)),(51,(52,50))),(((59,58),57),(56,28)))),(54,(53,20))))))))),(25,(21,19)))),((22,18),(((17,16),15),14))),10))),9),8),7),6),5)),4),(3,2)));
   tree tree_919 [p = 0.000, P = 0.023] = [&W 0.000025] (1,(((13,((((((12,(11,((((((77,25),23),(((76,26),24),(27,((((((48,(47,46)),((45,44),43)),(((42,41),40),((74,73),(72,35)))),(((39,(38,37)),36),34)),(((33,32),31),(30,29))),(49,((54,53),(51,(55,((((66,(65,64)),((68,(((71,70),69),67)),61)),(((63,62),60),28)),((57,(59,(58,52))),(56,(50,20)))))))))))),(75,(21,19))),(18,((22,((17,16),15)),14))),10))),9),8),7),6),5)),4),(3,2)));
   tree tree_920 [p = 0.000, P = 0.023] = [&W 0.000025] (1,(((13,((((((12,(11,(((((24,(77,23)),(26,((((46,((48,47),(((45,44),43),((42,41),40)))),((((39,38),37),36),(((74,73),(72,35)),34))),((((33,32),31),(30,29)),27)),((76,49),(53,(54,(55,((((63,62),((66,(65,64)),(69,(68,(67,((71,70),61)))))),(60,(51,(52,50)))),(((59,58),57),(56,(28,20))))))))))),(25,(75,(21,19)))),((22,18),(((17,16),15),14))),10))),9),8),7),6),5)),4),(3,2)));
   tree tree_921 [p = 0.000, P = 0.023] = [&W 0.000025] (1,(((13,((((((12,(11,((((22,18),((17,16),15)),((((25,24),((77,23),((76,26),(((30,(((33,32),31),29)),((((47,(48,46)),((45,44),43)),((42,41),40)),((((38,(39,37)),36),((73,(74,(72,35))),34)),27))),(49,((54,53),(55,(((((65,64),(((69,68),((71,70),67)),(66,61))),((63,62),60)),51),((57,50),((58,52),(59,(56,(28,20))))))))))))),(75,(21,19))),14)),10))),9),8),7),6),5)),4),(3,2)));
   tree tree_922 [p = 0.000, P = 0.023] = [&W 0.000025] (1,(((13,((((((12,(11,((((22,18),((17,16),15)),((((25,24),((77,23),((76,26),(((30,(((33,32),31),29)),(((((48,(47,46)),((45,44),43)),((42,41),40)),((((39,38),37),36),((74,(73,(72,35))),34))),27)),(49,((54,53),(55,(((((65,64),(((69,68),((71,70),67)),(66,61))),(63,(62,60))),51),((57,50),((59,(58,52)),(56,(28,20)))))))))))),(75,(21,19))),14)),10))),9),8),7),6),5)),4),(3,2)));
[truncated: 16,912,059 more chars]
