# Supplementary material for: Relict duck-billed dinosaurs survived into the last age of the dinosaurs in subantarctic Chile
Source: Sci Adv. 2023 Jun 16;9(24):eadg2456. doi: 10.1126/sciadv.adg2456 (PMC10275600; doi:10.1126/sciadv.adg2456)
Supplement: Supplementary file 2 — Data files S1 to S8 [file sciadv.adg2456_data_files_s1_to_s8.zip › adg2456_Data_file_s8.xlsx]

## Sheet: Sheet1
Taxon	First Appareance Datum	Last Appareance Datum	FAD (with error)	LAD (with error)	References
Ouranosaurus nigeriensis	129.4	100.5	~129.4	100.5	115
Iguanodon bernissartensis	125.4	117.2	~125.4	~117.2	116117
Mantellisaurus atherfieldensis	121.4	117.2	~121.4	~117.2	116118
Jinzhousaurus yangi	127.4	122.0	124.7 + 2.7	124.7 + 2.7	119120
Equijubus normani	113.0	110.5	~113.0	100.5	121-123
Sirindhorna khoratensis	121.4	113.0	~121.4	~113.0	124
Xuwulong yueluni	121.4	100.5	~121.5	100.5	125
Probactrosaurus gobiensis	129.4	100.5	129.4	100.5	126-128
Zuoyunlong huangi	100.5	93.9	100.5	93.9	129
Yunganglong datongensis	100.5	93.9	100.5	93.9	129
Eolambia caroljonesa	98.46	98.32	98.39 + 0.07	98.39 + 0.07	28130
Protohadros byrdi	100.5	93.9	100.5	93.9	131
Jintasaurus meniscus	113.0	100.5	~113.0	100.5	132
Levnesovia transoxiana	91.85	89.5	~91.85	89.8 + 0.3	33
Tanius sinensis	77.85	69.05	~77.85	~69.05	69
Bactrosaurus johnsoni	77.85	71.9	~77.85	72.1 + 0.2	133134
Gilmoreosaurus mongoliensis	77.85	71.9	~77.85	72.1 + 0.2	133134
Claosaurus agilis	88.05	85.8	~88.05	86.3 + 0.5	34,41
Nanningosaurus dashiensis	100.5	66.0	100.5	66.0	38135
Adynomosaurus arcanus	71.449	69.269	71.449	69.269	39136
Telmatosaurus transsylvanicus	72.3	69.05	72.1 + 0.2	~69.05	137
Tethyshadros insularis	81.5	80.5	81.5	80.5	48
Eotrachodon orientalis	84.95	83.4	~84.95	83.6 + 0.2	24
Zhanghenglong yangchengensis	86.8	83.4	86.3 + 0.5	83.6 + 0.2	38
Plesiohadros djadokhtaensis	77.85	71.9	~77.85	72.1 + 0.2	27
Lophorhothon atopus	83.8	77.85	83.6 + 0.2	~77.85	24,32
Hadrosaurus foulkii	80.5	78.5	80.5	78.5	41138
Yamatosaurus izanagii	71.94	71.69	71.94	71.69	139
Acristavus gagslarsoni	80.6	79.8	80.6	79.8	140141
Wulagasaurus dongi	72.3	68.0	72.1 + 0.2	66.0	142
Maiasaura peeblesorum	77.4	77.2	77.4	77.2	141143
Brachylophosaurus canadensis	77.85	71.9	~77.85	72.1 + 0.2	143
Probrachylophosaurus bergei	83.8	77.85	83.6 + 0.2	~77.85	143
Kritosaurus navajovius	73.83	73.49	73.83	73.49	47141
Huallasaurus australis	77.85	69.05	~77.85	~69.05	110144
Gryposaurus latidens	81.08	80.6	81.08	80.6	141145
Rhinorex condrupus	75.88	75.15	75.88	75.15	146
Gryposaurus monumentensis	77.85	71.9	~77.85	72.1 + 0.2	145147
Gryposaurus notabilis	76.5	74.5	76.5	74.5	145
Prosaurolophus maximus	77.03	75.46	77.03	75.46	141
Saurolophus angustirostris	77.85	69.05	~77.85	~69.05	148
Saurolophus osborni	72.3	69.05	72.1 + 0.2	~69.05	149
Shantungosaurus giganteus	77.85	71.9	~77.85	72.1 + 0.2	150
Edmontosaurus annectens	67.5	66.0	67.5	66.0	151
Edmontosaurus regalis	74.9	71.9	~74.9	72.1 + 0.2	151
Kamuysaurus japonicus	72.3	69.05	72.1 + 0.2	~69.05	83
Kerberosaurus manakini	69.05	66.0	~69.05	66.0	152
Laiyangosaurus youngi	73.5	72.9	73.5	72.9	153154
Aralosaurus tuberiferus	84.95	77.85	~84.95	~77.85	29
Canardia garonnensis	69.05	66.0	~69.05	66.0	155
Nipponosaurus sachalinensis	84.95	77.85	~84.95	~77.85	156
Blasisaurus canudoi	69.05	66.0	~69.05	66.0	155157
Pararhabdodon isonensis	66.2	66.0	66.2	66.0	136
Tsintaosaurus spinorhinus	83.8	77.85	83.6 + 0.2	~77.85	158
Jaxartosaurus aralensis	86.8	83.4	86.3 + 0.5	83.6 + 0.2	29159
Parasaurolophus cyrtocristatus	76.439	74.893	76.029 + 0.41	75.023 + 0.13	160
Parasaurolophus walkeri	77.03	76.39	77.03	76.39	160
Charonosaurus jiayinensis	69.05	66.0	~69.05	66.0	29161
Parasaurolophus tubicen	77.83	73.49	77.83	73.49	29141
Arenysaurus ardevoli	69.05	66.0	~69.05	66.0	155162
Olorotitan arharensis	69.05	66.0	~69.05	66.0	163
Amurosaurus riabinini	69.05	66.0	~69.05	66.0	164
Sahaliyania elunchunorum	69.05	66.0	~69.05	66.0	142
Lambeosaurus lambei	76.39	76.1	76.39	76.1	29141
Lambeosaurus magnicristatus	76.39	76.1	76.39	76.1	29141
Magnapaulia laticaudus	75.21	74.55	75.21	74.55	165166
Velafrons coahuilensis	72.5	71.4	72.5	71.4	29167
Corythosaurus casuarius	77.03	76.39	77.03	76.39	29141
Corythosaurus intermedius	77.03	75.46	77.03	75.46	29141
Hypacrosaurus altispinus	70.9	66.97	70.9	66.97	29141
Hypacrosaurus stebingeri	79.70	72.10	79.70	72.10	23
Kelumapusaura machi	72.3	66.0	72.1 + 0.2	66.0	4
Bonapartesaurus rionegrensis	77.85	69.05	~77.85	~69.05	9144
Secernosaurus koerneri	69.05	66.0	~69.05	66.0	9144
Gobihadros mongoliensis	100.5	83.4	~100.5	83.6 + 0.2	31
Huehuecanauhtlus tiquichensis	86.8	83.4	86.3 + 0.5	83.6 + 0.2	43
Gonkoken nanoi	72.9	66.0	71.7 + 1.2	70.5 + 5	21,22
